# Supplementary material for: Prevalence of Inflammatory Pathways Over Immuno-Tolerance in Peripheral Blood Mononuclear Cells of Recent-Onset Type 1 Diabetes
Source: Front Immunol. 2022 Jan 4;12:765264. doi: 10.3389/fimmu.2021.765264 (PMC8764313; doi:10.3389/fimmu.2021.765264)
Supplement: Supplementary file 1 [file Table_1.xlsx]

## Sheet: Suppl 1S
Supplementary Table 1S- Quality control
RNA quantification and quality assurance									Labeling efficiency quality control- Diabetes Group
Group	Sample ID	OD260/280	0D260/230	RIN	Conc (µg/µL)				Group	Sample ID	Conc (ng/µL)	Dye name	[Cy3] pmol/µL	Total µg of cRNA	pmol Cy3 / µg cRNA
Type 1 diabetes	1D	2.0	1.9	9.7	144				Type 1 diabetes	1D	51.9	Cy3	0.5	2.076	9.63391
	2D	2.0	1.9	9.2	120					2D	82.2	Cy3	1	3.288	12.1655
	3D	2.0	2.1	8.3	166					3D	90.6	Cy3	1	3.624	11.0375
	4D	2.0	1.9	8.4	71					4D	117.9	Cy3	1.1	4.716	9.32994
	5D	2.0	1.9	8.3	230					5D	89	Cy3	0.8	3.56	8.98876
	6D	2.0	2.0	9.1	594					6D	99.6	Cy3	0.9	3.984	9.03614
	7D	2.0	2.1	8.8	374					7D	102.6	Cy3	0.9	4.104	8.77193
	8D	2.0	2.1	9.4	684					8D	67.7	Cy3	0.7	2.708	10.3397
	9D	2.0	2.1	8.9	680					9D	80.6	Cy3	1.1	3.224	13.6476
	10D	2.0	2.0	9.3	392					10D	76.2	Cy3	1	3.048	13.1234
	11D	2.0	2.1	9.3	722					11D	49.7	Cy3	0.8	1.988	16.0966
	12D	2.0	1.9	9	510					12D	63	Cy3	0.7	2.52	11.1111
	13D	2.0	2.0	8.6	393					13D	75.4	Cy3	1.3	3.016	17.2414
	14D	2.0	2.0	9.3	628					14D	87.6	Cy3	1.3	3.504	14.8402
	15D	2.0	2.0	8.9	485					15D	70.1	Cy3	1	2.804	14.2653
	16D	2.0	2.1	8.9	302					16D	76.8	Cy3	1.1	3.072	14.3229
	17D	2.0	2.1	8.6	393					17D	85.3	Cy3	1.5	3.412	17.585
	18D	2.0	2.1	9.3	628					18D	92.3	Cy3	1.6	3.692	17.3348
	19D	2.0	2.1	8.9	485					19D	96.4	Cy3	1.8	3.856	18.6722
	20D	2.0	2.0	8.9	302					20D	80	Cy3	1.5	3.2	18.75
Control	1C	2.0	2.0	8.8	52				Control	1C	109.5	Cy3	1.1	4.38	10.0457
	2C	2.0	2.0	8.1	68					2C	124.6	Cy3	1.3	4.984	10.4334
	3C	2.0	2.1	8.6	77					3C	112.2	Cy3	1.2	4.488	10.6952
	4C	2.0	2.0	8.7	96					4C	122.4	Cy3	1.3	4.896	10.6209
	5C	2.0	1.9	8.8	268					5C	81.9	Cy3	0.8	3.276	9.76801
	6C	2.0	2.0	9	440					6C	81.3	Cy3	0.8	3.252	9.8401
	7C	2.0	1.9	8.6	319					7C	84.7	Cy3	0.8	3.388	9.4451
	8C	2.0	2.0	8.8	210					8C	101.2	Cy3	1	4.048	9.88142
	9C	2.0	1.9	9.3	257					9C	60.3	Cy3	0.8	2.412	13.267
	10C	2.0	2.0	9.5	370					10C	69.9	Cy3	1	2.796	14.3062
	11C	2.0	1.9	9.1	751					11C	43.6	Cy3	0.6	1.744	13.7615
	12C	2.0	2.0	9	459					12C	50.3	Cy3	0.7	2.012	13.9165
	13C	2.0	2.0	8.6	424					13C	79.3	Cy3	1.2	3.172	15.1324
	14C	2.0	2.0	9.1	489					14C	60.5	Cy3	1.1	2.42	18.1818
	15C	2.0	2.0	9.2	535					15C	92.4	Cy3	1.6	3.696	17.316
	16C	2.0	2.0	8.7	609					16C	86.5	Cy3	1.6	3.46	18.4971
	17C	2.0	2.1	9.2	575					17C	89.4	Cy3	1.6	3.576	17.8971
	18C	2.0	2.1	9.2	494					18C	81	Cy3	1.3	3.24	16.0494
	19C	2.0	2.1	9.2	374					19C	85.7	Cy3	1.5	3.428	17.5029
	20C	2.0	2.1	9.3	918					20C	75.1	Cy3	1.3	3.004	17.3103
OD= optical density; Conc= concentration									conc= concentration
For spectrophotometery, pure RNA has an OD ratio of A260/A280 of 2.0 .
The required OD ratio of A260/A230 is >1.8. OD, optical density
