# Supplementary material for: Prevalence of Inflammatory Pathways Over Immuno-Tolerance in Peripheral Blood Mononuclear Cells of Recent-Onset Type 1 Diabetes
Source: Front Immunol. 2022 Jan 4;12:765264. doi: 10.3389/fimmu.2021.765264 (PMC8764313; doi:10.3389/fimmu.2021.765264)
Supplement: Supplementary file 3 [file Table_3.xlsx]

## Sheet: Suppl 3S
Supplementary Table 3S: List of differentially expressed genes on PBMCs of patients with type 1 diabetes analyzed by Ingenuity Pathway Analysis (IPA).
ID	Symbol	Gene Name	Expr Fold Change	Expr p-value	Location	Description
A_33_P3280950	A2M-AS1	A2M antisense RNA 1	1.546	0.0371	Other	other
A_24_P356	AAK1	AP2 associated kinase 1	1.943	0.017	Cytoplasm	kinase
A_33_P3307955	ABCD3	ATP binding cassette subfamily D member 3	-2.258	0.0222	Cytoplasm	transporter
A_24_P282416	ABL1	ABL proto-oncogene 1, non-receptor tyrosine kinase	-1.95	0.0321	Nucleus	kinase
A_23_P131676	ACKR3	atypical chemokine receptor 3	1.57	0.047	Plasma Membrane	G-protein coupled receptor
A_22_P00000676	ACYP2	acylphosphatase 2	-1.726	0.00954	Cytoplasm	enzyme
A_23_P70359	AGPAT4-IT1	AGPAT4 intronic transcript 1	1.577	0.0195	Other	other
A_23_P21363	AHNAK	AHNAK nucleoprotein	-1.53	0.0302	Nucleus	other
A_32_P44394	AIM2	absent in melanoma 2	1.551	0.0315	Cytoplasm	other
A_24_P151834	ANKFY1	ankyrin repeat and FYVE domain containing 1	2.275	0.00954	Cytoplasm	transcription regulator
A_33_P3261595	ANKRD34B	ankyrin repeat domain 34B	2.192	0.0259	Nucleus	transcription regulator
A_23_P14649	ANP32A-IT1	ANP32A intronic transcript 1	1.569	0.0164	Other	other
A_23_P79591	APOB	apolipoprotein B	-1.971	0.0461	Extracellular Space	transporter
A_33_P3419190	AREG	amphiregulin	-5.684	0.0492	Extracellular Space	growth factor
A_24_P929441	ARID5A	AT-rich interaction domain 5A	-2.277	0.0146	Nucleus	transcription regulator
A_24_P152404	ARMH3	armadillo-like helical domain containing 3	-1.818	0.0302	Other	other
A_23_P146325	ASAP1-IT1	ASAP1 intronic transcript 1	2.918	0.00515	Other	other
A_23_P52017	ASPM	abnormal spindle microtubule assembly	2.089	0.0225	Nucleus	other
A_19_P00809417	ATF7IP2	activating transcription factor 7 interacting protein 2	-1.564	0.017	Nucleus	other
A_33_P3218410	ATM	ATM serine/threonine kinase	1.925	0.0252	Nucleus	kinase
A_33_P3256500	ATXN2	ataxin 2	2.2	0.0393	Nucleus	other
A_24_P419087	AVIL	advillin	2.185	0.0233	Plasma Membrane	other
A_22_P00001976	BCKDHB	branched chain keto acid dehydrogenase E1 subunit beta	1.69	0.0358	Cytoplasm	enzyme
A_33_P3365878	BMP8B	bone morphogenetic protein 8b	1.54	0.0308	Extracellular Space	growth factor
A_33_P3400708	BNIPL	BCL2 interacting protein like	1.526	0.0346	Cytoplasm	other
A_33_P3313660	BRD7P3	bromodomain containing 7 pseudogene 3	1.575	0.0362	Other	other
A_33_P3308585	C1RL-AS1	C1RL antisense RNA 1	1.867	0.0176	Other	other
A_22_P00002147	C22orf34	chromosome 22 open reading frame 34	2.12	0.0194	Other	other
A_24_P927325	C2CD3	C2 calcium dependent domain containing 3	-1.972	0.0459	Cytoplasm	other
A_33_P3388983	C5orf56	chromosome 5 open reading frame 56	1.88	0.00515	Other	other
A_24_P683011	C8orf88	chromosome 8 open reading frame 88	-1.674	0.0248	Other	other
A_23_P422115	C9orf116	chromosome 9 open reading frame 116	-1.744	0.0391	Nucleus	other
A_24_P401870	C9orf139	chromosome 9 open reading frame 139	1.911	0.0121	Other	other
A_33_P3316068	CA5B	carbonic anhydrase 5B	-1.79	0.0226	Cytoplasm	enzyme
A_23_P146367	CARD19	caspase recruitment domain family member 19	-1.509	0.0343	Cytoplasm	other
A_23_P41854	CARD6	caspase recruitment domain family member 6	1.531	0.0246	Cytoplasm	other
A_19_P00809119	CASC15	cancer susceptibility 15	-1.95	0.026	Other	other
A_23_P91283	CASS4	Cas scaffold protein family member 4	-2.041	0.0098	Plasma Membrane	other
A_23_P327777	CASTOR3	CASTOR family member 3	-2.052	0.0298	Other	other
A_33_P3265956	CBFA2T2	CBFA2/RUNX1 translocation partner 2	1.624	0.00954	Nucleus	transcription regulator
A_33_P3606465	CBX3P2	chromobox 3 pseudogene 2	-1.621	0.0138	Other	other
A_23_P398491	CCDC32	coiled-coil domain containing 32	1.706	0.0204	Other	other
A_23_P202837	CCND1	cyclin D1	1.768	0.0411	Nucleus	transcription regulator
A_23_P257815	CD180	CD180 molecule	1.857	0.0373	Plasma Membrane	other
A_22_P00011692	CD44	CD44 molecule (Indian blood group)	1.716	0.0382	Plasma Membrane	other
A_33_P3396379	CD7	CD7 molecule	2.334	0.0428	Plasma Membrane	other
A_33_P3419545	CDADC1	cytidine and dCMP deaminase domain containing 1	-1.735	0.0128	Other	kinase
A_23_P300056	CDC42	cell division cycle 42	-1.773	0.0408	Cytoplasm	enzyme
A_23_P253524	CENPE	centromere protein E	1.87	0.0164	Nucleus	other
A_24_P497318	CERNA1	competing endogenous lncRNA 1 for miR-4707-5p and miR-4767	-2.07	0.026	Other	other
A_22_P00023828	CES3	carboxylesterase 3	1.609	0.0342	Cytoplasm	enzyme
A_23_P62642	CFAP45	cilia and flagella associated protein 45	-2.812	0.0146	Nucleus	other
A_23_P139919	CHST11	carbohydrate sulfotransferase 11	-1.576	0.0275	Cytoplasm	enzyme
A_23_P142322	CIRBP	cold inducible RNA binding protein	-1.54	0.0194	Nucleus	translation regulator
A_33_P3213374	CITED2	Cbp/p300 interacting transactivator with Glu/Asp rich carboxy-terminal domain 2	-1.521	0.0138	Nucleus	transcription regulator
A_23_P311895	CLIC5	chloride intracellular channel 5	1.698	0.0303	Cytoplasm	ion channel
A_33_P3358621	CNNM3-DT	CNNM3 divergent transcript	-1.943	0.0217	Other	other
A_33_P3424462	CNST	consortin, connexin sorting protein	-2.232	0.0181	Cytoplasm	other
A_33_P3257568	CNTRL	centriolin	1.518	0.0158	Nucleus	transcription regulator
A_33_P3289113	COX11	cytochrome c oxidase copper chaperone COX11	1.767	0.0378	Cytoplasm	enzyme
A_33_P3294177	CPNE5	copine 5	2.442	0.0343	Plasma Membrane	other
A_23_P140384	CTSG	cathepsin G	4.914	0.0287	Cytoplasm	peptidase
A_33_P3330264	CXCL1	C-X-C motif chemokine ligand 1	-1.722	0.0397	Extracellular Space	cytokine
A_33_P3243230	CXCL8	C-X-C motif chemokine ligand 8	-3.89	0.0195	Extracellular Space	cytokine
A_24_P74559	CYTH4	cytohesin 4	1.525	0.0164	Cytoplasm	other
A_21_P0012080	CYTOR	cytoskeleton regulator RNA	1.836	0.0367	Other	other
A_21_P0014234	DAPK1-IT1	DAPK1 intronic transcript 1	2.576	0.0221	Other	other
A_23_P104318	DDIT4	DNA damage inducible transcript 4	-2.412	0.036	Cytoplasm	other
A_33_P3418170	DDX58	DExD/H-box helicase 58	1.638	0.0272	Cytoplasm	enzyme
A_23_P31816	DEFA1 (includes others)	defensin alpha 1	5.704	0.0397	Cytoplasm	other
A_23_P326080	DEFA4	defensin alpha 4	7.786	0.0302	Extracellular Space	other
A_33_P3303602	DGKZ	diacylglycerol kinase zeta	1.672	0.0161	Cytoplasm	kinase
A_23_P321501	DHRS2	dehydrogenase/reductase 2	1.547	0.0462	Nucleus	enzyme
A_21_P0000052	DISC1	DISC1 scaffold protein	2.147	0.0223	Cytoplasm	other
A_21_P0007916	DNAJC3-DT	DNAJC3 divergent transcript	1.509	0.0362	Other	other
A_33_P3285430	DNM1L	dynamin 1 like	1.553	0.0486	Cytoplasm	enzyme
A_23_P252740	DSCC1	DNA replication and sister chromatid cohesion 1	2.36	0.0461	Nucleus	other
A_23_P10385	DTL	denticleless E3 ubiquitin protein ligase homolog	2.189	0.0216	Nucleus	other
A_23_P54991	DYNLL2	dynein light chain LC8-type 2	-1.697	0.025	Cytoplasm	other
A_33_P3345608	EDRF1	erythroid differentiation regulatory factor 1	-2.003	0.0343	Other	other
A_33_P3227842	EPB41	erythrocyte membrane protein band 4.1	1.937	0.043	Plasma Membrane	other
A_22_P00018367	EPHA1-AS1	EPHA1 antisense RNA 1	-1.538	0.0314	Other	other
A_24_P627984	EPM2AIP1	EPM2A interacting protein 1	2.595	0.00905	Cytoplasm	other
A_21_P0000884	ERVK13-1	endogenous retrovirus group K13 member 1	2.147	0.0176	Other	other
A_24_P323598	ESCO2	establishment of sister chromatid cohesion N-acetyltransferase 2	3.595	0.0122	Nucleus	enzyme
A_33_P3318971	ETFBKMT	electron transfer flavoprotein subunit beta lysine methyltransferase	1.786	0.0292	Cytoplasm	enzyme
A_23_P23303	EXO1	exonuclease 1	2.028	0.0256	Nucleus	enzyme
A_22_P00005942	EXOC3L4	exocyst complex component 3 like 4	1.536	0.0487	Other	other
A_33_P3390027	EXOC7	exocyst complex component 7	1.612	0.0157	Cytoplasm	transporter
A_21_P0010675	FAM157A/FAM157B	family with sequence similarity 157 member A	1.588	0.0437	Other	other
A_24_P751492	FAM221B	family with sequence similarity 221 member B	-2.828	0.0162	Other	other
A_33_P3322589	FANCL	FA complementation group L	1.576	0.0421	Nucleus	enzyme
A_22_P00002000	FBXL19-AS1	FBXL19 antisense RNA 1	1.626	0.0443	Other	other
A_23_P151970	FEM1B	fem-1 homolog B	-1.677	0.0407	Nucleus	transcription regulator
A_33_P3249793	FOXO4	forkhead box O4	1.715	0.0215	Nucleus	transcription regulator
A_21_P0012709	FRG1-DT	FRG1 divergent transcript	1.736	0.0344	Other	other
A_33_P3403937	FYN	FYN proto-oncogene, Src family tyrosine kinase	1.691	0.0298	Plasma Membrane	kinase
A_24_P120934	GADD45G	growth arrest and DNA damage inducible gamma	-1.528	0.0397	Nucleus	other
A_33_P6818008	GARS-DT	GARS divergent transcript	2.051	0.0318	Other	other
A_33_P3422659	GDAP1	ganglioside induced differentiation associated protein 1	1.807	0.00954	Cytoplasm	other
A_33_P3340025	GINS1	GINS complex subunit 1	1.686	0.0422	Nucleus	other
A_21_P0011358	GOLGA8J (includes others)	golgin A8 family member K	1.627	0.0429	Other	other
A_24_P345377	GOLPH3L	golgi phosphoprotein 3 like	1.506	0.0344	Cytoplasm	other
A_24_P332218	GPR149	G protein-coupled receptor 149	-2.526	0.0497	Plasma Membrane	G-protein coupled receptor
A_21_P0013194	GTF2IP20	general transcription factor IIi pseudogene 20	1.626	0.0362	Other	other
A_21_P0004642	HCG27	HLA complex group 27	1.751	0.0291	Other	other
A_32_P139738	HERC2P4	hect domain and RLD 2 pseudogene 4	2.006	0.00976	Other	other
A_22_P00007667	HHIPL1	HHIP like 1	-1.8	0.0298	Other	other
A_23_P70007	HMMR	hyaluronan mediated motility receptor	2.051	0.0302	Plasma Membrane	transmembrane receptor
A_22_P00005915	HOTAIRM1	HOXA transcript antisense RNA, myeloid-specific 1	-1.535	0.0275	Other	other
A_23_P93772	HOXA5	homeobox A5	-2.132	0.0373	Nucleus	transcription regulator
A_23_P139527	HPD	4-hydroxyphenylpyruvate dioxygenase	-2.415	0.0246	Cytoplasm	enzyme
A_23_P111132	HSPA1A/HSPA1B	heat shock protein family A (Hsp70) member 1A	1.522	0.0448	Cytoplasm	enzyme
A_23_P133739	HUS1B	HUS1 checkpoint clamp component B	-1.952	0.0143	Other	other
A_24_P602507	HYKK	hydroxylysine kinase	-1.519	0.0225	Cytoplasm	kinase
A_23_P143143	ID2	inhibitor of DNA binding 2	-1.559	0.0338	Nucleus	transcription regulator
A_33_P3229370	ID4	inhibitor of DNA binding 4, HLH protein	2.395	0.0159	Nucleus	transcription regulator
A_33_P3277988	IFNAR1	interferon alpha and beta receptor subunit 1	1.512	0.0386	Plasma Membrane	transmembrane receptor
A_33_P3286684	IKZF1	IKAROS family zinc finger 1	1.61	0.0204	Nucleus	transcription regulator
A_21_P0000171	IL6R	interleukin 6 receptor	1.569	0.0161	Plasma Membrane	transmembrane receptor
A_33_P3374190	INPP5A	inositol polyphosphate-5-phosphatase A	-1.523	0.0103	Plasma Membrane	phosphatase
A_24_P139191	ITCH	itchy E3 ubiquitin protein ligase	-1.53	0.017	Nucleus	enzyme
A_23_P117582	JDP2	Jun dimerization protein 2	-1.762	0.0302	Nucleus	transcription regulator
A_24_P156490	KCNMA1	potassium calcium-activated channel subfamily M alpha 1	2.735	0.0421	Plasma Membrane	ion channel
A_33_P3236035	KDM4C	lysine demethylase 4C	-2.159	0.0221	Nucleus	enzyme
A_23_P74467	KHDC4	KH domain containing 4, pre-mRNA splicing factor	1.7	0.0226	Nucleus	other
A_24_P314597	KIAA0319L	KIAA0319 like	1.875	0.0138	Cytoplasm	other
A_33_P3242659	KIF13A	kinesin family member 13A	-2.043	0.0456	Cytoplasm	transporter
A_33_P3230548	KIF14	kinesin family member 14	2	0.0242	Cytoplasm	enzyme
A_24_P145066	KIF1B	kinesin family member 1B	1.878	0.0441	Cytoplasm	transporter
A_23_P48835	KIF23	kinesin family member 23	1.556	0.0456	Cytoplasm	other
A_23_P148475	KIF4A	kinesin family member 4A	2.283	0.0397	Nucleus	other
A_24_P93948	KIF5A	kinesin family member 5A	-2.836	0.0378	Cytoplasm	transporter
A_33_P3336592	KLF13	Kruppel like factor 13	1.909	0.00677	Nucleus	transcription regulator
A_23_P415401	KLF9	Kruppel like factor 9	-1.557	0.0098	Nucleus	transcription regulator
A_23_P55388	KLHL11	kelch like family member 11	-1.812	0.022	Cytoplasm	other
A_33_P3324505	KMT2E	lysine methyltransferase 2E	-1.527	0.0462	Nucleus	enzyme
A_21_P0005609	KMT2E-AS1	KMT2E antisense RNA 1	-2.095	0.00997	Other	other
A_23_P116850	KRT2	keratin 2	-1.714	0.0176	Cytoplasm	other
A_33_P3273552	KRT83	keratin 83	-2.769	0.0404	Cytoplasm	other
A_23_P363769	KRT86	keratin 86	-4.647	0.0207	Cytoplasm	other
A_23_P127565	LAYN	layilin	-1.58	0.0226	Plasma Membrane	other
A_22_P00009040	LDLRAP1	low density lipoprotein receptor adaptor protein 1	-1.774	0.0298	Cytoplasm	transporter
A_24_P583225	LINC00265	long intergenic non-protein coding RNA 265	1.672	0.00922	Other	other
A_22_P00000634	LINC00304	long intergenic non-protein coding RNA 304	-2.091	0.0317	Other	other
A_21_P0007934	LINC00407	long intergenic non-protein coding RNA 407	2.096	0.0379	Other	other
A_33_P3474859	LINC00537	long intergenic non-protein coding RNA 537	1.713	0.0119	Other	other
A_19_P00804777	LINC00662	long intergenic non-protein coding RNA 662	1.543	0.0246	Other	other
A_19_P00320028	LINC01004	long intergenic non-protein coding RNA 1004	2.21	0.00922	Other	other
A_22_P00023617	LINC01063	long intergenic non-protein coding RNA 1063	-1.6	0.021	Other	other
A_19_P00317277	LINC01127	long intergenic non-protein coding RNA 1127	2.561	0.0307	Other	other
A_21_P0006078	LINC01410	long intergenic non-protein coding RNA 1410	2.133	0.0178	Other	other
A_22_P00010473	LINC01431	long intergenic non-protein coding RNA 1431	-1.988	0.0485	Other	other
A_19_P00318444	LINC01471	long intergenic non-protein coding RNA 1471	1.999	0.0342	Other	other
A_22_P00010085	LINC01639	long intergenic non-protein coding RNA 1639	-1.725	0.0352	Other	other
A_21_P0001923	LINC01911	long intergenic non-protein coding RNA 1911	-1.95	0.0378	Other	other
A_21_P0012391	LINC02021		1.588	0.0421	Other	other
A_22_P00002954	LINC02123	long intergenic non-protein coding RNA 2123	-2.72	0.0318	Other	other
A_21_P0008362	LINC02328	long intergenic non-protein coding RNA 2328	-1.511	0.0382	Other	other
A_33_P3422253	LINC02576	long intergenic non-protein coding RNA 2576	2.623	0.042	Other	other
A_21_P0010562	LINC02591	long intergenic non-protein coding RNA 2591	2.23	0.0127	Other	other
A_21_P0013453	LINC-PINT	long intergenic non-protein coding RNA, p53 induced transcript	1.942	0.0277	Other	other
A_23_P24922	LIPT2	lipoyl(octanoyl) transferase 2	-1.514	0.00922	Cytoplasm	enzyme
A_24_P135427	LOC100128398	uncharacterized LOC100128398	1.625	0.0105	Other	other
A_24_P693321	LOC100190986	uncharacterized LOC100190986	1.85	0.0214	Other	other
A_22_P00010195	LOC100287042	uncharacterized LOC100287042	2.422	0.0453	Other	other
A_21_P0000185	LOC100505549	uncharacterized LOC100505549	1.845	0.0233	Other	other
A_22_P00003499	LOC100506282	uncharacterized LOC100506282	1.623	0.0386	Other	other
A_32_P190461	LOC101060341/LOC101929819	uncharacterized LOC101060341	1.612	0.0241	Other	other
A_19_P00803086	LOC101927060	uncharacterized LOC101927060	1.604	0.0243	Other	other
A_19_P00808348	LOC101927151	uncharacterized LOC101927151	2.247	0.00997	Other	other
A_22_P00009816	LOC101927632	uncharacterized LOC101927632	-1.833	0.0138	Other	other
A_33_P3226407	LOC101928095	serine/arginine-rich splicing factor RSZ22-like	1.77	0.0456	Other	other
A_22_P00009054	LOC101928236	uncharacterized LOC101928236	-1.699	0.0473	Other	other
A_22_P00018564	LOC101928725	uncharacterized LOC101928725	1.703	0.0215	Other	other
A_22_P00015514	LOC101929294	uncharacterized LOC101929294	-2.072	0.0487	Other	other
A_21_P0014063	LOC101929305	uncharacterized LOC101929305	-2.724	0.0462	Other	other
A_21_P0008862	LOC101929560	uncharacterized LOC101929560	-2.434	0.0223	Other	other
A_21_P0008876	LOC105369213	uncharacterized LOC105369213	2.096	0.0322	Other	other
A_33_P3348086	LOC105369250	uncharacterized LOC105369250	2.187	0.0446	Other	other
A_21_P0007229	LOC105369370	uncharacterized LOC105369370	-1.541	0.0459	Other	other
A_22_P00004088	LOC105370027		-1.638	0.0457	Other	other
A_22_P00000355	LOC105370993	uncharacterized LOC105370993	-1.75	0.0459	Other	other
A_21_P0009352	LOC105371879	uncharacterized LOC105371879	1.73	0.0335	Other	other
A_21_P0002300	LOC105373689	uncharacterized LOC105373689	-1.779	0.0354	Other	other
A_22_P00022299	LOC105373886		-1.894	0.0384	Other	other
A_22_P00012196	LOC105375751	uncharacterized LOC105375751	-1.712	0.0196	Other	other
A_22_P00010993	LOC105377627	uncharacterized LOC105377627	-1.602	0.0246	Other	other
A_22_P00000174	LOC107985092	uncharacterized LOC107985092	2.501	0.0476	Other	other
A_21_P0001018	LOC107985522	uncharacterized LOC107985522	1.929	0.00778	Other	other
A_22_P00009995	LOC107986547	uncharacterized LOC107986547	-2.576	0.0162	Other	other
A_21_P0004951	LOC107986656	uncharacterized LOC107986656	-1.77	0.00905	Other	other
A_21_P0012708	LOC107986997	uncharacterized LOC107986997	1.703	0.00905	Other	other
A_33_P3323760	LOC153684	uncharacterized LOC153684	1.637	0.0127	Other	other
A_22_P00013857	LOC401261	uncharacterized LOC401261	1.869	0.023	Other	other
A_22_P00012145	LOC440346	uncharacterized LOC440346	2.092	0.0231	Other	other
A_33_P3242614	LOC606724	coronin 1A pseudogene	1.55	0.0204	Other	other
A_22_P00003312	LPCAT2	lysophosphatidylcholine acyltransferase 2	-1.675	0.0266	Cytoplasm	enzyme
A_24_P170774	LRCH1	leucine rich repeats and calponin homology domain containing 1	2.162	0.0119	Cytoplasm	other
A_33_P3263217	LRRC4	leucine rich repeat containing 4	1.729	0.0492	Plasma Membrane	other
A_23_P166848	LTF	lactotransferrin	12.559	0.0241	Extracellular Space	peptidase
A_22_P00014171	MALAT1	metastasis associated lung adenocarcinoma transcript 1	1.663	0.0476	Nucleus	other
A_23_P23996	MAT1A	methionine adenosyltransferase 1A	1.934	0.0394	Cytoplasm	enzyme
A_23_P436138	MAX	MYC associated factor X	-1.503	0.0315	Nucleus	transcription regulator
A_33_P3227990	MBP	myelin basic protein	-1.651	0.0241	Extracellular Space	other
A_33_P3384322	METTL22	methyltransferase like 22	2.06	0.0142	Nucleus	enzyme
A_23_P28507	MGAT4A	alpha-1,3-mannosyl-glycoprotein 4-beta-N-acetylglucosaminyltransferase A	-1.843	0.0222	Cytoplasm	enzyme
A_23_P4714	MIA	MIA SH3 domain containing	1.797	0.0303	Extracellular Space	other
A_19_P00322571	MIAT	myocardial infarction associated transcript	1.934	0.0393	Other	other
A_33_P3346936	MON2	MON2 homolog, regulator of endosome-to-Golgi trafficking	-1.982	0.0266	Cytoplasm	other
A_33_P3380126	MORN3	MORN repeat containing 3	-1.667	0.0162	Nucleus	other
A_33_P3415207	MPV17	mitochondrial inner membrane protein MPV17	1.529	0.0442	Cytoplasm	other
A_33_P6570838	MPV17L	MPV17 mitochondrial inner membrane protein like	1.898	0.0298	Cytoplasm	other
A_33_P3223088	MRPL19	mitochondrial ribosomal protein L19	-2.282	0.0386	Cytoplasm	other
A_33_P3256997	MS4A4E	membrane spanning 4-domains A4E	2.009	0.0225	Other	other
A_23_P112846	MTHFD2L	methylenetetrahydrofolate dehydrogenase (NADP+ dependent) 2 like	-1.938	0.0241	Cytoplasm	enzyme
A_23_P404045	MTHFR	methylenetetrahydrofolate reductase	1.598	0.0161	Cytoplasm	enzyme
A_33_P3389917	MTR	5-methyltetrahydrofolate-homocysteine methyltransferase	2.911	0.0173	Cytoplasm	enzyme
A_24_P195669	MYO15B	myosin XVB	1.585	0.0392	Other	other
A_33_P3373892	NAA35	N(alpha)-acetyltransferase 35, NatC auxiliary subunit	1.602	0.0464	Cytoplasm	other
A_21_P0012993	NAIP	NLR family apoptosis inhibitory protein	1.89	0.0481	Cytoplasm	other
A_22_P00015282	NBPF10 (includes others)	NBPF member 11	1.761	0.00954	Other	other
A_22_P00023495	NDUFV2-AS1	NDUFV2 antisense RNA 1	-1.598	0.017	Other	other
A_19_P00321332	NEAT1	nuclear paraspeckle assembly transcript 1	1.938	0.00954	Other	other
A_33_P3236392	NECTIN4	nectin cell adhesion molecule 4	-3.366	0.0487	Plasma Membrane	other
A_23_P35219	NEK2	NIMA related kinase 2	2.673	0.0277	Cytoplasm	kinase
A_24_P366777	NOTCH2NLR	notch 2 N-terminal like R	1.595	0.0146	Other	other
A_21_P0014694	NPIPA8 (includes others)	nuclear pore complex interacting protein family member A3	1.938	0.0487	Nucleus	other
A_33_P3413732	NPIPB5 (includes others)	nuclear pore complex interacting protein family member B4	1.601	0.0489	Nucleus	other
A_24_P136551	NPLOC4	NPL4 homolog, ubiquitin recognition factor	1.935	0.0315	Nucleus	other
A_23_P213699	NRG2	neuregulin 2	1.628	0.0241	Extracellular Space	growth factor
A_33_P3297415	NRP2	neuropilin 2	-2.111	0.0218	Plasma Membrane	kinase
A_33_P3273063	NUP43	nucleoporin 43	1.667	0.0214	Nucleus	transporter
A_19_P00319917	NUP50-DT	NUP50 divergent transcript	1.512	0.0348	Other	other
A_21_P0010949	NUTM2B-AS1	NUTM2B antisense RNA 1	1.586	0.0421	Other	other
A_24_P102053	OCLN	occludin	2.034	0.0204	Plasma Membrane	other
A_23_P55286	OMG	oligodendrocyte myelin glycoprotein	2.506	0.0277	Plasma Membrane	G-protein coupled receptor
A_33_P3376080	OR1J1	olfactory receptor family 1 subfamily J member 1	1.86	0.0225	Plasma Membrane	G-protein coupled receptor
A_33_P3215744	PART1	prostate androgen-regulated transcript 1	-1.816	0.0378	Other	other
A_33_P3392123	PCED1B-AS1	PCED1B antisense RNA 1	1.557	0.0164	Other	other
A_21_P0013977	PCID2	PCI domain containing 2	1.642	0.0246	Nucleus	transcription regulator
A_22_P00011653	PDE12	phosphodiesterase 12	-2.872	0.0241	Cytoplasm	enzyme
A_32_P216872	PDXDC2P-NPIPB14P	nuclear pore complex-interacting protein	1.661	0.011	Other	other
A_23_P89589	PER1	period circadian regulator 1	-2.792	0.0287	Nucleus	transcription regulator
A_33_P3321602	PHACTR4	phosphatase and actin regulator 4	1.899	0.0138	Plasma Membrane	other
A_23_P134384	PHF14	PHD finger protein 14	-2.139	0.0328	Nucleus	other
A_23_P118174	PLK1	polo like kinase 1	2.056	0.0343	Nucleus	kinase
A_22_P00012059	PLLP	plasmolipin	2.168	0.0353	Plasma Membrane	transporter
A_23_P100711	PMP22	peripheral myelin protein 22	-1.988	0.026	Plasma Membrane	other
A_23_P218827	POLQ	DNA polymerase theta	1.827	0.0223	Nucleus	enzyme
A_33_P3209176	POLR2J2/POLR2J3	RNA polymerase II subunit J2	1.528	0.0204	Other	transcription regulator
A_21_P0014729	POLR2J4	RNA polymerase II subunit J4, pseudogene	1.567	0.0106	Other	other
A_33_P3334292	PPIAL4G (includes others)	peptidylprolyl isomerase A like 4G	1.612	0.0246	Cytoplasm	other
A_33_P3314356	PPM1K	protein phosphatase, Mg2+/Mn2+ dependent 1K	1.899	0.0303	Cytoplasm	phosphatase
A_23_P408285	PRICKLE1	prickle planar cell polarity protein 1	1.987	0.0265	Nucleus	other
A_23_P371410	PRKACB	protein kinase cAMP-activated catalytic subunit beta	-1.743	0.0214	Cytoplasm	kinase
A_33_P3350580	PRKCD	protein kinase C delta	1.857	0.0431	Cytoplasm	kinase
A_21_P0006824	PRKCQ-AS1	PRKCQ antisense RNA 1	1.56	0.0203	Other	other
A_23_P400298	PRSS22	serine protease 22	-1.623	0.0474	Extracellular Space	peptidase
A_23_P12866	PSTK	phosphoseryl-tRNA kinase	-1.559	0.0226	Cytoplasm	kinase
A_23_P373687	PUS10	pseudouridine synthase 10	1.612	0.0305	Other	other
A_19_P00317023	PVT1	Pvt1 oncogene	1.879	0.0195	Other	other
A_33_P3224483	RABL2B	RAB, member of RAS oncogene family like 2B	1.739	0.00778	Cytoplasm	other
A_32_P30831	RAD51-AS1	RAD51 antisense RNA 1	1.522	0.0404	Other	other
A_33_P3233906	RAMP1	receptor activity modifying protein 1	-1.967	0.0225	Plasma Membrane	transporter
A_21_P0011508	RAP1GAP2	RAP1 GTPase activating protein 2	-2.166	0.0156	Cytoplasm	other
A_33_P3268974	RECQL5	RecQ like helicase 5	1.835	0.0275	Nucleus	enzyme
A_33_P3418000	RELL1	RELT like 1	-1.888	0.0496	Plasma Membrane	other
A_21_P0000023	RIOK2	RIO kinase 2	-2.81	0.0431	Cytoplasm	kinase
A_33_P3394075	RIT1	Ras like without CAAX 1	-1.511	0.0269	Plasma Membrane	enzyme
A_24_P406060	RNF144B	ring finger protein 144B	-1.675	0.0203	Cytoplasm	enzyme
A_33_P3212037	RNGTT	RNA guanylyltransferase and 5'-phosphatase	1.864	0.0378	Nucleus	phosphatase
A_21_P0000502	RNU11	RNA, U11 small nuclear	-1.788	0.00997	Nucleus	other
A_33_P3279708	RNU2-1	RNA, U2 small nuclear 1	-2.122	0.0126	Nucleus	other
A_33_P3839897	RNU4ATAC	RNA, U4atac small nuclear (U12-dependent splicing)	-2.411	0.0239	Other	other
A_33_P3267263	RNVU1-18	RNA, variant U1 small nuclear 18	-1.57	0.0215	Other	other
A_33_P3281552	RPGR	retinitis pigmentosa GTPase regulator	1.934	0.0322	Cytoplasm	other
A_23_P416305	RPL27A	ribosomal protein L27a	-1.745	0.0279	Cytoplasm	other
A_21_P0012461	RPL32P3	ribosomal protein L32 pseudogene 3	1.765	0.0128	Other	other
A_33_P3338449	RSKR	ribosomal protein S6 kinase related	2.311	0.0241	Other	kinase
A_24_P941708	RUFY2	RUN and FYVE domain containing 2	1.571	0.0413	Nucleus	other
A_24_P65941	RUNX1-IT1	RUNX1 intronic transcript 1	1.913	0.0336	Cytoplasm	other
A_23_P145874	SAMD9L	sterile alpha motif domain containing 9 like	1.561	0.0267	Extracellular Space	other
A_33_P3704280	SAP30L-AS1	SAP30L antisense RNA 1 (head to head)	2.229	0.026	Other	other
A_22_P00015661	SBF2-AS1	SBF2 antisense RNA 1	2.204	0.0463	Other	other
A_33_P3322236	SDHAP1	succinate dehydrogenase complex flavoprotein subunit A pseudogene 1	2.011	0.0162	Other	other
A_23_P6818	SEMA3G	semaphorin 3G	1.86	0.0404	Cytoplasm	other
A_23_P79259	SH3BP4	SH3 domain binding protein 4	-2.094	0.0222	Cytoplasm	other
A_21_P0001002	SLC16A1-AS1	SLC16A1 antisense RNA 1	1.695	0.0164	Other	other
A_33_P3255499	SLC25A51	solute carrier family 25 member 51	1.588	0.0486	Cytoplasm	other
A_33_P3238425	SLC2A7	solute carrier family 2 member 7	-4.029	0.0348	Plasma Membrane	transporter
A_23_P59988	SLC35G5	solute carrier family 35 member G5	1.759	0.0138	Other	other
A_33_P3277110	SLC5A3	solute carrier family 5 member 3	1.562	0.0162	Plasma Membrane	transporter
A_23_P76386	SLC6A12	solute carrier family 6 member 12	1.599	0.0287	Plasma Membrane	transporter
A_32_P182812	SLC6A4	solute carrier family 6 member 4	-2.004	0.0386	Plasma Membrane	transporter
A_21_P0012944	SMA4	glucuronidase beta pseudogene	1.788	0.0277	Other	other
A_33_P3220470	SMAD6	SMAD family member 6	-4.348	0.0317	Nucleus	transcription regulator
A_23_P326142	SND1-IT1	SND1 intronic transcript 1	1.982	0.0204	Other	other
A_21_P0003401	SNHG27	small nucleolar RNA host gene 27	-1.863	0.0364	Other	other
A_33_P3222367	SNORA74B	small nucleolar RNA, H/ACA box 74B	1.524	0.0178	Other	other
A_33_P3338440	SNX29	sorting nexin 29	1.929	0.0274	Cytoplasm	other
A_23_P327483	SPATA6	spermatogenesis associated 6	-1.596	0.0479	Cytoplasm	other
A_24_P161261	SPDYE2 (includes others)	speedy/RINGO cell cycle regulator family member E2	1.852	0.0381	Other	other
A_32_P85330	ST20-AS1	ST20 antisense RNA 1	-1.667	0.0273	Other	other
A_21_P0003588	STIM2	stromal interaction molecule 2	1.544	0.0162	Plasma Membrane	transporter
A_21_P0014137	STIM2-AS1	STIM2 antisense RNA 1	-2.822	0.0474	Other	other
A_21_P0008109	STK24-AS1	STK24 antisense RNA 1	-1.727	0.0461	Other	other
A_23_P342600	STK35	serine/threonine kinase 35	-1.56	0.0421	Cytoplasm	kinase
A_33_P3269208	STX19	syntaxin 19	-3.83	0.0315	Other	other
A_33_P3264272	SYF2	SYF2 pre-mRNA splicing factor	-1.853	0.0339	Nucleus	other
A_33_P3379091	SYNGR1	synaptogyrin 1	-1.547	0.0139	Plasma Membrane	transporter
A_33_P3335984	TAPT1-AS1	TAPT1 antisense RNA 1 (head to head)	1.731	0.0377	Other	other
A_23_P403955	TARDBP	TAR DNA binding protein	1.532	0.021	Nucleus	transcription regulator
A_23_P64888	TAS2R10	taste 2 receptor member 10	1.78	0.0346	Plasma Membrane	G-protein coupled receptor
A_32_P97862	TEX38	testis expressed 38	1.654	0.0194	Other	other
A_19_P00804020	TLE1	TLE family member 1, transcriptional corepressor	-1.896	0.0495	Nucleus	transcription regulator
A_22_P00006061	TMEM139	transmembrane protein 139	2.296	0.0131	Other	other
A_23_P11629	TMEM61	transmembrane protein 61	-1.923	0.0395	Other	other
A_21_P0006781	TNKS2-AS1	TNKS2 antisense RNA 1 (head to head)	-1.529	0.0392	Other	other
A_33_P3247372	TPTEP1	TPTE pseudogene 1	2.021	0.019	Other	other
A_33_P3281250	TRBV7-1	T cell receptor beta variable 7-1 (non-functional)	1.628	0.0252	Other	other
A_23_P372331	TRNT1	tRNA nucleotidyl transferase 1	1.546	0.0461	Cytoplasm	enzyme
A_21_P0011021	TSSC2	tumor suppressing subtransferable candidate 2 pseudogene	1.681	0.032	Other	other
A_33_P3355371	TTC9C	tetratricopeptide repeat domain 9C	1.694	0.0234	Other	other
A_33_P3263906	TUBE1	tubulin epsilon 1	1.913	0.0209	Cytoplasm	other
A_23_P115482	UBE2T	ubiquitin conjugating enzyme E2 T	1.501	0.0196	Nucleus	enzyme
A_23_P208880	UHRF1	ubiquitin like with PHD and ring finger domains 1	1.742	0.0434	Nucleus	transcription regulator
A_33_P3309054	UQCC1	ubiquinol-cytochrome c reductase complex assembly factor 1	1.818	0.0225	Cytoplasm	other
A_33_P3335840	WDR33	WD repeat domain 33	1.512	0.0311	Nucleus	other
A_24_P376129	WHRN	whirlin	-3.973	0.0298	Plasma Membrane	other
A_33_P3510335	WNK1	WNK lysine deficient protein kinase 1	1.683	0.0371	Cytoplasm	kinase
A_33_P3291154	ZBTB20	zinc finger and BTB domain containing 20	1.604	0.0195	Nucleus	transcription regulator
A_21_P0000040	ZBTB24	zinc finger and BTB domain containing 24	-2.331	0.017	Nucleus	transcription regulator
A_24_P325046	ZCCHC7	zinc finger CCHC-type containing 7	-1.785	0.0397	Nucleus	other
A_23_P336992	ZFAND2A	zinc finger AN1-type containing 2A	-1.571	0.0315	Other	other
A_23_P369666	ZMYND8	zinc finger MYND-type containing 8	2.136	0.00677	Nucleus	transcription regulator
A_33_P3388822	ZNF233	zinc finger protein 233	1.788	0.0391	Nucleus	transcription regulator
A_23_P153286	ZNF234	zinc finger protein 234	1.727	0.0166	Nucleus	transcription regulator
A_33_P3352822	ZNF547	zinc finger protein 547	1.904	0.0298	Nucleus	transcription regulator
A_33_P3239790	ZNF646	zinc finger protein 646	1.692	0.0302	Nucleus	transcription regulator
A_21_P0011768	ZNF66	zinc finger protein 66	2.881	0.0103	Other	other
A_33_P3211054	ZNF684	zinc finger protein 684	-1.563	0.0464	Nucleus	transcription regulator
A_33_P3312638	ZNF780B	zinc finger protein 780B	1.78	0.0495	Other	other
A_22_P00025136	ZNF80	zinc finger protein 80	1.697	0.0344	Nucleus	transcription regulator
A_33_P6474088	ZNRD1ASP	zinc ribbon domain containing 1 antisense, pseudogene	1.822	0.019	Other	other
A_23_P502627	ZXDA	zinc finger X-linked duplicated A	-1.82	0.00954	Other	transcription regulator
