# Supplementary material for: Prevalence of Inflammatory Pathways Over Immuno-Tolerance in Peripheral Blood Mononuclear Cells of Recent-Onset Type 1 Diabetes
Source: Front Immunol. 2022 Jan 4;12:765264. doi: 10.3389/fimmu.2021.765264 (PMC8764313; doi:10.3389/fimmu.2021.765264)
Supplement: Supplementary file 4 [file Table_4.xlsx]

## Sheet: Suppl 4S
Supplemntary Table 4S- Ingenuity Canonical Pathways
Ingenuity Canonical Pathways	-log(p-value)	Ratio	Molecules
Folate Transformations I	3,87E00	3,33E-01	MTHFR,MTR,MTHFD2L
GADD45 Signaling	2,85E00	1,58E-01	GADD45G,CCND1,ATM
HER-2 Signaling in Breast Cancer	2,39E00	5,68E-02	CDC42,PRKCD,CCND1,AREG,ATM
ErbB Signaling	2,21E00	5,15E-02	NRG2,CDC42,PRKCD,AREG,ATM
Molecular Mechanisms of Cancer	2,14E00	2,84E-02	PRKACB,NAIP,FYN,MAX,CDC42,PRKCD,BMP8B,ABL1,SMAD6,CCND1,ATM
Cell Cycle: G1/S Checkpoint Regulation	2,09E00	6,06E-02	MAX,ABL1,CCND1,ATM
Virus Entry via Endocytic Pathways	1,98E00	4,55E-02	FYN,CDC42,PRKCD,ABL1,ATM
DNA Double-Strand Break Repair by Homologous Recombination	1,93E00	1,43E-01	ABL1,ATM
Clathrin-mediated Endocytosis Signaling	1,91E00	3,4E-02	SH3BP4,APOB,CDC42,AAK1,LDLRAP1,DNM1L,ATM
Macropinocytosis Signaling	1,79E00	4,94E-02	CDC42,PRKCD,ANKFY1,ATM
Small Cell Lung Cancer Signaling	1,72E00	4,71E-02	MAX,ABL1,CCND1,ATM
IL-7 Signaling Pathway	1,71E00	4,65E-02	FOXO4,FYN,CCND1,ATM
Cell Cycle: G2/M DNA Damage Checkpoint Regulation	1,66E00	0.06	ABL1,PLK1,ATM
Inflammasome pathway	1,63E00	0.1	NAIP,AIM2
Salvage Pathways of Pyrimidine Ribonucleotides	1,57E00	4,21E-02	CDADC1,PRKCD,PLK1,NEK2
Ovarian Cancer Signaling	1,54E00	3,5E-02	PRKACB,ABL1,CD44,CCND1,ATM
Ephrin A Signaling	1,45E00	0.05	FYN,CDC42,ATM
Methionine Salvage II (Mammalian)	1,45E00	3,33E-01	MTR
S-adenosyl-L-methionine Biosynthesis	1,45E00	3,33E-01	MAT1A
Pyridoxal 5'-phosphate Salvage Pathway	1,38E00	4,69E-02	PRKCD,PLK1,NEK2
Glioma Signaling	1,33E00	3,54E-02	PRKCD,ABL1,CCND1,ATM
Branched-chain α-keto acid Dehydrogenase Complex	1,33E00	2,5E-01	BCKDHB
ErbB2-ErbB3 Signaling	1,32E00	4,41E-02	NRG2,CCND1,ATM
HGF Signaling	1,32E00	3,51E-02	CDC42,PRKCD,CCND1,ATM
Glioma Invasiveness Signaling	1,29E00	4,29E-02	HMMR,CD44,ATM
ErbB4 Signaling	1,29E00	4,29E-02	NRG2,PRKCD,ATM
Pancreatic Adenocarcinoma Signaling	1,25E00	3,33E-02	CDC42,ABL1,CCND1,ATM
Role of Tissue Factor in Cancer	1,25E00	3,33E-02	FYN,CDC42,CXCL1,ATM
Tetrahydrofolate Salvage from 5,10-methenyltetrahydrofolate	1,23E00	0.2	MTHFD2L
Tyrosine Degradation I	1,23E00	0.2	HPD
BMP signaling pathway	1,23E00	4,05E-02	PRKACB,BMP8B,SMAD6
Non-Small Cell Lung Cancer Signaling	1,19E00	3,9E-02	ABL1,CCND1,ATM
Superpathway of Methionine Degradation	1,18E00	5,71E-02	MAT1A,MTR
NAD Biosynthesis from 2-amino-3-carboxymuconate Semialdehyde	1,16E00	1,67E-01	ABL1
Selenocysteine Biosynthesis II (Archaea and Eukaryotes)	1,16E00	1,67E-01	PSTK
Role of BRCA1 in DNA Damage Response	1,15E00	3,75E-02	PLK1,FANCL,ATM
Cyclins and Cell Cycle Regulation	1,15E00	3,75E-02	ABL1,CCND1,ATM
Prolactin Signaling	1,11E00	3,61E-02	FYN,PRKCD,ATM
Insulin Receptor Signaling	1,08E00	2,92E-02	PRKACB,FOXO4,FYN,ATM
Neuregulin Signaling	1,08E00	3,49E-02	NRG2,PRKCD,AREG
LPS-stimulated MAPK Signaling	1,06E00	3,45E-02	CDC42,PRKCD,ATM
IL-8 Signaling	1,06E00	2,55E-02	PRKCD,DEFA1 (includes others),CXCL1,CCND1,ATM
Axonal Guidance Signaling	1,05E00	2,02E-02	PRKACB,SEMA3G,FYN,NRP2,CDC42,PRKCD,BMP8B,ABL1,ATM
VEGF Family Ligand-Receptor Interactions	1,05E00	3,41E-02	NRP2,PRKCD,ATM
Hereditary Breast Cancer Signaling	1,05E00	2,84E-02	GADD45G,CCND1,FANCL,ATM
Histidine Degradation III	1,04E00	1,25E-01	MTHFD2L
Triacylglycerol Biosynthesis	1,01E00	4,55E-02	LPCAT2,LIPT2
Fcγ Receptor-mediated Phagocytosis in Macrophages and Monocytes	1	3,23E-02	FYN,CDC42,PRKCD
Leukocyte Extravasation Signaling	9,91E-01	2,43E-02	CDC42,PRKCD,ABL1,CD44,ATM
Prostate Cancer Signaling	9,79E-01	3,16E-02	ABL1,CCND1,ATM
ATM Signaling	9,59E-01	3,09E-02	GADD45G,ABL1,ATM
TNFR1 Signaling	9,51E-01	4,17E-02	NAIP,CDC42
FAK Signaling	9,47E-01	3,06E-02	FYN,HMMR,ATM
Systemic Lupus Erythematosus Signaling	9,21E-01	2,3E-02	RNU11,RNVU1-18,RNU2-1,IL6R,ATM
Glioblastoma Multiforme Signaling	8,93E-01	2,48E-02	CDC42,PRKCD,CCND1,ATM
Chronic Myeloid Leukemia Signaling	8,83E-01	2,86E-02	ABL1,CCND1,ATM
Mouse Embryonic Stem Cell Pluripotency	8,83E-01	2,86E-02	ID2,ID4,ATM
Cleavage and Polyadenylation of Pre-mRNA	8,73E-01	8,33E-02	WDR33
eNOS Signaling	8,66E-01	2,42E-02	PRKACB,PRKCD,HSPA1A/HSPA1B,ATM
Tight Junction Signaling	8,6E-01	2,41E-02	PRKACB,EPB41,CDC42,OCLN
Nitric Oxide Signaling in the Cardiovascular System	8,57E-01	2,78E-02	PRKACB,PRKCD,ATM
Melanoma Signaling	8,54E-01	3,64E-02	CCND1,ATM
Superpathway of Inositol Phosphate Compounds	8,51E-01	2,18E-02	FYN,PPM1K,INPP5A,RNGTT,ATM
Role of IL-17A in Psoriasis	8,39E-01	7,69E-02	CXCL1
NAD biosynthesis II (from tryptophan)	8,39E-01	7,69E-02	ABL1
p53 Signaling	8,3E-01	2,7E-02	GADD45G,CCND1,ATM
Role of CHK Proteins in Cell Cycle Checkpoint Control	8,27E-01	3,51E-02	PLK1,ATM
Neuroprotective Role of THOP1 in Alzheimer's Disease	8,21E-01	2,68E-02	PRKACB,PRSS22,CTSG
Heparan Sulfate Biosynthesis (Late Stages)	8,15E-01	3,45E-02	CES3,CHST11
Sertoli Cell-Sertoli Cell Junction Signaling	8,12E-01	2,31E-02	PRKACB,EPB41,CDC42,OCLN
DNA Double-Strand Break Repair by Non-Homologous End Joining	8,1E-01	7,14E-02	ATM
Phenylalanine Degradation IV (Mammalian, via Side Chain)	8,1E-01	7,14E-02	HPD
Neuropathic Pain Signaling In Dorsal Horn Neurons	8,07E-01	2,63E-02	PRKACB,PRKCD,ATM
G Beta Gamma Signaling	8,07E-01	2,63E-02	PRKACB,CDC42,PRKCD
Rac Signaling	7,9E-01	2,59E-02	CDC42,CD44,ATM
Activation of IRF by Cytosolic Pattern Recognition Receptors	7,83E-01	3,28E-02	DDX58,IFNAR1
Th1 and Th2 Activation Pathway	7,7E-01	2,22E-02	IKZF1,IL6R,IFNAR1,ATM
Fc Epsilon RI Signaling	7,67E-01	2,52E-02	FYN,PRKCD,ATM
PTEN Signaling	7,67E-01	2,52E-02	FOXO4,CDC42,CCND1
Natural Killer Cell Signaling	7,59E-01	2,5E-02	FYN,PRKCD,ATM
PXR/RXR Activation	7,59E-01	3,17E-02	PRKACB,CES3
Mitotic Roles of Polo-Like Kinase	7,59E-01	3,17E-02	KIF23,PLK1
NGF Signaling	7,59E-01	2,5E-02	CDC42,PRKCD,ATM
Mismatch Repair in Eukaryotes	7,57E-01	6,25E-02	EXO1
Renin-Angiotensin Signaling	7,52E-01	2,48E-02	PRKACB,PRKCD,ATM
Endometrial Cancer Signaling	7,5E-01	3,12E-02	CCND1,ATM
fMLP Signaling in Neutrophils	7,45E-01	2,46E-02	CDC42,PRKCD,ATM
Thrombopoietin Signaling	7,4E-01	3,08E-02	PRKCD,ATM
Heparan Sulfate Biosynthesis	7,4E-01	3,08E-02	CES3,CHST11
RAR Activation	7,3E-01	2,14E-02	PRKACB,PRKCD,SMAD6,CITED2
UVB-Induced MAPK Signaling	7,28E-01	3,03E-02	PRKCD,ATM
Lymphotoxin β Receptor Signaling	7,19E-01	2,99E-02	CXCL1,ATM
Agrin Interactions at Neuromuscular Junction	7,19E-01	2,99E-02	NRG2,CDC42
PI3K Signaling in B Lymphocytes	7,17E-01	2,38E-02	FYN,CD180,ABL1
CD28 Signaling in T Helper Cells	7,1E-01	2,36E-02	FYN,CDC42,ATM
Differential Regulation of Cytokine Production in Macrophages and T Helper Cells by IL-17A and IL-17F	7,1E-01	5,56E-02	CXCL1
Valine Degradation I	7,1E-01	5,56E-02	BCKDHB
D-myo-inositol (1,4,5)-trisphosphate Degradation	7,1E-01	5,56E-02	INPP5A
Role of IL-17A in Arthritis	6,99E-01	2,9E-02	CXCL1,ATM
Melatonin Signaling	6,9E-01	2,86E-02	PRKACB,PRKCD
Cardiomyocyte Differentiation via BMP Receptors	6,9E-01	5,26E-02	SMAD6
Ubiquinol-10 Biosynthesis (Eukaryotic)	6,9E-01	5,26E-02	BCKDHB
1D-myo-inositol Hexakisphosphate Biosynthesis II (Mammalian)	6,9E-01	5,26E-02	INPP5A
D-myo-inositol (1,3,4)-trisphosphate Biosynthesis	6,9E-01	5,26E-02	INPP5A
DNA damage-induced 14-3-3σ Signaling	6,9E-01	5,26E-02	ATM
Th1 Pathway	6,9E-01	2,31E-02	IL6R,IFNAR1,ATM
3-phosphoinositide Biosynthesis	6,86E-01	2,05E-02	FYN,PPM1K,RNGTT,ATM
Role of Pattern Recognition Receptors in Recognition of Bacteria and Viruses	6,84E-01	2,29E-02	PRKCD,DDX58,ATM
GP6 Signaling Pathway	6,84E-01	2,29E-02	FYN,PRKCD,ATM
Caveolar-mediated Endocytosis Signaling	6,82E-01	2,82E-02	FYN,ABL1
mTOR Signaling	6,76E-01	2,03E-02	DGKZ,DDIT4,PRKCD,ATM
P2Y Purigenic Receptor Signaling Pathway	6,72E-01	2,26E-02	PRKACB,PRKCD,ATM
Role of Lipids/Lipid Rafts in the Pathogenesis of Influenza	6,7E-01	0.05	IFNAR1
Methionine Degradation I (to Homocysteine)	6,7E-01	0.05	MAT1A
Glucocorticoid Receptor Signaling	6,68E-01	1,79E-02	PRKACB,KRT83,HSPA1A/HSPA1B,KRT2,KRT86,ATM
ERK/MAPK Signaling	6,66E-01	2,01E-02	PRKACB,FYN,PRKCD,ATM
Hypoxia Signaling in the Cardiovascular System	6,64E-01	2,74E-02	UBE2T,ATM
GM-CSF Signaling	6,64E-01	2,74E-02	CCND1,ATM
Androgen Signaling	6,54E-01	2,21E-02	PRKACB,PRKCD,CCND1
Breast Cancer Regulation by Stathmin1	6,42E-01	1,96E-02	PRKACB,CDC42,PRKCD,ATM
Xenobiotic Metabolism Signaling	6,4E-01	1,83E-02	CES3,PRKCD,CHST11,CITED2,ATM
Role of PI3K/AKT Signaling in the Pathogenesis of Influenza	6,38E-01	2,63E-02	IFNAR1,ATM
GDNF Family Ligand-Receptor Interactions	6,38E-01	2,63E-02	CDC42,ATM
Polyamine Regulation in Colon Cancer	6,33E-01	4,55E-02	MAX
Cysteine Biosynthesis III (mammalia)	6,33E-01	4,55E-02	MAT1A
Human Embryonic Stem Cell Pluripotency	6,29E-01	2,14E-02	BMP8B,SMAD6,ATM
Neurotrophin/TRK Signaling	6,29E-01	2,6E-02	CDC42,ATM
IL-17A Signaling in Airway Cells	6,22E-01	2,56E-02	CXCL1,ATM
Differential Regulation of Cytokine Production in Intestinal Epithelial Cells by IL-17A and IL-17F	6,16E-01	4,35E-02	CXCL1
Estrogen-Dependent Breast Cancer Signaling	6,13E-01	2,53E-02	CCND1,ATM
IL-12 Signaling and Production in Macrophages	6,06E-01	2,08E-02	APOB,PRKCD,ATM
Integrin Signaling	6,04E-01	1,89E-02	FYN,CDC42,ABL1,ATM
Role of JAK1, JAK2 and TYK2 in Interferon Signaling	0.6	4,17E-02	IFNAR1
CDP-diacylglycerol Biosynthesis I	0.6	4,17E-02	LPCAT2
Superpathway of D-myo-inositol (1,4,5)-trisphosphate Metabolism	0.6	4,17E-02	INPP5A
Erythropoietin Signaling	5,97E-01	2,47E-02	PRKCD,ATM
Renal Cell Carcinoma Signaling	5,97E-01	2,47E-02	CDC42,ATM
AMPK Signaling	5,9E-01	1,86E-02	PRKACB,FOXO4,CCND1,ATM
IL-17A Signaling in Gastric Cells	5,85E-01	0.04	CXCL1
Role of JAK family kinases in IL-6-type Cytokine Signaling	5,85E-01	0.04	IL6R
IL-3 Signaling	5,83E-01	2,41E-02	PRKCD,ATM
Estrogen-mediated S-phase Entry	5,7E-01	3,85E-02	CCND1
Phosphatidylglycerol Biosynthesis II (Non-plastidic)	5,7E-01	3,85E-02	LPCAT2
α-Adrenergic Signaling	5,69E-01	2,35E-02	PRKACB,PRKCD
IL-17 Signaling	5,69E-01	2,35E-02	CXCL1,ATM
Growth Hormone Signaling	5,69E-01	2,35E-02	PRKCD,ATM
Leptin Signaling in Obesity	5,69E-01	2,35E-02	PRKACB,ATM
Gustation Pathway	5,69E-01	1,99E-02	PRKACB,PDE12,TAS2R10
HIPPO signaling	5,61E-01	2,33E-02	ITCH,CD44
NF-κB Activation by Viruses	5,54E-01	2,3E-02	PRKCD,ATM
Bladder Cancer Signaling	5,54E-01	2,3E-02	ABL1,CCND1
TGF-β Signaling	5,54E-01	2,3E-02	CDC42,SMAD6
Relaxin Signaling	5,48E-01	1,94E-02	PRKACB,PDE12,ATM
Factors Promoting Cardiogenesis in Vertebrates	5,41E-01	2,25E-02	PRKCD,BMP8B
Role of Osteoblasts, Osteoclasts and Chondrocytes in Rheumatoid Arthritis	5,36E-01	1,75E-02	NAIP,BMP8B,SMAD6,ATM
PDGF Signaling	5,35E-01	2,22E-02	ABL1,ATM
TNFR2 Signaling	5,3E-01	3,45E-02	NAIP
Sonic Hedgehog Signaling	5,3E-01	3,45E-02	PRKACB
Reelin Signaling in Neurons	5,21E-01	2,17E-02	FYN,ATM
Acute Myeloid Leukemia Signaling	5,21E-01	2,17E-02	CCND1,ATM
GNRH Signaling	5,14E-01	1,85E-02	PRKACB,CDC42,PRKCD
G Protein Signaling Mediated by Tubby	5,07E-01	3,23E-02	ABL1
Opioid Signaling Pathway	5,02E-01	1,69E-02	PRKACB,FYN,CDC42,PRKCD
Inhibition of Angiogenesis by TSP1	4,95E-01	3,12E-02	FYN
Ethanol Degradation II	4,95E-01	3,12E-02	DHRS2
Aldosterone Signaling in Epithelial Cells	4,92E-01	1,8E-02	PRKCD,HSPA1A/HSPA1B,ATM
Tec Kinase Signaling	4,87E-01	1,79E-02	FYN,PRKCD,ATM
TR/RXR Activation	4,84E-01	2,04E-02	KLF9,ATM
CTLA4 Signaling in Cytotoxic T Lymphocytes	4,84E-01	2,04E-02	FYN,ATM
CDK5 Signaling	4,84E-01	2,04E-02	PRKACB,ABL1
Melanocyte Development and Pigmentation Signaling	4,84E-01	2,04E-02	PRKACB,ATM
Wnt/β-catenin Signaling	4,83E-01	1,78E-02	CD44,TLE1,CCND1
Colorectal Cancer Metastasis Signaling	4,8E-01	1,65E-02	PRKACB,IL6R,CCND1,ATM
Circadian Rhythm Signaling	4,74E-01	2,94E-02	PER1
PAK Signaling	4,74E-01	0.02	CDC42,ATM
TWEAK Signaling	4,74E-01	2,94E-02	NAIP
Huntington's Disease Signaling	4,66E-01	1,62E-02	PRKCD,HSPA1A/HSPA1B,DNM1L,ATM
Ephrin Receptor Signaling	4,66E-01	1,73E-02	FYN,CDC42,ABL1
Noradrenaline and Adrenaline Degradation	4,63E-01	2,86E-02	DHRS2
SAPK/JNK Signaling	4,57E-01	1,94E-02	CDC42,ATM
RhoGDI Signaling	4,53E-01	1,7E-02	DGKZ,CDC42,CD44
Interferon Signaling	4,53E-01	2,78E-02	IFNAR1
Cell Cycle Regulation by BTG Family Proteins	4,45E-01	2,7E-02	CCND1
IGF-1 Signaling	4,41E-01	1,89E-02	PRKACB,ATM
Retinol Biosynthesis	4,35E-01	2,63E-02	CES3
Telomerase Signaling	4,31E-01	1,85E-02	ABL1,ATM
T Cell Receptor Signaling	4,31E-01	1,85E-02	FYN,ATM
Thyroid Cancer Signaling	4,26E-01	2,56E-02	CCND1
Amyotrophic Lateral Sclerosis Signaling	4,2E-01	1,82E-02	NAIP,ATM
Paxillin Signaling	4,2E-01	1,82E-02	CDC42,ATM
Triacylglycerol Degradation	4,18E-01	2,5E-02	CES3
GPCR-Mediated Nutrient Sensing in Enteroendocrine Cells	4,16E-01	1,8E-02	PRKACB,PRKCD
Mechanisms of Viral Exit from Host Cells	4,09E-01	2,44E-02	PRKCD
B Cell Receptor Signaling	4,08E-01	1,6E-02	CDC42,ABL1,ATM
Adrenomedullin signaling pathway	4,05E-01	1,59E-02	PRKACB,MAX,ATM
Role of RIG1-like Receptors in Antiviral Innate Immunity	4,01E-01	2,38E-02	DDX58
Role of IL-17F in Allergic Inflammatory Airway Diseases	4,01E-01	2,38E-02	CXCL1
tRNA Splicing	4,01E-01	2,38E-02	PDE12
Dermatan Sulfate Biosynthesis (Late Stages)	4,01E-01	2,38E-02	CHST11
Role of p14/p19ARF in Tumor Suppression	4,01E-01	2,38E-02	ATM
Serotonin Receptor Signaling	4,01E-01	2,38E-02	SLC6A4
Gap Junction Signaling	3,98E-01	1,57E-02	PRKACB,PRKCD,ATM
Stearate Biosynthesis I (Animals)	3,94E-01	2,33E-02	LIPT2
UVC-Induced MAPK Signaling	3,94E-01	2,33E-02	PRKCD
Production of Nitric Oxide and Reactive Oxygen Species in Macrophages	3,9E-01	1,55E-02	APOB,PRKCD,ATM
ILK Signaling	3,9E-01	1,55E-02	CDC42,CCND1,ATM
Synaptic Long Term Potentiation	3,8E-01	1,68E-02	PRKACB,PRKCD
IL-9 Signaling	3,79E-01	2,22E-02	ATM
Chondroitin Sulfate Biosynthesis (Late Stages)	3,79E-01	2,22E-02	CHST11
G-Protein Coupled Receptor Signaling	3,79E-01	1,45E-02	PRKACB,FYN,PDE12,ATM
Role of NANOG in Mammalian Embryonic Stem Cell Pluripotency	3,76E-01	1,67E-02	BMP8B,ATM
Sperm Motility	3,76E-01	1,67E-02	PRKACB,PRKCD
nNOS Signaling in Neurons	3,72E-01	2,17E-02	PRKCD
Phagosome Formation	3,63E-01	1,63E-02	PRKCD,ATM
CCR3 Signaling in Eosinophils	3,51E-01	1,59E-02	PRKCD,ATM
Cancer Drug Resistance By Drug Efflux	3,51E-01	2,04E-02	FOXO4
Iron homeostasis signaling pathway	3,47E-01	1,57E-02	BMP8B,IL6R
Amyloid Processing	3,45E-01	0.02	PRKACB
IL-6 Signaling	3,43E-01	1,56E-02	IL6R,ATM
Cdc42 Signaling	3,39E-01	1,55E-02	CDC42,EXOC7
Phototransduction Pathway	3,38E-01	1,96E-02	PRKACB
CREB Signaling in Neurons	3,37E-01	1,43E-02	PRKACB,PRKCD,ATM
14-3-3-mediated Signaling	3,35E-01	1,54E-02	PRKCD,ATM
Docosahexaenoic Acid (DHA) Signaling	3,33E-01	1,92E-02	ATM
Semaphorin Signaling in Neurons	3,33E-01	1,92E-02	FYN
HMGB1 Signaling	3,32E-01	1,53E-02	CDC42,ATM
p70S6K Signaling	3,32E-01	1,53E-02	PRKCD,ATM
EIF2 Signaling	3,31E-01	1,42E-02	RPL27A,CCND1,ATM
Chondroitin Sulfate Biosynthesis	3,26E-01	1,89E-02	CHST11
Unfolded protein response	3,21E-01	1,85E-02	HSPA1A/HSPA1B
autophagy	3,21E-01	1,85E-02	CTSG
Role of NFAT in Cardiac Hypertrophy	3,2E-01	1,39E-02	PRKACB,PRKCD,ATM
Corticotropin Releasing Hormone Signaling	3,18E-01	1,48E-02	PRKACB,PRKCD
Gα12/13 Signaling	3,18E-01	1,48E-02	CDC42,ATM
Dermatan Sulfate Biosynthesis	3,15E-01	1,82E-02	CHST11
Regulation of Cellular Mechanics by Calpain Protease	3,15E-01	1,82E-02	CCND1
Aryl Hydrocarbon Receptor Signaling	3,14E-01	1,47E-02	CCND1,ATM
D-myo-inositol (1,4,5,6)-Tetrakisphosphate Biosynthesis	3,11E-01	1,46E-02	PPM1K,RNGTT
D-myo-inositol (3,4,5,6)-tetrakisphosphate Biosynthesis	3,11E-01	1,46E-02	PPM1K,RNGTT
Role of Macrophages, Fibroblasts and Endothelial Cells in Rheumatoid Arthritis	3,09E-01	1,32E-02	PRKCD,IL6R,CCND1,ATM
Actin Nucleation by ARP-WASP Complex	3,09E-01	1,79E-02	CDC42
Phagosome Maturation	3,07E-01	1,45E-02	TUBE1,CTSG
Cardiac β-adrenergic Signaling	0.3	1,43E-02	PRKACB,PDE12
Retinoic acid Mediated Apoptosis Signaling	2,93E-01	1,69E-02	IFNAR1
Calcium-induced T Lymphocyte Apoptosis	2,88E-01	1,67E-02	PRKCD
Induction of Apoptosis by HIV1	2,88E-01	1,67E-02	NAIP
CNTF Signaling	2,88E-01	1,67E-02	ATM
PCP pathway	2,88E-01	1,67E-02	PRICKLE1
Th2 Pathway	2,81E-01	1,37E-02	IKZF1,ATM
Cardiac Hypertrophy Signaling	2,78E-01	1,29E-02	PRKACB,IL6R,ATM
Phospholipase C Signaling	2,72E-01	1,28E-02	FYN,AHNAK,PRKCD
IL-2 Signaling	2,7E-01	1,56E-02	ATM
3-phosphoinositide Degradation	2,67E-01	1,32E-02	PPM1K,RNGTT
Netrin Signaling	2,65E-01	1,54E-02	PRKACB
Serotonin Degradation	2,65E-01	1,54E-02	DHRS2
Type II Diabetes Mellitus Signaling	2,64E-01	1,32E-02	PRKCD,ATM
ERK5 Signaling	2,6E-01	1,52E-02	WNK1
Remodeling of Epithelial Adherens Junctions	2,6E-01	1,52E-02	DNM1L
PKCθ Signaling in T Lymphocytes	2,58E-01	1,3E-02	FYN,ATM
D-myo-inositol-5-phosphate Metabolism	2,56E-01	1,29E-02	PPM1K,RNGTT
EGF Signaling	2,53E-01	1,47E-02	ATM
T Helper Cell Differentiation	2,48E-01	1,45E-02	IL6R
Basal Cell Carcinoma Signaling	2,48E-01	1,45E-02	BMP8B
Role of JAK1 and JAK3 in γc Cytokine Signaling	2,48E-01	1,45E-02	ATM
Hepatic Cholestasis	2,47E-01	1,27E-02	PRKACB,PRKCD
Gαq Signaling	2,45E-01	1,26E-02	PRKCD,ATM
Myc Mediated Apoptosis Signaling	2,44E-01	1,43E-02	ATM
Dopamine-DARPP32 Feedback in cAMP Signaling	2,42E-01	1,25E-02	PRKACB,PRKCD
MSP-RON Signaling Pathway	2,37E-01	1,39E-02	ATM
GPCR-Mediated Integration of Enteroendocrine Signaling Exemplified by an L Cell	2,37E-01	1,39E-02	PRKACB
Antiproliferative Role of Somatostatin Receptor 2	2,33E-01	1,37E-02	ATM
Role of Wnt/GSK-3β Signaling in the Pathogenesis of Influenza	2,33E-01	1,37E-02	IFNAR1
Ephrin B Signaling	2,33E-01	1,37E-02	CDC42
CXCR4 Signaling	2,32E-01	1,22E-02	PRKCD,ATM
IL-15 Signaling	2,22E-01	1,32E-02	ATM
Dopamine Receptor Signaling	2,22E-01	1,32E-02	PRKACB
VDR/RXR Activation	2,18E-01	1,3E-02	PRKCD
Angiopoietin Signaling	2,18E-01	1,3E-02	ATM
CD40 Signaling	2,15E-01	1,28E-02	ATM
FcγRIIB Signaling in B Lymphocytes	2,12E-01	1,27E-02	ATM
Regulation of IL-2 Expression in Activated and Anergic T Lymphocytes	2,12E-01	1,27E-02	FYN
FLT3 Signaling in Hematopoietic Progenitor Cells	1,99E-01	1,2E-02	ATM
JAK/Stat Signaling	1,99E-01	1,2E-02	ATM
Actin Cytoskeleton Signaling	0	9,05E-03	CDC42,ATM
Synaptic Long Term Depression	0	5,95E-03	PRKCD
NRF2-mediated Oxidative Stress Response	0	1,05E-02	PRKCD,ATM
PPARα/RXRα Activation	0	5,95E-03	PRKACB
LPS/IL-1 Mediated Inhibition of RXR Function	0	4,78E-03	CHST11
Acute Phase Response Signaling	0	5,92E-03	IL6R
LXR/RXR Activation	0	8,26E-03	APOB
Hepatic Fibrosis / Hepatic Stellate Cell Activation	0	1,09E-02	IL6R,IFNAR1
Mitochondrial Dysfunction	0	6,06E-03	COX11
FXR/RXR Activation	0	0.008	APOB
Ceramide Signaling	0	1,08E-02	ATM
Regulation of Actin-based Motility by Rho	0	1,16E-02	CDC42
Role of NFAT in Regulation of the Immune Response	0	1,1E-02	FYN,ATM
CCR5 Signaling in Macrophages	0	1,08E-02	PRKCD
Dendritic Cell Maturation	0	1,08E-02	IFNAR1,ATM
HIF1α Signaling	0	8,62E-03	ATM
Cellular Effects of Sildenafil (Viagra)	0	7,94E-03	PRKACB
Endothelin-1 Signaling	0	1,08E-02	PRKCD,ATM
Thrombin Signaling	0	9,95E-03	PRKCD,ATM
iCOS-iCOSL Signaling in T Helper Cells	0	8,47E-03	ATM
Cholecystokinin/Gastrin-mediated Signaling	0	9,9E-03	PRKCD
Germ Cell-Sertoli Cell Junction Signaling	0	1,18E-02	CDC42,ATM
Sphingosine-1-phosphate Signaling	0	8,06E-03	ATM
RhoA Signaling	0	8,2E-03	NRP2
Atherosclerosis Signaling	0	8,06E-03	APOB
Protein Kinase A Signaling	0	7,79E-03	PRKACB,PDE12,PRKCD
Regulation of eIF4 and p70S6K Signaling	0	6,49E-03	ATM
IL-1 Signaling	0	1,09E-02	PRKACB
RANK Signaling in Osteoclasts	0	0.01	ATM
Signaling by Rho Family GTPases	0	7,97E-03	CDC42,ATM
Epithelial Adherens Junction Signaling	0	6,99E-03	CDC42
Gαi Signaling	0	8,33E-03	PRKACB
Gαs Signaling	0	9,17E-03	PRKACB
PEDF Signaling	0	1,15E-02	ATM
Agranulocyte Adhesion and Diapedesis	0	5,65E-03	CXCL1
Granulocyte Adhesion and Diapedesis	0	5,99E-03	CXCL1
Regulation of the Epithelial-Mesenchymal Transition Pathway	0	1,07E-02	ID2,ATM
UVA-Induced MAPK Signaling	0	9,52E-03	ATM
STAT3 Pathway	0	1,03E-02	IFNAR1
Oxidative Phosphorylation	0	9,62E-03	COX11
PI3K/AKT Signaling	0	8,13E-03	CCND1
Protein Ubiquitination Pathway	0	7,58E-03	HSPA1A/HSPA1B,UBE2T
FGF Signaling	0	1,1E-02	ATM
GABA Receptor Signaling	0	1,06E-02	SLC6A12
IL-4 Signaling	0	1,16E-02	ATM
Death Receptor Signaling	0	1,09E-02	NAIP
PPAR Signaling	0	1,09E-02	CITED2
cAMP-mediated signaling	0	8,89E-03	PRKACB,PDE12
p38 MAPK Signaling	0	8,33E-03	MAX
Apoptosis Signaling	0	1,12E-02	NAIP
NF-κB Signaling	0	1,12E-02	PRKACB,ATM
VEGF Signaling	0	0.01	ATM
Osteoarthritis Pathway	0	9,71E-03	DDIT4,SMAD6
Sirtuin Signaling Pathway	0	7,07E-03	FOXO4,GADD45G
Neuroinflammation Signaling Pathway	0	9,97E-03	IL6R,SLC6A12,ATM
Calcium Signaling	0	5,05E-03	PRKACB
P-value of the overlap between DEGs and canonical pathway gene lists was calculated with Fisher’s exact test. Ratio is the percentage of DEGs in each canonical pathway
