# Supplementary material for: Prevalence of Inflammatory Pathways Over Immuno-Tolerance in Peripheral Blood Mononuclear Cells of Recent-Onset Type 1 Diabetes
Source: Front Immunol. 2022 Jan 4;12:765264. doi: 10.3389/fimmu.2021.765264 (PMC8764313; doi:10.3389/fimmu.2021.765264)
Supplement: Supplementary file 5 [file Table_5.xlsx]

## Sheet: Suppl 5S
Supplemmentary Table 5S- Differentially Expressed LncRNAs of T1D
Genes	OR	padj
A2M-AS1	1.55	3.71E-02
AGPAT4-IT1	1.58	1.95E-02
ANP32A-IT1	1.57	1.64E-02
ASAP1-IT1	2.92	5.15E-03
C1RL-AS1	1.87	1.76E-02
C1RL-AS1	1.66	9.76E-03
CASC15	-1.95	2.60E-02
DNAJC3-DT	1509	0.0362
ENST00000415356	-2.55	1.38E-02
ENST00000506592	-3.18	4.87E-02
EPHA1-AS1	-1.54	3.14E-02
FBXL19-AS1	1.63	4.43E-02
HCG27	1.75	2.91E-02
HCG8	1.82	1.90E-02
HOTAIRM1	-1535	0.0275
KMT2E-AS1	-2.07	1.70E-02
KMT2E-AS1	-2.1	9.97E-03
LINC00265	1.67	9.22E-03
LINC00304	-2.09	3.17E-02
LINC01004	2.21	9.22E-03
LINC01127	2.56	3.07E-02
LINC01347	1.59	4.37E-02
LINC01410	2.13	1.78E-02
LINC01431	-1.59	9.05E-03
LINC01431	-1.99	4.85E-02
LINC01471	2	3.42E-02
lnc-ABCA5-1	1.73	3.35E-02
lnc-AC004980.12.1-1	1.85	3.48E-02
lnc-AC069257.9.1-5	1.81	1.28E-02
lnc-AF131215.3.1-1	2.66	9.54E-03
lnc-AGBL1-3	1.85	1.62E-02
lnc-AGRP-3	1.79	1.56E-02
lnc-AIG1-1	-1.77	9.05E-03
lnc-AL137145.1-3	1.53	4.97E-02
lnc-AL137145.1-4	1.53	3.43E-02
lnc-ALB-1	-1.73	2.41E-02
lnc-BZRAP1-1	2.19	9.05E-03
lnc-C17orf51-5	2.71	4.60E-02
lnc-C5orf39-1	1.97	1.24E-02
lnc-CCKAR-1	-1.68	2.46E-02
lnc-CDKAL1-1	2.1	2.22E-02
lnc-DCAF4L1-1	2.78	3.17E-02
lnc-DPCD-1	1.69	1.96E-02
lnc-FARP1-1	-1.73	4.61E-02
lnc-FMNL2-1	-1.78	3.54E-02
lnc-GABARAPL3-4	-2.21	4.53E-02
lnc-GGCT-1	2.05	3.18E-02
lnc-GPR65-1	1.86	1.94E-02
lnc-GPX1-1	2.12	9.54E-03
lnc-HAAO-1	1.89	2.72E-02
lnc-HNRNPA3-2	-1.6	4.74E-02
lnc-ID1-1	1.56	2.60E-02
lnc-KATNAL1-3	1.8	2.73E-02
lnc-KIAA0226-3	1.66	1.43E-02
lnc-LEKR1-4	-1.7	4.73E-02
lnc-MBP-1	1.79	1.61E-02
lnc-MLLT4-1	-2.58	1.62E-02
lnc-NAA50-2	1.64	1.82E-02
lnc-NACA2-2	2.35	1.39E-02
lnc-NRIP2-2	1.73	1.28E-02
lnc-NRXN1-2	-1.6	2.46E-02
lnc-PDHX-1	1.72	3.82E-02
lnc-POU5F1B-3	-1.71	1.96E-02
lnc-PTGES2-1	1.79	2.45E-02
lnc-RASA1-3	1.76	3.80E-02
lnc-RASA1-3	1.78	4.95E-02
lnc-RELT-1	1.53	4.23E-02
lnc-RP11-195B21.3.1-2	1.71	1.19E-02
lnc-RP11-58E21.3.1-1	1.61	3.81E-02
lnc-RPA2-1	1.82	4.03E-02
lnc-RPRML-3	1.6	2.43E-02
lnc-SREK1-1	-2.31	2.03E-02
lnc-SUN3-1	-1.5	3.44E-02
lnc-TMEM105-2	2.3	4.00E-02
lnc-ZNF91-2	1.61	3.81E-02
LOC100128398	1.63	1.05E-02
LOC100129973	-2.07	2.60E-02
LOC100190986	1.85	2.14E-02
LOC100287042	2.42	4.53E-02
LOC101928767	-1.51	3.82E-02
LOC101929294	-2.07	4.87E-02
LOC153684	1.64	1.27E-02
LOC729737	1.63	3.62E-02
MALAT1	1.66	4.76E-02
NDUFV2-AS1	-1598	0.017
NEAT1	1.94	9.54E-03
NUP50-DT	1512	0.0348
NUTM2B-AS1	1586	0.0421
PCED1B-AS1	1.56	1.64E-02
PRKCQ-AS1	1.56	0.0203
PVT1	-1.53	4.96E-02
RAD51-AS1	1.52	4.04E-02
RUNX1-IT1	1.91	3.36E-02
SLC16A1-AS1	1695	0.0164
SND1-IT1	1.98	2.04E-02
ST20-AS1	-1.67	2.73E-02
TNKS2-AS1	-1529	0.0392
XLOC_l2_000427	2.23	1.27E-02
XLOC_l2_001559	1.58	4.61E-02
XLOC_l2_004854	1.63	4.29E-02
XLOC_l2_005179	-2.86	2.75E-02
XLOC_l2_006648	2.88	1.03E-02
XLOC_l2_009883	1.85	1.87E-02
XLOC_l2_010348	1.77	1.28E-02
XLOC_l2_011424	1.74	3.44E-02
XLOC_l2_013873	1.8	3.86E-02
XLOC_l2_013931	2.13	1.58E-02
XLOC_l2_014245	-1.88	3.46E-02
XLOC_l2_015760	1.65	1.66E-02
