# Supplementary material for: Prevalence of Inflammatory Pathways Over Immuno-Tolerance in Peripheral Blood Mononuclear Cells of Recent-Onset Type 1 Diabetes
Source: Front Immunol. 2022 Jan 4;12:765264. doi: 10.3389/fimmu.2021.765264 (PMC8764313; doi:10.3389/fimmu.2021.765264)
Supplement: Supplementary file 6 [file Table_6.xlsx]

## Sheet: Suppl 6S
Supplementary Table 6S- LncRNA related diseases
ncRNA.Symbol	ncRNA.Category	Species	Disease.Name	Sample	Dysfunction.Pattern	Validated.Method.Prediction.Method	Description	PubMed.ID
A2M-AS1	lncRNA	Homo sapiens	Alzheimers disease	N/A	N/A	LDAP	N/A	N/A
A2M-AS1	lncRNA	Homo sapiens	breast cancer	N/A	N/A	LDAP	N/A	N/A
A2M-AS1	lncRNA	Homo sapiens	cancer	N/A	N/A	LDAP	N/A	N/A
A2M-AS1	lncRNA	Homo sapiens	cervical cancer	N/A	N/A	TAM	N/A	N/A
A2M-AS1	lncRNA	Homo sapiens	colorectal cancer	N/A	N/A	LDAP	N/A	N/A
A2M-AS1	lncRNA	Homo sapiens	hepatocellular carcinoma	N/A	N/A	LDAP	N/A	N/A
A2M-AS1	lncRNA	Homo sapiens	Huntingtons disease	N/A	N/A	LDAP	N/A	N/A
A2M-AS1	lncRNA	Homo sapiens	lymphoma	N/A	N/A	LDAP	N/A	N/A
A2M-AS1	lncRNA	Homo sapiens	lymphoma	N/A	N/A	TAM	N/A	N/A
A2M-AS1	lncRNA	Homo sapiens	malignant glioma	N/A	N/A	TAM	N/A	N/A
A2M-AS1	lncRNA	Homo sapiens	melanoma	N/A	N/A	LDAP	N/A	N/A
A2M-AS1	lncRNA	Homo sapiens	neuroblastoma	N/A	N/A	LDAP	N/A	N/A
A2M-AS1	lncRNA	Homo sapiens	non-small cell lung carcinoma	N/A	N/A	TAM	N/A	N/A
A2M-AS1	lncRNA	Homo sapiens	ovarian cancer	N/A	N/A	LDAP	N/A	N/A
A2M-AS1	lncRNA	Homo sapiens	prostate cancer	N/A	N/A	LDAP	N/A	N/A
A2M-AS1	lncRNA	Homo sapiens	schizophrenia	N/A	N/A	LDAP	N/A	N/A
A2M-AS1	lncRNA	Homo sapiens	stomach cancer	N/A	N/A	TAM	N/A	N/A
A2M-AS1	lncRNA	Homo sapiens	stomach cancer	gastric cancer tissues, large GC cohorts	Regulation [up-regulated]	qPCR//Microarray	Based on this 24-lncRNA signature, the test series patients could be classified into high-risk or low-risk subgroup with significantly different DFS (HR = 1.19, 95 % CI = 1.13-1.25, P < 0.0001). The prognostic value of this 24-lncRNA signature was confirmed in the internal validation series and another external validation series, respectively.	27647437
A2M-AS1	lncRNA	Homo sapiens	thyroid cancer	N/A	N/A	TAM	N/A	N/A
A2M-AS1	lncRNA	Homo sapiens	urinary bladder cancer	N/A	N/A	TAM	N/A	N/A
AGPAT4-IT1	lncRNA	Homo sapiens	cervical cancer	N/A	N/A	TAM	N/A	N/A
AGPAT4-IT1	lncRNA	Homo sapiens	lymphoma	N/A	N/A	TAM	N/A	N/A
AGPAT4-IT1	lncRNA	Homo sapiens	malignant glioma	N/A	N/A	TAM	N/A	N/A
AGPAT4-IT1	lncRNA	Homo sapiens	non-small cell lung carcinoma	N/A	N/A	TAM	N/A	N/A
AGPAT4-IT1	lncRNA	Homo sapiens	stomach cancer	N/A	N/A	TAM	N/A	N/A
AGPAT4-IT1	lncRNA	Homo sapiens	thyroid cancer	N/A	N/A	TAM	N/A	N/A
AGPAT4-IT1	lncRNA	Homo sapiens	urinary bladder cancer	N/A	N/A	TAM	N/A	N/A
ANP32A-IT1	lncRNA	Homo sapiens	astrocytoma	brain	Regulation [up-regulated]	Microarray	Among the lncRNAs detected,3806 lncRNAs with a fold change>2 or <0.5 and a q value<0.05 were found to have significantly different expression levels in astrocytoma samples compared to NAT samples. Of those,1196 were downregulated and 2610 were upregulated.	26252651
ASAP1-IT1	lncRNA	Homo sapiens	astrocytoma	brain	Regulation [up-regulated]	Microarray	Among the lncRNAs detected,3806 lncRNAs with a fold change>2 or <0.5 and a q value<0.05 were found to have significantly different expression levels in astrocytoma samples compared to NAT samples. Of those,1196 were downregulated and 2610 were upregulated.	26252651
ASAP1-IT1	lncRNA	Homo sapiens	non-small cell lung carcinoma	NSCLC tisseus and cell lines	Regulation [up-regulated]	qRT-PCR//Western blot//CCK-8 assay//Transwell assay	The results of qRT-PCR experiment showed that in 68 NSCLC samples, upregulation of ASAP1-IT1 expression was identified in 51 samples (82.4%) in comparison with the expression in tumor-adjacent tissues, and a similar upregulation was also observed in 5 NSCLC cells. CCK-8 and clone formation experiments also revealed that interference on ASAP1-IT1 expression could inhibit the proliferation of NSCLC…
ASAP1-IT1	lncRNA	Homo sapiens	ovarian cancer	N/A	N/A	qRT-PCR	Long non-coding RNAs (lncRNAs) are a class of non-protein coding transcripts that has gained significant attention lately due to their important biological actions and potential involvement in cancer.	27667152
CASC15	circRNA	Homo sapiens	stomach cancer	gastric cancer tissues and cells	Regulation [up-regulated]	RT-qPCR//RT-ddPCR//Microarray	The top 10 elevated circRNAs in patients were hsa_circ_0088300, hsa_circ_0075825, hsa_circ_0019172, hsa_circ_0000220, hsa_circ_0035277, hsa_circ_0000301, hsa_circ_0000189, hsa_circ_0090080, hsa_circ_0001888, and hsa_circ_0001874.	29098316
CASC15	circRNA	Homo sapiens	stomach cancer	gastric cancer tissues and cells	Regulation [down-regulated]	RT-qPCR//RT-ddPCR//Microarray	The top 10 reduced circRNAs were hsa_circ_0004771, hsa_circ_0001190, hsa_circ_0061276, hsa_circ_0092337, hsa_circ_0058495, hsa_circ_0061274, hsa_circ_0075829, hsa_circ_0080845, hsa_circ_0001006, and hsa_circ_0003764.	29098316
CASC15	lncRNA	Homo sapiens	Alzheimers disease	N/A	N/A	LDAP	N/A	N/A
CASC15	lncRNA	Homo sapiens	astrocytoma	brain	Regulation [up-regulated]	Microarray	Among the lncRNAs detected,3806 lncRNAs with a fold change>2 or <0.5 and a q value<0.05 were found to have significantly different expression levels in astrocytoma samples compared to NAT samples. Of those,1196 were downregulated and 2610 were upregulated.	26252651
CASC15	lncRNA	Homo sapiens	basal cell carcinoma	N/A	N/A	RT-PCR//Microarray	The lncRNA may play a role in the molecular pathogenesis of BCC	26861560
CASC15	lncRNA	Homo sapiens	breast cancer	N/A	N/A	LDAP	N/A	N/A
CASC15	lncRNA	Homo sapiens	cancer	N/A	N/A	LDAP	N/A	N/A
CASC15	lncRNA	Homo sapiens	cervical cancer	N/A	N/A	TAM	N/A	N/A
CASC15	lncRNA	Homo sapiens	colorectal cancer	N/A	N/A	LDAP	N/A	N/A
CASC15	lncRNA	Homo sapiens	hepatocellular carcinoma	N/A	N/A	LDAP	N/A	N/A
CASC15	lncRNA	Homo sapiens	hepatocellular carcinoma	HCC tissues and corresponding adjacent normal tissues	Regulation [up-regulated]	RT-qPCR	The expression of CASC15 in HCC tissues was quantitated by the reverse-transcription quantitative polymerase chain reaction, which showed that CASC15 was overexpressed in 59% (48/82) of HCC tissues compared with corresponding adjacent normal tissues, and the CASC15 expression level was significantly correlated with metastasis (P=0.012), tumor size (P=0.037), and TNM stage (P=0.013). Kaplan-Meier …	29075788
CASC15	lncRNA	Homo sapiens	Huntingtons disease	N/A	N/A	LDAP	N/A	N/A
CASC15	lncRNA	Homo sapiens	lung cancer	N/A	N/A	LDAP	N/A	N/A
CASC15	lncRNA	Homo sapiens	lymphoma	N/A	N/A	LDAP	N/A	N/A
CASC15	lncRNA	Homo sapiens	lymphoma	N/A	N/A	TAM	N/A	N/A
CASC15	lncRNA	Homo sapiens	malignant glioma	N/A	N/A	TAM	N/A	N/A
CASC15	lncRNA	Homo sapiens	melanoma	N/A	N/A	LDAP	N/A	N/A
CASC15	lncRNA	Homo sapiens	melanoma	N/A	Regulation	ISH//qRT-PCR//RNA sequencing	CASC15 levels correlated with known gene signatures corresponding to melanoma proliferative and invasive phenotypes.	26016895
CASC15	lncRNA	Homo sapiens	nephroblastoma	N/A	N/A	LDAP	N/A	N/A
CASC15	lncRNA	Homo sapiens	neuroblastoma	N/A	N/A	LDAP	N/A	N/A
CASC15	lncRNA	Homo sapiens	neuroblastoma	N/A	Regulation	Genotyping	CASC15-S is a mediator of neural growth and differentiation, which impacts neuroblastoma initiation and progression.	26100672
CASC15	lncRNA	Homo sapiens	non-small cell lung carcinoma	N/A	N/A	TAM	N/A	N/A
CASC15	lncRNA	Homo sapiens	ovarian cancer	N/A	N/A	LDAP	N/A	N/A
CASC15	lncRNA	Homo sapiens	prostate cancer	N/A	N/A	LDAP	N/A	N/A
CASC15	lncRNA	Homo sapiens	RUNX1-rearranged acute leukemia	RUNX1-rearranged acute leukemia tissues	Regulation [up-regulated]	qPCR//Knockdown	CASC15 is a conserved lncRNA that was upregulated in pediatric B-acute lymphoblastic leukemia (B-ALL) with t (12; 21) as well as pediatric acute myeloid leukemia (AML) with t (8; 21), both of which are associated with relatively better prognosis.	28724437
CASC15	lncRNA	Homo sapiens	schizophrenia	N/A	N/A	LDAP	N/A	N/A
CASC15	lncRNA	Homo sapiens	stomach cancer	N/A	N/A	TAM	N/A	N/A
CASC15	lncRNA	Homo sapiens	stomach cancer	gastric cancer tissues, large GC cohorts	Regulation [up-regulated]	qPCR//Microarray	Based on this 24-lncRNA signature, the test series patients could be classified into high-risk or low-risk subgroup with significantly different DFS (HR = 1.19, 95 % CI = 1.13-1.25, P < 0.0001). The prognostic value of this 24-lncRNA signature was confirmed in the internal validation series and another external validation series, respectively.	27647437
CASC15	lncRNA	Homo sapiens	stomach cancer	gastric cancer tissue	Expression [high expression]	qRT-PCR	We found that expression of lncRNA CASC15 in gastric cancer tissue was higher than normal gastric epithelium through the TCGA database and the related microarray data set was searched from Gene Expression Omnibus (GEO) database. Then, we extracted total RNA from clinical samples of 42 normal gastric epithelial tissues and 60 gastric cancer tissues. The results of quantitative reverse transcriptas…
CASC15	lncRNA	Homo sapiens	stomach cancer	gastric cancer tissues and cell lines and healthy tissues and cells	Regulation [CDKN1A and ZEB1]	qRT-PCR//IHC//Western blot	As predicted, the expression of CASC15 was enriched in gastric cancer tissues and cell lines when compared to healthy tissues and cells using qRT-PCR. The Kaplan-Meier method was used to demonstrate that high expression of CASC15 is linked to a poor prognosis for patients suffering from gastric cancer. Additionally, functional experiments proved that the down- or up-regulation of CASC15 inhibited…	29489064
CASC15	lncRNA	Homo sapiens	thyroid cancer	N/A	N/A	TAM	N/A	N/A
CASC15	lncRNA	Homo sapiens	type 2 diabetes mellitus	N/A	N/A	LDAP	N/A	N/A
CASC15	lncRNA	Homo sapiens	urinary bladder cancer	N/A	N/A	TAM	N/A	N/A
DNAJC3-AS1	lncRNA	Homo sapiens	Alzheimers disease	N/A	N/A	LDAP	N/A	N/A
DNAJC3-AS1	lncRNA	Homo sapiens	breast cancer	N/A	N/A	LDAP	N/A	N/A
DNAJC3-AS1	lncRNA	Homo sapiens	cancer	N/A	N/A	LDAP	N/A	N/A
DNAJC3-AS1	lncRNA	Homo sapiens	cervical cancer	N/A	N/A	TAM	N/A	N/A
DNAJC3-AS1	lncRNA	Homo sapiens	colorectal cancer	N/A	N/A	LDAP	N/A	N/A
DNAJC3-AS1	lncRNA	Homo sapiens	hepatocellular carcinoma	N/A	N/A	LDAP	N/A	N/A
DNAJC3-AS1	lncRNA	Homo sapiens	Huntingtons disease	N/A	N/A	LDAP	N/A	N/A
DNAJC3-AS1	lncRNA	Homo sapiens	lymphoma	N/A	N/A	LDAP	N/A	N/A
DNAJC3-AS1	lncRNA	Homo sapiens	lymphoma	N/A	N/A	TAM	N/A	N/A
DNAJC3-AS1	lncRNA	Homo sapiens	malignant glioma	N/A	N/A	TAM	N/A	N/A
DNAJC3-AS1	lncRNA	Homo sapiens	melanoma	N/A	N/A	LDAP	N/A	N/A
DNAJC3-AS1	lncRNA	Homo sapiens	neuroblastoma	N/A	N/A	LDAP	N/A	N/A
DNAJC3-AS1	lncRNA	Homo sapiens	non-small cell lung carcinoma	N/A	N/A	TAM	N/A	N/A
DNAJC3-AS1	lncRNA	Homo sapiens	ovarian cancer	N/A	N/A	LDAP	N/A	N/A
DNAJC3-AS1	lncRNA	Homo sapiens	prostate cancer	N/A	N/A	LDAP	N/A	N/A
DNAJC3-AS1	lncRNA	Homo sapiens	schizophrenia	N/A	N/A	LDAP	N/A	N/A
DNAJC3-AS1	lncRNA	Homo sapiens	stomach cancer	N/A	N/A	TAM	N/A	N/A
DNAJC3-AS1	lncRNA	Homo sapiens	thyroid cancer	N/A	N/A	TAM	N/A	N/A
DNAJC3-AS1	lncRNA	Homo sapiens	urinary bladder cancer	N/A	N/A	TAM	N/A	N/A
EPHA1-AS1	lncRNA	Homo sapiens	cervical cancer	N/A	N/A	TAM	N/A	N/A
EPHA1-AS1	lncRNA	Homo sapiens	lymphoma	N/A	N/A	TAM	N/A	N/A
EPHA1-AS1	lncRNA	Homo sapiens	malignant glioma	N/A	N/A	TAM	N/A	N/A
EPHA1-AS1	lncRNA	Homo sapiens	non-small cell lung carcinoma	N/A	N/A	TAM	N/A	N/A
EPHA1-AS1	lncRNA	Homo sapiens	stomach cancer	N/A	N/A	TAM	N/A	N/A
EPHA1-AS1	lncRNA	Homo sapiens	thyroid cancer	N/A	N/A	TAM	N/A	N/A
EPHA1-AS1	lncRNA	Homo sapiens	urinary bladder cancer	N/A	N/A	TAM	N/A	N/A
FBXL19-AS1	lncRNA	Homo sapiens	astrocytoma	brain	Regulation [down-regulated]	Microarray	Among the lncRNAs detected,3806 lncRNAs with a fold change>2 or <0.5 and a q value<0.05 were found to have significantly different expression levels in astrocytoma samples compared to NAT samples. Of those,1196 were downregulated and 2610 were upregulated.	26252651
FBXL19-AS1	lncRNA	Homo sapiens	cervical cancer	N/A	N/A	TAM	N/A	N/A
FBXL19-AS1	lncRNA	Homo sapiens	colorectal cancer	CRC tissue, cell line	Regulation [up-regulated]	Microarray//qRT-PCR//MTT assay	In here, we determined the lncRNA expression profiles correlating to CRC with or without lymph node metastasis (LNM) based on microarray analysis. We found that 2439 lncRNAs and 1654 mRNAs were differentially expressed in metastatic CRC relative to primary CRC. Among these dysregulated lncRNAs, FBXL19-AS1 was the most significantly upregulated lncRNA in metastatic tumors.	28479250
FBXL19-AS1	lncRNA	Homo sapiens	lymphoma	N/A	N/A	TAM	N/A	N/A
FBXL19-AS1	lncRNA	Homo sapiens	malignant glioma	N/A	N/A	TAM	N/A	N/A
FBXL19-AS1	lncRNA	Homo sapiens	non-small cell lung carcinoma	N/A	N/A	TAM	N/A	N/A
FBXL19-AS1	lncRNA	Homo sapiens	rheumatoid arthritis	N/A	Interaction [miR-203]	qPCR	Bioinformatics analysis predicted that miR-203 was potentially targeted by FBXL19-AS1, which was confirmed by dual-luciferase reporter assay. Pearsons correlation analysis showed that miR-203 expression was negatively related to FBXL19-AS1 in tumor tissues. Finally, miR-203 inhibition abrogated the effect of FBXL19-AS1 knockdown on the proliferation and invasion of LoVo cells.	28479250
FBXL19-AS1	lncRNA	Homo sapiens	stomach cancer	N/A	N/A	TAM	N/A	N/A
FBXL19-AS1	lncRNA	Homo sapiens	thyroid cancer	N/A	N/A	TAM	N/A	N/A
FBXL19-AS1	lncRNA	Homo sapiens	urinary bladder cancer	N/A	N/A	TAM	N/A	N/A
HCG27	lncRNA	Homo sapiens	Alzheimers disease	N/A	N/A	LDAP	N/A	N/A
HCG27	lncRNA	Homo sapiens	astrocytoma	brain	Regulation [up-regulated]	Microarray	Among the lncRNAs detected,3806 lncRNAs with a fold change>2 or <0.5 and a q value<0.05 were found to have significantly different expression levels in astrocytoma samples compared to NAT samples. Of those,1196 were downregulated and 2610 were upregulated.	26252651
HCG27	lncRNA	Homo sapiens	breast cancer	N/A	N/A	LDAP	N/A	N/A
HCG27	lncRNA	Homo sapiens	cancer	N/A	N/A	LDAP	N/A	N/A
HCG27	lncRNA	Homo sapiens	cervical cancer	N/A	N/A	TAM	N/A	N/A
HCG27	lncRNA	Homo sapiens	colorectal cancer	N/A	N/A	LDAP	N/A	N/A
HCG27	lncRNA	Homo sapiens	hepatocellular carcinoma	N/A	N/A	LDAP	N/A	N/A
HCG27	lncRNA	Homo sapiens	Huntingtons disease	N/A	N/A	LDAP	N/A	N/A
HCG27	lncRNA	Homo sapiens	lung cancer	N/A	N/A	LDAP	N/A	N/A
HCG27	lncRNA	Homo sapiens	lymphoma	N/A	N/A	LDAP	N/A	N/A
HCG27	lncRNA	Homo sapiens	lymphoma	N/A	N/A	TAM	N/A	N/A
HCG27	lncRNA	Homo sapiens	malignant glioma	N/A	N/A	TAM	N/A	N/A
HCG27	lncRNA	Homo sapiens	melanoma	N/A	N/A	LDAP	N/A	N/A
HCG27	lncRNA	Homo sapiens	neuroblastoma	N/A	N/A	LDAP	N/A	N/A
HCG27	lncRNA	Homo sapiens	non-small cell lung carcinoma	N/A	N/A	TAM	N/A	N/A
HCG27	lncRNA	Homo sapiens	ovarian cancer	N/A	N/A	LDAP	N/A	N/A
HCG27	lncRNA	Homo sapiens	prostate cancer	N/A	N/A	LDAP	N/A	N/A
HCG27	lncRNA	Homo sapiens	schizophrenia	N/A	N/A	LDAP	N/A	N/A
HCG27	lncRNA	Homo sapiens	stomach cancer	N/A	N/A	TAM	N/A	N/A
HCG27	lncRNA	Homo sapiens	thyroid cancer	N/A	N/A	TAM	N/A	N/A
HCG27	lncRNA	Homo sapiens	urinary bladder cancer	N/A	N/A	TAM	N/A	N/A
HOTAIRM1	lncRNA	Homo sapiens	acute myeloid leukemia	N/A	Locus	TaqMan assay	The lincRNA HOTAIRM1, located in the HOXA genomic region, is expressed in acute myeloid leukemia, impacts prognosis in patients in the intermediate-risk cytogenetic category, and is associated with a distinctive microRNA signature.	26436590
HOTAIRM1	lncRNA	Homo sapiens	acute promyelocytic leukemia	cell line (NB4, HEK293)	Expression [high expression]	qPCR//RNAi	HOTAIRM1 is Highly expressed and provides a regulatory link in myeloid maturation by modulating integrin-controlled cell cycle progression at the gene expression level.	24824789
HOTAIRM1	lncRNA	Homo sapiens	acute promyelocytic leukemia	cell line (NB4, HEK293)	Regulation [down-regulated]	qPCR//RNAi	HOTAIRM1 knockdown resulted in retained expression of many otherwise ATRA-suppressed cell cycle and DNA replication genes,and abated ATRA induction of cell surface leukocyte activation,defense response,and other maturation-related genes. Resistance to ATRA-induced cell cycle arrest at the G1/S phase transition in knockdown cells was accompanied by retained expression of ITGA4 (CD49d) and decrease…	24824789
HOTAIRM1	lncRNA	Homo sapiens	acute promyelocytic leukemia	N/A	Expression	qPCR//RNAi	The reduced PU.1 expression, rather than PML-RARα itself, results in the low expression of HOTAIRM1 in APL cells	27146823
HOTAIRM1	lncRNA	Homo sapiens	Alzheimers disease	N/A	N/A	LDAP	N/A	N/A
HOTAIRM1	lncRNA	Homo sapiens	astrocytoma	brain	Expression [differentially expressed]	qPCR	We identified 24 lncRNAs suitable as normalisers in diffuse astrocytomas. The top five are Zfhx2as (stability value 0.008),H19 (stability value 0.010),EgoA (stability value 0.010),IGF2AS (stability value 0.010) and Hoxa11as (stability value 0.012). In case of anaplastic astrocytomas,we identified 22 suitable normalisers,the five most stable lncRNAs are SNHG4 (stability value 0.005),H19 upstream c…	25561975
HOTAIRM1	lncRNA	Homo sapiens	breast cancer	N/A	N/A	LDAP	N/A	N/A
HOTAIRM1	lncRNA	Homo sapiens	cancer	N/A	N/A	LDAP	N/A	N/A
HOTAIRM1	lncRNA	Homo sapiens	cervical cancer	N/A	N/A	TAM	N/A	N/A
HOTAIRM1	lncRNA	Homo sapiens	colorectal cancer	tissue, cell line (SW480, HT29, RKO, Lovo)	Regulation [down-regulated]	qPCR//Microarray	Here,we found that expression of HOTAIRM1 was reduced in colorectal cancer (CRC) tissues compared with matched normal tissues,and plasma HOTAIRM1 levels in CRC patients were less than in controls. HOTAIRM1 knockdown resulted in obvious changes in expression of the cell proliferation related to genes and promoted cell proliferation. HOTAIRM1 plays a role of tumour suppressor in CRC, Down-regulatio…	27307307
HOTAIRM1	lncRNA	Homo sapiens	Glioblastoma	cell lines	Regulation [down-regulated]	qRT-PCR//Helicos single molecule sequencing	I-BET151 induced a statistically significant up-regulation of GBM down-regulated lncRNAs including MEG3,NEAT1 (nuclear paraspeckle assembly transcript,and DGCR5. By contrast,this treatment yielded downregulation of GBM up-regulated lncRNAs HOTAIRM1,TUG1(taurine up-regulated 1),and H19 (imprinted maternally expressed transcript).	26111795
HOTAIRM1	lncRNA	Homo sapiens	Glioblastoma	brain	Regulation [up-regulated]	qRT-PCR//Helicos single molecule sequencing	We validated several of these,including MEG3 (Maternally Expressed 3),HOTAIRM1 (HOXA transcript antisense RNA,myeloid-specific 1),DGCR5 (DiGeorge Syndrome Critical Region Gene 5),and HOTAIR.	26111795
HOTAIRM1	lncRNA	Homo sapiens	Glioblastoma	brain	Regulation [down-regulated]	qRT-PCR//Helicos single molecule sequencing	the differential lncRNA expressions between astrocytic gliomas with or without IDH1 mutation. By comparing the IDH1 mutant (n=33) and wild-type (n=95) GBMs (grade IV astrocytoma),14 lncRNA probe sets (corresponding to 13 unique lncRNAs) were identified to be significantly different. Of these 14 probe sets,7 were down-regulated and 7 were up-regulated in the IDH1 mutant GBM samples as compared to …	26337623
HOTAIRM1	lncRNA	Homo sapiens	hepatocellular carcinoma	N/A	N/A	LDAP	N/A	N/A
HOTAIRM1	lncRNA	Homo sapiens	Huntingtons disease	N/A	N/A	LDAP	N/A	N/A
HOTAIRM1	lncRNA	Homo sapiens	leukemia	N/A	Expression	Northern blot//RNAi//Western blot//qRT-PCR	HOTAIRM1 is a promising lncRNA biomarker in leukemia and solid tumors.	28180285
HOTAIRM1	lncRNA	Homo sapiens	lung cancer	N/A	N/A	LDAP	N/A	N/A
HOTAIRM1	lncRNA	Homo sapiens	lymphoma	N/A	N/A	LDAP	N/A	N/A
HOTAIRM1	lncRNA	Homo sapiens	lymphoma	N/A	N/A	TAM	N/A	N/A
HOTAIRM1	lncRNA	Homo sapiens	malignant glioma	brain	Regulation [up-regulated]	Microarray	CRNDE and HOTAIRM1 were up-regulated with ascending malignancy grades,while PAR5,MEG3,C21orf131,and others,were similarly down-regulated.	22709987
HOTAIRM1	lncRNA	Homo sapiens	malignant glioma	N/A	Regulation	Microarray	The lncRNA may play an important role in glioma recurrence	26131076
HOTAIRM1	lncRNA	Homo sapiens	melanoma	N/A	N/A	LDAP	N/A	N/A
HOTAIRM1	lncRNA	Homo sapiens	melanoma	melanoma cells	Regulation	Microarray//qPCR	We identified 15 lncRNAs that were significantly associated with the survival of melanoma patients (p<0.05), which were supported by functional analysis and literature review.	27016304
HOTAIRM1	lncRNA	Homo sapiens	neuroblastoma	N/A	N/A	LDAP	N/A	N/A
HOTAIRM1	lncRNA	Homo sapiens	non-small cell lung carcinoma	N/A	N/A	TAM	N/A	N/A
HOTAIRM1	lncRNA	Homo sapiens	osteosarcoma	N/A	N/A	LDAP	N/A	N/A
HOTAIRM1	lncRNA	Homo sapiens	ovarian cancer	N/A	N/A	LDAP	N/A	N/A
HOTAIRM1	lncRNA	Homo sapiens	pancreatic ductal adenocarcinoma	N/A	Expression	qRT-PCR//Microarray	It may provide new potential molecular markers for diagnosis and treatment of PDAC.	26676849
HOTAIRM1	lncRNA	Homo sapiens	prostate cancer	N/A	N/A	LDAP	N/A	N/A
HOTAIRM1	lncRNA	Homo sapiens	schizophrenia	N/A	N/A	LDAP	N/A	N/A
HOTAIRM1	lncRNA	Homo sapiens	stomach cancer	N/A	N/A	TAM	N/A	N/A
HOTAIRM1	lncRNA	Homo sapiens	thyroid cancer	N/A	N/A	TAM	N/A	N/A
HOTAIRM1	lncRNA	Homo sapiens	urinary bladder cancer	N/A	N/A	TAM	N/A	N/A
LINC00265	lncRNA	Homo sapiens	astrocytoma	brain	Regulation [up-regulated]	Microarray	Among the lncRNAs detected,3806 lncRNAs with a fold change>2 or <0.5 and a q value<0.05 were found to have significantly different expression levels in astrocytoma samples compared to NAT samples. Of those,1196 were downregulated and 2610 were upregulated.	26252651
LINC00265	lncRNA	Homo sapiens	cervical cancer	N/A	N/A	TAM	N/A	N/A
LINC00265	lncRNA	Homo sapiens	lymphoma	N/A	N/A	TAM	N/A	N/A
LINC00265	lncRNA	Homo sapiens	malignant glioma	N/A	N/A	TAM	N/A	N/A
LINC00265	lncRNA	Homo sapiens	non-small cell lung carcinoma	N/A	N/A	TAM	N/A	N/A
LINC00265	lncRNA	Homo sapiens	stomach cancer	N/A	N/A	TAM	N/A	N/A
LINC00265	lncRNA	Homo sapiens	thyroid cancer	N/A	N/A	TAM	N/A	N/A
LINC00265	lncRNA	Homo sapiens	urinary bladder cancer	N/A	N/A	TAM	N/A	N/A
LINC00304	lncRNA	Homo sapiens	cervical cancer	N/A	N/A	TAM	N/A	N/A
LINC00304	lncRNA	Homo sapiens	lymphoma	N/A	N/A	TAM	N/A	N/A
LINC00304	lncRNA	Homo sapiens	malignant glioma	N/A	N/A	TAM	N/A	N/A
LINC00304	lncRNA	Homo sapiens	non-small cell lung carcinoma	N/A	N/A	TAM	N/A	N/A
LINC00304	lncRNA	Homo sapiens	stomach cancer	N/A	N/A	TAM	N/A	N/A
LINC00304	lncRNA	Homo sapiens	thyroid cancer	N/A	N/A	TAM	N/A	N/A
LINC00304	lncRNA	Homo sapiens	urinary bladder cancer	N/A	N/A	TAM	N/A	N/A
LINC01004	lncRNA	Homo sapiens	cervical cancer	N/A	N/A	TAM	N/A	N/A
LINC01004	lncRNA	Homo sapiens	lymphoma	N/A	N/A	TAM	N/A	N/A
LINC01004	lncRNA	Homo sapiens	malignant glioma	N/A	N/A	TAM	N/A	N/A
LINC01004	lncRNA	Homo sapiens	non-small cell lung carcinoma	N/A	N/A	TAM	N/A	N/A
LINC01004	lncRNA	Homo sapiens	stomach cancer	N/A	N/A	TAM	N/A	N/A
LINC01004	lncRNA	Homo sapiens	thyroid cancer	N/A	N/A	TAM	N/A	N/A
LINC01004	lncRNA	Homo sapiens	urinary bladder cancer	N/A	N/A	TAM	N/A	N/A
LINC01127	lncRNA	Homo sapiens	Alzheimers disease	N/A	N/A	LDAP	N/A	N/A
LINC01127	lncRNA	Homo sapiens	breast cancer	N/A	N/A	LDAP	N/A	N/A
LINC01127	lncRNA	Homo sapiens	cancer	N/A	N/A	LDAP	N/A	N/A
LINC01127	lncRNA	Homo sapiens	cervical cancer	N/A	N/A	TAM	N/A	N/A
LINC01127	lncRNA	Homo sapiens	colorectal cancer	N/A	N/A	LDAP	N/A	N/A
LINC01127	lncRNA	Homo sapiens	hepatocellular carcinoma	N/A	N/A	LDAP	N/A	N/A
LINC01127	lncRNA	Homo sapiens	Huntingtons disease	N/A	N/A	LDAP	N/A	N/A
LINC01127	lncRNA	Homo sapiens	lymphoma	N/A	N/A	LDAP	N/A	N/A
LINC01127	lncRNA	Homo sapiens	lymphoma	N/A	N/A	TAM	N/A	N/A
LINC01127	lncRNA	Homo sapiens	malignant glioma	N/A	N/A	TAM	N/A	N/A
LINC01127	lncRNA	Homo sapiens	melanoma	N/A	N/A	LDAP	N/A	N/A
LINC01127	lncRNA	Homo sapiens	neuroblastoma	N/A	N/A	LDAP	N/A	N/A
LINC01127	lncRNA	Homo sapiens	non-small cell lung carcinoma	N/A	N/A	TAM	N/A	N/A
LINC01127	lncRNA	Homo sapiens	ovarian cancer	N/A	N/A	LDAP	N/A	N/A
LINC01127	lncRNA	Homo sapiens	prostate cancer	N/A	N/A	LDAP	N/A	N/A
LINC01127	lncRNA	Homo sapiens	schizophrenia	N/A	N/A	LDAP	N/A	N/A
LINC01127	lncRNA	Homo sapiens	stomach cancer	N/A	N/A	TAM	N/A	N/A
LINC01127	lncRNA	Homo sapiens	thyroid cancer	N/A	N/A	TAM	N/A	N/A
LINC01127	lncRNA	Homo sapiens	type 2 diabetes mellitus	N/A	N/A	LDAP	N/A	N/A
LINC01127	lncRNA	Homo sapiens	urinary bladder cancer	N/A	N/A	TAM	N/A	N/A
LINC01347	lncRNA	Homo sapiens	Alzheimers disease	N/A	N/A	LDAP	N/A	N/A
LINC01347	lncRNA	Homo sapiens	breast cancer	N/A	N/A	LDAP	N/A	N/A
LINC01347	lncRNA	Homo sapiens	cancer	N/A	N/A	LDAP	N/A	N/A
LINC01347	lncRNA	Homo sapiens	cervical cancer	N/A	N/A	TAM	N/A	N/A
LINC01347	lncRNA	Homo sapiens	colorectal cancer	N/A	N/A	LDAP	N/A	N/A
LINC01347	lncRNA	Homo sapiens	hepatocellular carcinoma	N/A	N/A	LDAP	N/A	N/A
LINC01347	lncRNA	Homo sapiens	Huntingtons disease	N/A	N/A	LDAP	N/A	N/A
LINC01347	lncRNA	Homo sapiens	lung cancer	N/A	N/A	LDAP	N/A	N/A
LINC01347	lncRNA	Homo sapiens	lymphoma	N/A	N/A	LDAP	N/A	N/A
LINC01347	lncRNA	Homo sapiens	lymphoma	N/A	N/A	TAM	N/A	N/A
LINC01347	lncRNA	Homo sapiens	malignant glioma	N/A	N/A	TAM	N/A	N/A
LINC01347	lncRNA	Homo sapiens	melanoma	N/A	N/A	LDAP	N/A	N/A
LINC01347	lncRNA	Homo sapiens	neuroblastoma	N/A	N/A	LDAP	N/A	N/A
LINC01347	lncRNA	Homo sapiens	non-small cell lung carcinoma	N/A	N/A	TAM	N/A	N/A
LINC01347	lncRNA	Homo sapiens	ovarian cancer	N/A	N/A	LDAP	N/A	N/A
LINC01347	lncRNA	Homo sapiens	prostate cancer	N/A	N/A	LDAP	N/A	N/A
LINC01347	lncRNA	Homo sapiens	schizophrenia	N/A	N/A	LDAP	N/A	N/A
LINC01347	lncRNA	Homo sapiens	stomach cancer	N/A	N/A	TAM	N/A	N/A
LINC01347	lncRNA	Homo sapiens	thyroid cancer	N/A	N/A	TAM	N/A	N/A
LINC01347	lncRNA	Homo sapiens	urinary bladder cancer	N/A	N/A	TAM	N/A	N/A
LINC01410	lncRNA	Homo sapiens	Alzheimers disease	N/A	N/A	LDAP	N/A	N/A
LINC01410	lncRNA	Homo sapiens	astrocytoma	brain	Regulation [up-regulated]	Microarray	Among the lncRNAs detected,3806 lncRNAs with a fold change>2 or <0.5 and a q value<0.05 were found to have significantly different expression levels in astrocytoma samples compared to NAT samples. Of those,1196 were downregulated and 2610 were upregulated.	26252651
LINC01410	lncRNA	Homo sapiens	breast cancer	N/A	N/A	LDAP	N/A	N/A
LINC01410	lncRNA	Homo sapiens	cancer	N/A	N/A	LDAP	N/A	N/A
LINC01410	lncRNA	Homo sapiens	cervical cancer	N/A	N/A	TAM	N/A	N/A
LINC01410	lncRNA	Homo sapiens	colorectal cancer	N/A	N/A	LDAP	N/A	N/A
LINC01410	lncRNA	Homo sapiens	hepatocellular carcinoma	N/A	N/A	LDAP	N/A	N/A
LINC01410	lncRNA	Homo sapiens	Huntingtons disease	N/A	N/A	LDAP	N/A	N/A
LINC01410	lncRNA	Homo sapiens	lung cancer	N/A	N/A	LDAP	N/A	N/A
LINC01410	lncRNA	Homo sapiens	lymphoma	N/A	N/A	LDAP	N/A	N/A
LINC01410	lncRNA	Homo sapiens	lymphoma	N/A	N/A	TAM	N/A	N/A
LINC01410	lncRNA	Homo sapiens	malignant glioma	N/A	N/A	TAM	N/A	N/A
LINC01410	lncRNA	Homo sapiens	neuroblastoma	N/A	N/A	LDAP	N/A	N/A
LINC01410	lncRNA	Homo sapiens	non-small cell lung carcinoma	N/A	N/A	TAM	N/A	N/A
LINC01410	lncRNA	Homo sapiens	ovarian cancer	N/A	N/A	LDAP	N/A	N/A
LINC01410	lncRNA	Homo sapiens	prostate cancer	N/A	N/A	LDAP	N/A	N/A
LINC01410	lncRNA	Homo sapiens	schizophrenia	N/A	N/A	LDAP	N/A	N/A
LINC01410	lncRNA	Homo sapiens	stomach cancer	N/A	N/A	TAM	N/A	N/A
LINC01410	lncRNA	Homo sapiens	thyroid cancer	N/A	N/A	TAM	N/A	N/A
LINC01410	lncRNA	Homo sapiens	urinary bladder cancer	N/A	N/A	TAM	N/A	N/A
LINC01471	lncRNA	Homo sapiens	Alzheimers disease	N/A	N/A	LDAP	N/A	N/A
LINC01471	lncRNA	Homo sapiens	breast cancer	N/A	N/A	LDAP	N/A	N/A
LINC01471	lncRNA	Homo sapiens	cancer	N/A	N/A	LDAP	N/A	N/A
LINC01471	lncRNA	Homo sapiens	cervical cancer	N/A	N/A	TAM	N/A	N/A
LINC01471	lncRNA	Homo sapiens	colorectal cancer	N/A	N/A	LDAP	N/A	N/A
LINC01471	lncRNA	Homo sapiens	Glioblastoma	brain	Regulation [up-regulated]	Microarray	A total of 84 lincRNAs which show a distinctive chromatin signature and a clear evolutionary conservation were filtered out based on John Rinns paper (fold change >2 and p < 0.05). The top 10 up- and down-regulated lncRNAs were listed.	25378224
LINC01471	lncRNA	Homo sapiens	hepatocellular carcinoma	N/A	N/A	LDAP	N/A	N/A
LINC01471	lncRNA	Homo sapiens	Huntingtons disease	N/A	N/A	LDAP	N/A	N/A
LINC01471	lncRNA	Homo sapiens	lymphoma	N/A	N/A	LDAP	N/A	N/A
LINC01471	lncRNA	Homo sapiens	lymphoma	N/A	N/A	TAM	N/A	N/A
LINC01471	lncRNA	Homo sapiens	malignant glioma	N/A	N/A	TAM	N/A	N/A
LINC01471	lncRNA	Homo sapiens	melanoma	N/A	N/A	LDAP	N/A	N/A
LINC01471	lncRNA	Homo sapiens	neuroblastoma	N/A	N/A	LDAP	N/A	N/A
LINC01471	lncRNA	Homo sapiens	non-small cell lung carcinoma	N/A	N/A	TAM	N/A	N/A
LINC01471	lncRNA	Homo sapiens	ovarian cancer	N/A	N/A	LDAP	N/A	N/A
LINC01471	lncRNA	Homo sapiens	prostate cancer	N/A	N/A	LDAP	N/A	N/A
LINC01471	lncRNA	Homo sapiens	schizophrenia	N/A	N/A	LDAP	N/A	N/A
LINC01471	lncRNA	Homo sapiens	stomach cancer	N/A	N/A	TAM	N/A	N/A
LINC01471	lncRNA	Homo sapiens	thyroid cancer	N/A	N/A	TAM	N/A	N/A
LINC01471	lncRNA	Homo sapiens	urinary bladder cancer	N/A	N/A	TAM	N/A	N/A
MALAT1	lncRNA	Homo sapiens	abdominal aortic aneurysm	N/A	N/A	LRLSLDA-LNCSIM1	N/A	N/A
MALAT1	lncRNA	Homo sapiens	abdominal aortic aneurysm	N/A	N/A	LRLSLDA-LNCSIM2	N/A	N/A
MALAT1	lncRNA	Homo sapiens	acquired immunodeficiency syndrome	N/A	N/A	LDAP	N/A	N/A
MALAT1	lncRNA	Homo sapiens	acquired immunodeficiency syndrome	N/A	N/A	LRLSLDA-LNCSIM1	N/A	N/A
MALAT1	lncRNA	Homo sapiens	acquired immunodeficiency syndrome	N/A	N/A	LRLSLDA-LNCSIM2	N/A	N/A
MALAT1	lncRNA	Homo sapiens	acute lymphocytic leukemia	N/A	N/A	LRLSLDA-LNCSIM1	N/A	N/A
MALAT1	lncRNA	Homo sapiens	acute lymphocytic leukemia	N/A	N/A	LRLSLDA-LNCSIM2	N/A	N/A
MALAT1	lncRNA	Homo sapiens	acute monocytic leukemia	acute myeloid leukemia tissues, blood	Regulation [up-regulated]	RT-qPCR//Knockdown//Western blot	Upregulation of long non-coding RNA MALAT-1 confers poor prognosis and influences cell proliferation and apoptosis in acute monocytic leukemia.	28713913
MALAT1	lncRNA	Homo sapiens	acute myeloid leukemia	N/A	N/A	LRLSLDA-LNCSIM1	N/A	N/A
MALAT1	lncRNA	Homo sapiens	acute myeloid leukemia	N/A	N/A	LRLSLDA-LNCSIM2	N/A	N/A
MALAT1	lncRNA	Homo sapiens	acute myeloid leukemia	acute monocytic leukemia (M5)	Expression [high expression]	RT-qPCR//CCK-8 assay//Colony formation assay//Flow Cytometry//Western blot	We found that MALAT-1 expression in patients with acute monocytic leukemia (M5) was significantly increased when compared with that of healthy controls, and the overall survival of M5 patients with high MALAT-1 expression was markedly reduced when compared with the overall survival of patients with low MALAT-1 expression. The analysis of cellular experiments showed that MALAT-1 silencing decrease…	28713913
MALAT1	lncRNA	Homo sapiens	adolescent idiopathic scoliosis	N/A	N/A	LRLSLDA-LNCSIM1	N/A	N/A
MALAT1	lncRNA	Homo sapiens	adolescent idiopathic scoliosis	N/A	N/A	LRLSLDA-LNCSIM2	N/A	N/A
MALAT1	lncRNA	Homo sapiens	adrenocortical carcinoma	N/A	N/A	LRLSLDA-LNCSIM1	N/A	N/A
MALAT1	lncRNA	Homo sapiens	adrenocortical carcinoma	N/A	N/A	LRLSLDA-LNCSIM2	N/A	N/A
MALAT1	lncRNA	Homo sapiens	Aging	N/A	N/A	LRLSLDA-LNCSIM1	N/A	N/A
MALAT1	lncRNA	Homo sapiens	Aging	N/A	N/A	LRLSLDA-LNCSIM2	N/A	N/A
MALAT1	lncRNA	Homo sapiens	Alzheimers disease	N/A	N/A	LDAP	N/A	N/A
MALAT1	lncRNA	Homo sapiens	Alzheimers disease	N/A	N/A	LRLSLDA-LNCSIM1	N/A	N/A
MALAT1	lncRNA	Homo sapiens	Alzheimers disease	N/A	N/A	LRLSLDA-LNCSIM2	N/A	N/A
MALAT1	lncRNA	Homo sapiens	amyotrophic lateral sclerosis	N/A	Regulation	qPCR	In Frontotemporal dementia and Amyotrophic lateral sclerosis the lncRNAs NEAT1_2 and MALAT1 co-localize at nuclear paraspeckles with TDP-43 and FUS proteins and their binding to TDP-43 is markedly increased in affected brains.	27338628
MALAT1	lncRNA	Homo sapiens	Angelman syndrome	N/A	N/A	LRLSLDA-LNCSIM1	N/A	N/A
MALAT1	lncRNA	Homo sapiens	Angelman syndrome	N/A	N/A	LRLSLDA-LNCSIM2	N/A	N/A
MALAT1	lncRNA	Homo sapiens	aortic aneurysm	N/A	N/A	LRLSLDA-LNCSIM1	N/A	N/A
MALAT1	lncRNA	Homo sapiens	aortic aneurysm	N/A	N/A	LRLSLDA-LNCSIM2	N/A	N/A
MALAT1	lncRNA	Homo sapiens	astrocytoma	brain	Regulation [up-regulated]	Microarray	Among the lncRNAs detected,3806 lncRNAs with a fold change>2 or <0.5 and a q value<0.05 were found to have significantly different expression levels in astrocytoma samples compared to NAT samples. Of those,1196 were downregulated and 2610 were upregulated.	26252651
MALAT1	lncRNA	Homo sapiens	atherosclerosis	N/A	N/A	LRLSLDA-LNCSIM1	N/A	N/A
MALAT1	lncRNA	Homo sapiens	atherosclerosis	N/A	N/A	LRLSLDA-LNCSIM2	N/A	N/A
MALAT1	lncRNA	Homo sapiens	autism spectrum disorder	N/A	N/A	LRLSLDA-LNCSIM1	N/A	N/A
MALAT1	lncRNA	Homo sapiens	autism spectrum disorder	N/A	N/A	LRLSLDA-LNCSIM2	N/A	N/A
MALAT1	lncRNA	Homo sapiens	Autoimmune Diseases	N/A	N/A	LRLSLDA-LNCSIM1	N/A	N/A
MALAT1	lncRNA	Homo sapiens	Autoimmune Diseases	N/A	N/A	LRLSLDA-LNCSIM2	N/A	N/A
MALAT1	lncRNA	Homo sapiens	autoimmune thyroid disease	N/A	N/A	LRLSLDA-LNCSIM1	N/A	N/A
MALAT1	lncRNA	Homo sapiens	autoimmune thyroid disease	N/A	N/A	LRLSLDA-LNCSIM2	N/A	N/A
MALAT1	lncRNA	Homo sapiens	B-cell lymphoma	N/A	N/A	PCR//Microarray	Collectively,these studies suggest that MALAT1 regulates the invasive potential of metastatic tumor cells. Other examples of cancer-associated lncRNAs subject to post-transcriptional processing include the miR-155 host gene BIC and the miR-17-92 cluster in B-cell lymphoma and neuroblastoma,respectively.	21489289
MALAT1	lncRNA	Homo sapiens	B-cell lymphoma	N/A	Expression [differentially expressed]	PCR//Microarray	HOTAIR long non-coding RNA is a negative prognostic factor not only in primary tumors,but also in the blood of colorectal cancer patients.	24583225
MALAT1	lncRNA	Homo sapiens	basal cell carcinoma	N/A	N/A	LRLSLDA-LNCSIM1	N/A	N/A
MALAT1	lncRNA	Homo sapiens	basal cell carcinoma	N/A	N/A	LRLSLDA-LNCSIM2	N/A	N/A
MALAT1	lncRNA	Homo sapiens	Beckwith-Wiedemann syndrome	N/A	N/A	LRLSLDA-LNCSIM1	N/A	N/A
MALAT1	lncRNA	Homo sapiens	Beckwith-Wiedemann syndrome	N/A	N/A	LRLSLDA-LNCSIM2	N/A	N/A
MALAT1	lncRNA	Homo sapiens	biparental complete hydatidiform moles	N/A	N/A	LRLSLDA-LNCSIM1	N/A	N/A
MALAT1	lncRNA	Homo sapiens	biparental complete hydatidiform moles	N/A	N/A	LRLSLDA-LNCSIM2	N/A	N/A
MALAT1	lncRNA	Homo sapiens	bipolar disorder	N/A	N/A	LRLSLDA-LNCSIM1	N/A	N/A
MALAT1	lncRNA	Homo sapiens	bipolar disorder	N/A	N/A	LRLSLDA-LNCSIM2	N/A	N/A
MALAT1	lncRNA	Homo sapiens	bladder carcinoma	bladder cancer tissues	Expression [high expression]	qRT-PCR//ISH	ISH showed that high MALAT1 expression was associated with advanced histological grade, high tumor stage, and positive lymph nodes. Kaplan-Meier survival analysis and Cox regression analysis indicated that high tumor stage, positive lymph nodes, and high MALAT1 expression were independent prognostic indicators for overall survival (OS) of patients with bladder cancer. qRT-PCR showed that the expr…	28648755
MALAT1	lncRNA	Homo sapiens	bladder urothelial carcinoma	cell line (T24, 5737)	Regulation [up-regulated]	qPCR//RNAi	MALAT1 was upregulated in bladder urothelial carcinoma compared with matched normal urothelium (P=.008). The MALAT1 expression levels were greater in high-grade carcinomas than in low-grade carcinoma (P=.001). The MALAT1 expression levels were greater in invasive carcinoma than in noninvasive carcinoma (P=.018). MALAT1 plays an oncogenic role in urothelial carcinoma of the bladder.	23153939
MALAT1	lncRNA	Homo sapiens	bladder urothelial carcinoma	N/A	Regulation	qPCR	MALAT1 plays an oncogenic role in urothelial carcinoma of the bladder	23153939
MALAT1	lncRNA	Homo sapiens	bladder urothelial carcinoma	bladder urothelial carcinoma tissues and cells	Regulation	qPCR	Our results demonstrated that the four-lncRNA signature could be novel independent biomarkers for predicting survival in patients with BLCA.	28060759
MALAT1	lncRNA	Homo sapiens	Blepharophimosis, Ptosis, and Epicanthus Inversus	N/A	N/A	LRLSLDA-LNCSIM1	N/A	N/A
MALAT1	lncRNA	Homo sapiens	Blepharophimosis, Ptosis, and Epicanthus Inversus	N/A	N/A	LRLSLDA-LNCSIM2	N/A	N/A
MALAT1	lncRNA	Homo sapiens	brain germinoma	N/A	N/A	LRLSLDA-LNCSIM1	N/A	N/A
MALAT1	lncRNA	Homo sapiens	brain germinoma	N/A	N/A	LRLSLDA-LNCSIM2	N/A	N/A
MALAT1	lncRNA	Homo sapiens	brain ischemia	N/A	N/A	LRLSLDA-LNCSIM1	N/A	N/A
MALAT1	lncRNA	Homo sapiens	brain ischemia	N/A	N/A	LRLSLDA-LNCSIM2	N/A	N/A
MALAT1	lncRNA	Homo sapiens	breast cancer	N/A	N/A	LRLSLDA-LNCSIM1	N/A	N/A
MALAT1	lncRNA	Homo sapiens	breast cancer	N/A	N/A	LRLSLDA-LNCSIM2	N/A	N/A
MALAT1	lncRNA	Homo sapiens	breast cancer	N/A	N/A	RWRlncD	N/A	N/A
MALAT1	lncRNA	Homo sapiens	breast cancer	cell lines	Regulation [down-regulated]	Array	To date,most known NCTs studied have been relatively short,but several important regulatory NCTs,including XIST,MALAT-1,BC1 and BC200,are considerably larger in length and represent a novel class of long,non-coding RNA species. Whole-genome tiling arrays were utilized to identify novel long NCTs across the entire human genome. In this report,we have begun to characterize 15 long,conserved NCTs. Q…	18006640
MALAT1	lncRNA	Homo sapiens	breast cancer	cell line (mcf7)	Regulation [up-regulated]	Array	A screen of 9 human tumor lines showed that each line expresses high levels of several hPSF-binding RNAs,relative to the levels in human fibroblast cells. 5 noncoding RNA fragments that bind to human PSF (hPSF). The procedure yielded 5 such RNA fragments,4 of which were mapped,by sequence identity,within 1 of the following genes: L1PA16,a non-LTR retroelement gene (8), MER11C,a LTR retroelement g…	19625619
MALAT1	lncRNA	Homo sapiens	breast cancer	N/A	N/A	Array	MALAT1 gene,or metastasis-associated lung adenocarcinoma transcript 1,was first associated with high metastatic potential and poor patient prognosis during a comparative screen of non-small cell lung cancer patients with and without metastatic tumors [135]. This lncRNA is widely expressed in normal human tissues [135,136] and is found to be upregulated in a variety of human cancers of the breast,…	21489289
MALAT1	lncRNA	Homo sapiens	breast cancer	cell line (mcf7)	Regulation [down-regulated]	Array	Generally,we found that some of the RNA molecules (HOTAIR and MALAT1) are down-regulated while many of them (lincRNA-p21,GAS5,MEG3,ANRIL,and ncRNA-CCND1) are up-regulated and some others (TUG1,UCA1,and PANDA) not affected.	22487937
MALAT1	lncRNA	Homo sapiens	breast cancer	N/A	Expression [differentially expressed]	Array	On a more mechanistic level, recent studies have revealed the contribution of lncRNAs as protooncogenes, e.g. GAGE6 (90), as tumor suppressor genes, e.g. ‘p15 antisense RNA and lincP21’ (36,91), as drivers of metastatic transformation, e.g. HOTAIR in breast cancer (53), and as regulators of alternative splicing, e.g. MALAT1	22492512
MALAT1	lncRNA	Homo sapiens	breast cancer	N/A	Expression [differentially expressed]	Array	Sequesters SR splicing factors to regulate alternative splicing.	22996375
MALAT1	lncRNA	Homo sapiens	breast cancer	N/A	Expression [differentially expressed]	Array	invasion & metastasis pancreas,colon,prostate liver,cervix,neuroblastoma osteosarcoma	24499465
MALAT1	lncRNA	Homo sapiens	breast cancer	cell line (MB231, MCF7)	Regulation [up-regulated]	Array	Specifically,we looked for the changes of long non-coding RNA metastasis associated lung adenocarcinoma transcript 1 (MALAT-1),which is found extensively and highly expressed in several kinds of tumor cells,including breast carcinoma. It was observed that proliferation,migration and invasion of breast cells were greatly affected by high concentration E2 treatment and were not affected by low conc…	24525122
MALAT1	lncRNA	Homo sapiens	breast cancer	tissue, cell line (MDA-MB-231, MDA-MB-453)	Regulation [down-regulated]	Array	We found that MALAT1 was downregulated in breast tumor cell lineand cancer tissue,and showed that knockdown of MALAT1 in breast cancer cell lineinduced an epithelial-to-mesenchymal transition (EMT) program via phosphatidylinositide-3 kinase-AKT pathways. Furthermore,lower expression of MALAT1 in breast cancer patients was associated with shorter relapse-free survival	26191181
MALAT1	lncRNA	Homo sapiens	breast cancer	tissue	Regulation [down-regulated]	Array	The effects of up-regulation of miR-1 were similar to that of silencing K-RAS and MALAT1 in breast cancer cells	26275461
MALAT1	lncRNA	Homo sapiens	breast cancer	tissue	Regulation [up-regulated]	Array	We reported that MALAT1 was upregulated in triple-negative breast cancer (TNBC) tissues. Knockdown of MALAT1 inhibited proliferation,motility,and increased apoptosis in vitro. In vivo study indicated that knockdown of MALAT1 inhibited tumor growth and metastasis. Patients with high MALAT1 expression had poorer overall survival time than those with low MALAT1 expression. In addition,our findings d…	26676637
MALAT1	lncRNA	Homo sapiens	breast cancer	N/A	Expression	Array	Malat1 represents an exciting therapeutic target, and Malat1 ASOs represent a potential therapy for inhibiting breast cancer progression.	26701265
MALAT1	lncRNA	Homo sapiens	breast cancer	N/A	Expression	Array	Aberrant KDM5B expression promotes aggressive breast cancer through MALAT1 overexpression and downregulation of has miR-448.	26917489
MALAT1	lncRNA	Homo sapiens	breast cancer	N/A	Regulation	Array	MiR-124 downregulation leads to breast cancer progression via LncRNA-MALAT1 regulation and CDK4/E2F1 signal activation.	26918449
MALAT1	lncRNA	Homo sapiens	breast cancer	cell line (HBL-100, MCF-7, MDA-MB-231)	Regulation [up-regulated]	Array	In this study we identified long non-coding RNA (lncRNA) MALAT1 can function as a ceRNA of cell division cycle 42 (cdc42) 3UTR in inducing migration and invasion of breast cancer cells via miR-1. We found that miR-1 bound both MALAT1 and cdc42 3UTR directly. Further study showed that MALAT1 induced migration and invasion of breast cancer cells while reduced the level of cdc42.	26926567
MALAT1	lncRNA	Homo sapiens	breast cancer	breast tissue	Regulation [up-regulated]	Array	MALAT1 was overexpressed in 14% (63/446) of the breast tumours. MALAT1-overexpressed tumour epithelial cells showed marked diffuse nuclear signals and numerous huge nuclear speckles. Screening of the dbEST database led to the identification of Δsv-MALAT1,a major alternatively spliced MALAT1 transcript,with a very different expression pattern compared with FL-MALAT1. This alternative Δsv-MALAT1 tr…	27172249
MALAT1	lncRNA	Homo sapiens	breast cancer	tissue, cell line (ZR751, ZR7530, MCF7, SKBR3, BT474, T47D)	Regulation [up-regulated]	Array	MALAT1 expression was significantly up-regulated compared with adjacent normal tissues (P = 0.012). Furthermore,of 204 breast cancer patients,high MALAT1 expression was associated with positive ER (P = 0.023) and progesterone receptor (PR) (P = 0.024) status.	27191888
MALAT1	lncRNA	Homo sapiens	breast cancer	N/A	Regulation	Array	The Ribonucleic Complex HuR-MALAT1 Represses CD133 Expression and Suppresses Epithelial-Mesenchymal Transition in Breast Cancer.	27197265
MALAT1	lncRNA	Homo sapiens	breast cancer	cell line (MDA-MB-231, MCF7)	Regulation [up-regulated]	Array	We demonstrate that MALAT1 facilitates cell proliferation,tumor progression and metastasis of triple-negative breast cancer (TNBC) cells despite having a comparatively lower expression level than ER or HER2-positive breast cancer cells. Assessment of the prognostic significance of MALAT1 in human breast cancer (n=1992) revealed elevated MALAT1 expression was associated with decreased disease-spec…	27250026
MALAT1	lncRNA	Homo sapiens	breast cancer	lung cancer tissues	Regulation	qPCR//Meta-analysis	We found that MALAT-1 was a risk factor in the prognoses of lung cancer (HR=1.54, 95%CI: 1.01-2.34), digestive system cancer (HR=2.16, 95% CI: 1.34-3.48) and ovarian cancer (HR=3.98, 95% CI: 1.54-10.25). MALAT-1 was also a risk factor of RFS in breast cancer (HR=1.97, 95% CI: 1.25-3.09) and the TNM stage in pancreatic cancer (OR=3.65, 95% CI: 1.86-7.18) and glioma (OR=4.30, 95% CI: 1.90-9.73). MA…	27313790
MALAT1	lncRNA	Homo sapiens	breast cancer	N/A	Expression	Array	MALAT1 upregulation plays an important rolein BC development, and serum MALAT1 level may be a potential tumor marker for BC diagnosis.	27466303
MALAT1	lncRNA	Homo sapiens	breast cancer	N/A	Regulation	Array	MALAT1 is thought to regulate tumor cell viability, invasiveness and migration	27777857
MALAT1	lncRNA	Homo sapiens	breast cancer	breast cancer cells	Expression [high expression]	qPCR	Our results highlight a key role for MALAT1 in control of VEGFA isoforms expression in breast cancer cells expressing gain-of-function mutant p53 and ID4 proteins.	28652379
MALAT1	lncRNA	Homo sapiens	breast cancer	breast cancer tissues and cell lines	Regulation [up-regulated]	qPCR	This study provided evidence that long non-coding RNA MALAT1 was up-regulated in breast cancer tissues and cell lines.	28675122
MALAT1	lncRNA	Homo sapiens	breast cancer	breast cancer cell line	Mutation [rs619586]	qRT-PCR//Genotyping	The results showed that individuals with genotype AG of rs619586 has a decreased risk of BC in codominant model (OR: 0.684, 95%CI: 0.478-0.979), dominant mode (OR: 0.675, 95%CI: 0.479-0.951) and over-dominant model (OR: 0.692, 95%CI: 0484-0.989). Also, qRT-PCR results revealed that the expression for MALAT1 with AG (0.827±0.490), GG (0.511±0.149) and AG+GG genotypes (0.743±0.447) of rs619586 was …	29146194
MALAT1	lncRNA	Homo sapiens	breast cancer	breast cancer cell line	Mutation [rs3200401]	qRT-PCR//Genotyping	The results showed that individuals with genotype AG of rs619586 has a decreased risk of BC in codominant model (OR: 0.684, 95%CI: 0.478-0.979), dominant mode (OR: 0.675, 95%CI: 0.479-0.951) and over-dominant model (OR: 0.692, 95%CI: 0484-0.989). Also, qRT-PCR results revealed that the expression for MALAT1 with AG (0.827±0.490), GG (0.511±0.149) and AG+GG genotypes (0.743±0.447) of rs619586 was …	29146194
MALAT1	lncRNA	Homo sapiens	breast cancer	breast cancer cells	Expression [high expression]	RT-qPCR	MALAT1 expression was significantly elevated in breast cancer cases compared to controls (P < 0.0001). By performing the ROC curve analysis, we assumed that the diagnostic sensitivity and specificity for breast cancer were 83.7% and 81.2%, respectively for MALAT1 expression and 77.5% and 82.5% respectively for CA15-3 level. Moreover, combination analysis of the 2 parameters improved the diagnosti…	29310836
MALAT1	lncRNA	Homo sapiens	breast cancer	breast cancer tissues	Expression [high expression]	qRT-PCR//CCK-8 assay	MALAT1 was highly expressed in breast cancer tissues and associated with disease progression. Breast cancer exosomes promoted cell proliferation and exosome-mediated MALAT1 to induce cell proliferation.	29386907
MALAT1	lncRNA	Homo sapiens	breast cancer	breast cancer cell lines	Expression	qRT-PCR//CCK-8 assay//siRNA//Knockdown	The expression of MALAT1 in triple negative and Her-2 positive breast cancers was positively correlated to the number of metastatic lymph nodes in patients with breast cancer. MALAT1 promotes proliferation and invasion abilities of breast cancer cells through XBP1 (X-box binding protein 1)-HIF (hypoxia-inducible factor)-1α pathway in MDA-MB-231 and through Her-2 pathway in MDA-MD-435. Moreover, M…	29416769
MALAT1	lncRNA	Homo sapiens	breast cancer	breast cancer cells	Expression [high expression]	RT-qPCR//Western blot//Transwell assay	The present data demonstrated that the expression of MALAT-1 was higher in the CSC subpopulation compared with that in the overall MCF7 cell group and that the knockdown of MALAT-1 decreased the proportion of CSCs. The self-renewal assay also demonstrated that knockdown of MALAT-1 decreased the sphere formation rate in vitro. In addition, MALAT-1 is also able to regulate the proliferation, colony…	29434914
MALAT1	lncRNA	Homo sapiens	breast cancer	breast cancer tissues	Regulation [dysregulation]	qRT-PCR	In our study, we investigated the effect that dysregulation of the key tumor suppressor PTEN has on the noncoding transcriptome. We identified the lncRNA metastasis associated lung adenocarcinoma transcript 1 (MALAT1) as a target of PTEN and find that this regulation is conserved in both human and mouse as well as with both chronic and acute PTEN dysregulation. We show that this regulation is at …	29574704
MALAT1	lncRNA	Homo sapiens	Burkitt lymphoma	N/A	N/A	LRLSLDA-LNCSIM1	N/A	N/A
MALAT1	lncRNA	Homo sapiens	Burkitt lymphoma	N/A	N/A	LRLSLDA-LNCSIM2	N/A	N/A
MALAT1	lncRNA	Homo sapiens	calcific aortic valve disease	human aortic valve interstitial cells	Association	qRT-PCR//Luciferase reporter gene assay//RNA pull-down assay//RIP	Ectopic expression of MALAT1 was observed in calcific valves and after osteogenic induction in human aortic valve interstitial cells (VICs). In vitro experiments revealed that MALAT1 acted as a positive regulator of osteogenic differentiation by repressing miR-204 expression and activity and thereby promoting expression of osteoblast-specific markers, including alkaline phosphatase, mineralized b…
MALAT1	lncRNA	Homo sapiens	cancer	N/A	N/A	RWRlncD	N/A	N/A
MALAT1	lncRNA	Homo sapiens	cancer	N/A	Expression [differentially expressed]	qPCR//Microarray	The expression of the long ncRNA MALAT1 correlates with tumor development,progression or survival in lung,liver and breast cancer.	20711585
MALAT1	lncRNA	Homo sapiens	cancer	N/A	Expression [differentially expressed]	qPCR//Microarray	MALAT1 is a highly conserved long ncRNA originally identified as a transcript overexpressed in many cancers.	20864030
MALAT1	lncRNA	Homo sapiens	cancer	N/A	Expression [differentially expressed]	qPCR//Microarray	MALAT1 (metastasis-associated lung adenocarcinoma transcript 1),another lncRNA associated with various cancers and metastasis (Ji et al. 2003, Lin et al. 2011),is found to affect the transcriptional and post-transcriptional regulation of cytoskeletal and extracellular matrix genes.	23463798
MALAT1	lncRNA	Homo sapiens	cancer	N/A	Expression [differentially expressed]	qPCR//Microarray	MALAT1 is upregulated in several cancer types and its overexpression has been linked to an increase in cell proliferation and migration in lung and colorectal cancer cells.	23660942
MALAT1	lncRNA	Homo sapiens	cancer	N/A	Expression [differentially expressed]	qPCR//Microarray	Expression of the long non-coding RNAs MEG3,HOTAIR,and MALAT-1 in non-functioning pituitary adenomas and their relationship to tumor behavior.	24469926
MALAT1	lncRNA	Homo sapiens	cancer	N/A	Expression [differentially expressed]	qPCR//Microarray	MALAT1 plays a role in cell migration and tumor metastasis,as demonstrated by knockout of MALAT1 in lung cancer cell line(Gutschner et al.,2013).	24721780
MALAT1	lncRNA	Homo sapiens	cancer	N/A	Expression [differentially expressed]	qPCR//Microarray	They found that MALAT1 did not alter alternative splicing but rather actively regulated gene expression including a set of metastasis-associated genes. Consequently,MALAT1-deficient cells were impaired in migration and formed fewer tumor nodules in mouse xenograft. Antisense oligonucleotides (ASO) that block MALAT1 prevented metastasis formation after tumor implantation.	24757675
MALAT1	lncRNA	Homo sapiens	cancer	various cancer tissues samples	Expression [high expression]	qPCR//Meta-analysis	High expression of MALAT-1 was found to be an indicator of poor prognosis in overall survival (OS) (HR=1.84, 95% CI: 1.27-2.67) and disease-free survival (DFS) (HR=2.37, 95% CI: 1.55-3.62).	26821178
MALAT1	lncRNA	Homo sapiens	cancer	various cancer tissues samples	Expression [high expression]	qPCR//Meta-analysis	We found elevated MALAT1 expression was associated with poor survival in most cancers, with a pooled HR of 1.90 (95% CI, 1.56-2.30) for overall survival (OS) and 3.06 (95% CI, 2.06-4.56) for recurrence-free survival/disease-free survival.	26847605
MALAT1	lncRNA	Homo sapiens	cancer	various cancer tissues samples	Expression [differentially expressed]	qPCR//Meta-analysis	The results suggested that MALAT1 expression was significantly associated with overall survival (HR=2.07, 95% CI: 1.67-2.56), disease-free survival (HR=2.60, 95% CI: 1.69-4.00) and recurrence-free survival (HR=3.28, 95% CI: 1.52-7.09). MALAT1 was also found to be significantly associated with tumor size (P=0.013).	26870366
MALAT1	lncRNA	Homo sapiens	cancer	various samples	Expression [high expression]	qPCR//Meta-analysis	Meta-analysis showed that high expression of MALAT1 could predict poor overall survival (OS) in digestive system cancers (pooled HR: 1.85, 95% CI: 1.41-2.43, p < 0.0001).	27186920
MALAT1	lncRNA	Homo sapiens	cancer	various cancer tissues samples	Regulation	qPCR//Meta-analysis	We found that MALAT-1 was a risk factor in the prognoses of lung cancer (HR=1.54, 95%CI: 1.01-2.34), digestive system cancer (HR=2.16, 95% CI: 1.34-3.48) and ovarian cancer (HR=3.98, 95% CI: 1.54-10.25). MALAT-1 was also a risk factor of RFS in breast cancer (HR=1.97, 95% CI: 1.25-3.09) and the TNM stage in pancreatic cancer (OR=3.65, 95% CI: 1.86-7.18) and glioma (OR=4.30, 95% CI: 1.90-9.73). MA…	27313790
MALAT1	lncRNA	Homo sapiens	cancer	human umbilical vein endothelial cells	Expression	qRT-PCR	The data showed that knockdown of MALAT1 expression using MALAT1 siRNA inhibited HUVEC proliferation and also significantly decreased levels of FOXM1 mRNA and protein in vitro, while knockdown of FOXM1 expression reduced HUVEC proliferation. Annotation of HUVEC microarray data revealed that seven miRNAs, including miR-320a, were upregulated after knockdown of MALAT1 expression in HUVECs. MALAT1 w…	28977880
MALAT1	lncRNA	Homo sapiens	cancer	N/A	Expression	Meta-analysis	The combined effect sizes showed that MALAT-1 expression profiling conferred an estimated sensitivity of 0.69 (95% CI: 0.62-0.75) (I2 = 84.01%, P < 0.001), specificity of 0.85 (95% CI: 0.79-0.90) (I2 = 87.95%, P < 0.001) and AUC (area under curve) of 0.83 in distinguishing cancer patients from noncancerous contrasts. Moreover, stratified analysis depending on cancer type manifested that elevated …	29254244
MALAT1	lncRNA	Homo sapiens	Carcinoma, Ductal	N/A	N/A	LRLSLDA-LNCSIM1	N/A	N/A
MALAT1	lncRNA	Homo sapiens	Carcinoma, Ductal	N/A	N/A	LRLSLDA-LNCSIM2	N/A	N/A
MALAT1	lncRNA	Homo sapiens	Cardiomegaly	N/A	N/A	LRLSLDA-LNCSIM1	N/A	N/A
MALAT1	lncRNA	Homo sapiens	Cardiomegaly	N/A	N/A	LRLSLDA-LNCSIM2	N/A	N/A
MALAT1	lncRNA	Homo sapiens	cardiomyopathy	N/A	N/A	LRLSLDA-LNCSIM1	N/A	N/A
MALAT1	lncRNA	Homo sapiens	cardiomyopathy	N/A	N/A	LRLSLDA-LNCSIM2	N/A	N/A
MALAT1	lncRNA	Homo sapiens	cardiovascular system disease	N/A	N/A	LRLSLDA-LNCSIM1	N/A	N/A
MALAT1	lncRNA	Homo sapiens	cardiovascular system disease	N/A	N/A	LRLSLDA-LNCSIM2	N/A	N/A
MALAT1	lncRNA	Homo sapiens	cerebrovascular disease	N/A	N/A	LRLSLDA-LNCSIM1	N/A	N/A
MALAT1	lncRNA	Homo sapiens	cerebrovascular disease	N/A	N/A	LRLSLDA-LNCSIM2	N/A	N/A
MALAT1	lncRNA	Homo sapiens	cervical cancer	N/A	N/A	RWRlncD	N/A	N/A
MALAT1	lncRNA	Homo sapiens	cervical cancer	N/A	N/A	LRLSLDA-LNCSIM1	N/A	N/A
MALAT1	lncRNA	Homo sapiens	cervical cancer	N/A	N/A	LRLSLDA-LNCSIM2	N/A	N/A
MALAT1	lncRNA	Homo sapiens	cervical cancer	cell line (CaSki)	Regulation [up-regulated]	Dual luciferase reporter gene assay//qPCR//RNAi//Western blot	Our data demonstrated that MALAT1 was involved in cervical cancer cell growth,cell cycle progression,and invasion through the regulation of gene expression,such as caspase-3,-8,Bax,Bcl-2,and BclxL,suggesting that MALAT1 could have important implications in cervical cancer biology. Our findings illustrate the biological significance of MALAT1 in cervical cancer progression and provide novel eviden…	20213048
MALAT1	lncRNA	Homo sapiens	cervical cancer	caski cell	Regulation [up-regulated]	Dual luciferase reporter gene assay//qPCR//RNAi//Western blot	ΣRNA is a class of conserved large noncoding RNAs (murine Hepcarcin, human MALAT-1) up-regulated in carcinomas.Interestingly,recent studies suggested that inhibition of MALAT-1 suppressed proliferation and invasion of CaSki cervical cancer cells [9] and impaired mobility of cancer cells [10],consistent with over-expression of MALAT-1 in cancer and its importance in cancer biology.Quantitative PCR…	21266177
MALAT1	lncRNA	Homo sapiens	cervical cancer	cell line (CaSki)	Regulation [down-regulated]	Dual luciferase reporter gene assay//qPCR//RNAi//Western blot	Generally,we found that some of the RNA molecules (HOTAIR and MALAT1) are down-regulated while many of them (lincRNA-p21,GAS5,MEG3,ANRIL,and ncRNA-CCND1) are up-regulated and some others (TUG1,UCA1,and PANDA) not affected. The decline in the expression of HOTAIR and MALAT1 was clearly evident in BLM-treated HeLa and MCF cells. For lincRNA-p21,ncRNA-CCND1,and MEG3,a similar up-regulation pattern w…	22487937
MALAT1	lncRNA	Homo sapiens	cervical cancer	cell line (HeLa)	Expression [differentially expressed]	Dual luciferase reporter gene assay//qPCR//RNAi//Western blot	We first examined the decay of MALAT-1 in various cancer cells (H1299,H1975,A549,HT1080,and HeLa TO cells) by DRB chase experiments using 7SK RNA as a control. Half-lives of MALAT-1 in H1299,H1975,A549,HT1080,and HeLa TO cells were > 12,12,12,12,and 9 h,respectively. MALAT-1 stabilities varied in various cancer cells.	22491206
MALAT1	lncRNA	Homo sapiens	cervical cancer	caski cell	Regulation [up-regulated]	Dual luciferase reporter gene assay//qPCR//RNAi//Western blot	In several human cancers including lung cancer,uterine endometrial stromal sarcoma,cervical cancer and hepatocellular carcinoma (HCC),MALAT1 is upregulated. Additionally,MALAT1 supports proliferation and invasion of cervical cancer cells and knockdown of MALAT1 in CaSki cells led to an upregulation of caspase-8 and -3 and Bax and the downregulation of Bcl-2 and Bcl-xL.	22664915
MALAT1	lncRNA	Homo sapiens	cervical cancer	N/A	Expression [differentially expressed]	Dual luciferase reporter gene assay//qPCR//RNAi//Western blot	Overexpressed MALAT1 was found in many solid tumors such as lung cancer,cervical cancer,and HCC.	24757675
MALAT1	lncRNA	Homo sapiens	cervical cancer	tissue, cell line (HeLa, CaSki, SiHa, HCC94)	Regulation [up-regulated]	Dual luciferase reporter gene assay//qPCR//RNAi//Western blot	In the present study,it was identified that MALAT1 expression was upregulated in cervical cancer cell linecompared with normal cervical squamous cell samples. Further study into the effect of MALAT1 on cellular phenotype revealed that MALAT1 was able to promote cell migration and proliferation. HPV correlates with MALAT1 deregulation in cervical cancer.	24932303
MALAT1	lncRNA	Homo sapiens	cervical cancer	cell line (Hela)	Regulation [down-regulated]	Dual luciferase reporter gene assay//qPCR//RNAi//Western blot	By means of luciferase assay,Sp1 was found to activate the promoter of the human MALAT1 gene. The binding of Sp1 to this region was also detected by electrophoretic mobility shift and chromatin immunoprecipitation assays. Sp1 knockdown also decreased the MALAT1 and inhibited A549 lung cancer cells growth and invasion in vitro. Furthermore,knockdown of Sp1 also mimicked the inhibition of MALAT1 in…	25773124
MALAT1	lncRNA	Homo sapiens	cervical cancer	tisssue, cell line (HeLa, CaSki, SiHa)	Regulation [up-regulated]	Dual luciferase reporter gene assay//qPCR//RNAi//Western blot	Findings of this study confirmed higher MALAT1 expression in HR-HPV (+) cervical cancer. Knockdown of endogenous MALAT1 significantly reduced cell growth rate and invasion and increased cell apoptosis of Hela and siHa cells. Besides,knockdown of MALAT1 increased the expression of miRNA-124,while ectopic expression of miR-124 decreased MALAT1 expression. MALAT1 can indirectly modulate GRB2 express…	26242259
MALAT1	lncRNA	Homo sapiens	cervical cancer	tissue, cell line (HeLa, CaSki)	Regulation [up-regulated]	Dual luciferase reporter gene assay//qPCR//RNAi//Western blot	We found MALAT1 expression was significantly higher in radioresistant than in radiosensitive cancer cases. In addition,MALAT1 and miR-145 expression inversely changed in response to irradiation in HR-HPV+ cervical cancer cells. By using clonogenic assay and flow cytometry assay of cell cycle distribution and apoptosis,we found CaSki and Hela cells with knockdown of MALAT1 had significantly lower …	26311052
MALAT1	lncRNA	Homo sapiens	cervical cancer	tissue, cell line (HeLa, CaSki)	Regulation [up-regulated]	Dual luciferase reporter gene assay//qPCR//RNAi//Western blot	MALAT1 expression is significantly increased in cervical cancer than in normal tissues. Its expression in the cancerous tissues is also significantly higher than in adjacent normal tissues. MALAT1 expression is correlated with tumor size,FIGO stage,vascular invasion and lymph nodes metastasis and is an independent predictor for overall survival of cervical cancer. When endogenous MALAT1 was knock…	26400521
MALAT1	lncRNA	Homo sapiens	cervical cancer	N/A	Regulation	Dual luciferase reporter gene assay//qPCR//RNAi//Western blot	Down-regulation of MALAT1 inhibits cervical cancer cell invasion and metastasis by inhibition of epithelial-mesenchymal transition.	26798987
MALAT1	lncRNA	Homo sapiens	cervical cancer	N/A	Expression	Dual luciferase reporter gene assay//qPCR//RNAi//Western blot	Human MALAT-1 long non-coding RNA is overexpressed in cervical cancer metastasis and promotes cell proliferation, invasion and migration.	26854446
MALAT1	lncRNA	Homo sapiens	cervical cancer	N/A	Expression	Dual luciferase reporter gene assay//qPCR//RNAi//Western blot	Exosomal lncRNA MALAT1 may have great potential to be used for the early detection and diagnosis of cervical cancer, and serve as convenient and noninvasive biomarkers.	27184657
MALAT1	lncRNA	Homo sapiens	cervical cancer	N/A	Expression	Dual luciferase reporter gene assay//qPCR//RNAi//Western blot	MiR-375 Is Epigenetically Downregulated by HPV-16 E6 Mediated DNMT1 Upregulation and Modulates EMT of Cervical Cancer Cells by Suppressing lncRNA MALAT1.	27658300
MALAT1	lncRNA	Homo sapiens	cholangiocarcinoma	cell lines	Regulation [up-regulated]	qRT-PCR//Transwell assay	And we discovered that MALAT1 was up-regulated in cholangiocarcinoma cancer cells.	28592124
MALAT1	lncRNA	Homo sapiens	cholangiocarcinoma	N/A	Interaction [PI3K/Akt pathway]	qPCR	In addition, MALAT1 may activate PI3K/Akt pathway.	28592124
MALAT1	lncRNA	Homo sapiens	choriocarcinoma	human choriocarcinoma cell lines	Interaction [miR-218]	qRT-PCR//Western blot	Being specifically upregulated in choriocarcinoma cell lines, the under-researched lncRNA-MALAT1 promoted choriocarcinoma cell growth by targeting miR-218. After MALAT1 knockdown, proliferation of human choriocarcinoma cell in vitro was dramatically hindered, and the tumor size in vivo was reduced. What is more, miR-218-mediated Fbxw8 regulation was required for MALAT1-induced choriocarcinoma cel…	29096355
MALAT1	lncRNA	Homo sapiens	chronic lymphocytic leukemia	N/A	N/A	LRLSLDA-LNCSIM1	N/A	N/A
MALAT1	lncRNA	Homo sapiens	chronic lymphocytic leukemia	N/A	N/A	LRLSLDA-LNCSIM2	N/A	N/A
MALAT1	lncRNA	Homo sapiens	chronic myeloid leukemia	N/A	N/A	LRLSLDA-LNCSIM1	N/A	N/A
MALAT1	lncRNA	Homo sapiens	chronic myeloid leukemia	N/A	N/A	LRLSLDA-LNCSIM2	N/A	N/A
MALAT1	lncRNA	Homo sapiens	chronic myeloproliferative disorders	N/A	N/A	LRLSLDA-LNCSIM1	N/A	N/A
MALAT1	lncRNA	Homo sapiens	chronic myeloproliferative disorders	N/A	N/A	LRLSLDA-LNCSIM2	N/A	N/A
MALAT1	lncRNA	Homo sapiens	chronic nonalcoholic liver disease	N/A	N/A	LRLSLDA-LNCSIM1	N/A	N/A
MALAT1	lncRNA	Homo sapiens	chronic nonalcoholic liver disease	N/A	N/A	LRLSLDA-LNCSIM2	N/A	N/A
MALAT1	lncRNA	Homo sapiens	cleft lip	N/A	N/A	LRLSLDA-LNCSIM1	N/A	N/A
MALAT1	lncRNA	Homo sapiens	cleft lip	N/A	N/A	LRLSLDA-LNCSIM2	N/A	N/A
MALAT1	lncRNA	Homo sapiens	colon cancer	N/A	N/A	LRLSLDA-LNCSIM1	N/A	N/A
MALAT1	lncRNA	Homo sapiens	colon cancer	N/A	N/A	LRLSLDA-LNCSIM2	N/A	N/A
MALAT1	lncRNA	Homo sapiens	colon cancer	N/A	N/A	RWRlncD	N/A	N/A
MALAT1	lncRNA	Homo sapiens	colon cancer	N/A	N/A	Meta-analysis	MALAT1 gene,or metastasis-associated lung adenocarcinoma transcript 1,was first associated with high metastatic potential and poor patient prognosis during a comparative screen of non-small cell lung cancer patients with and without metastatic tumors [135]. This lncRNA is widely expressed in normal human tissues [135,136] and is found to be upregulated in a variety of human cancers of the breast,…	21489289
MALAT1	lncRNA	Homo sapiens	colon cancer	N/A	Expression [differentially expressed]	Meta-analysis	Sequesters SR splicing factors to regulate alternative splicing.	22996375
MALAT1	lncRNA	Homo sapiens	colon cancer	blood, cell line (SW480, SW620)	Regulation [up-regulated]	Meta-analysis	The stimulation of colon cancer progression by TADC-derived CCL5 was associated with the up-regulation of non-coding RNA metastasis-associated lung adenocarcinoma transcript 1 (MALAT-1),which subsequently increased the expression of Snail. Blocking MALAT-1 significantly decreased the TADC-conditioned medium and CCL5-mediated migration and invasion by decreasing the enhancement of Snail,suggesting…	25546229
MALAT1	lncRNA	Homo sapiens	colon cancer	colon cancer tissues	Regulation [dysregulation]	qRT-PCR	In our study, we investigated the effect that dysregulation of the key tumor suppressor PTEN has on the noncoding transcriptome. We identified the lncRNA metastasis associated lung adenocarcinoma transcript 1 (MALAT1) as a target of PTEN and find that this regulation is conserved in both human and mouse as well as with both chronic and acute PTEN dysregulation. We show that this regulation is at …	29574704
MALAT1	lncRNA	Homo sapiens	colorectal cancer	N/A	N/A	RWRlncD	N/A	N/A
MALAT1	lncRNA	Homo sapiens	colorectal cancer	CRC tissue, cell line (SW620, SW480)	Expression [differentially expressed]	qPCR//RIP	We were successful in detecting the following mutations: fragment 5434 nt-6951 nt of the MALAT-1 was mutated in SW620 cells,while fragments 5434 nt-6951 nt and 6918 nt-8441 nt of MALAT-1 were mutated in SW480 cancer cells and primary CRC tissues. Our data illustrated that one of the 5 fragments (6918 nt-8441 nt) located at the 3 end of MALAT-1 plays a pivotal role in the biological processes of c…	21503572
MALAT1	lncRNA	Homo sapiens	colorectal cancer	CRC tissue, cell line (LoVo)	Regulation [up-regulated]	qPCR//RIP	Using in situ hybridization,we found there was higher expression of MALAT1 in the CRC than the adjacent normal colorectal tissue. We next conducted correlation analysis between MALAT1 expression and clinicopathological characteristics of CRC. A statistically significant association was observed between MALAT1 expression and extent of metastasis and invasion. In contrast to adjacent normal tissues…	24244343
MALAT1	lncRNA	Homo sapiens	colorectal cancer	cell line (LoVo, HCT116)	Regulation [up-regulated]	qPCR//RIP	We found that overexpression of MALAT1 could promote cell proliferation and migration in vitro,and promote tumour growth and metastasis in nude mice. In CRC,MALAT1 could bind to SFPQ,thus releasing PTBP2 from the SFPQ/PTBP2 complex. In turn,the increased SFPQ-detached PTBP2 promoted cell proliferation and migration. SFPQ critically mediated the regulatory effects of MALAT1. Moreover,in CRC tissue…	25025966
MALAT1	lncRNA	Homo sapiens	colorectal cancer	colorectal tissue	Regulation [up-regulated]	qPCR//RIP	The MALAT1 levels in cancerous tissues were 2.26 times higher than those measured in noncancerous tissues,and this difference was statistically significant. Based on their expression level of MALAT1,the patients were divided into a high MALAT1 expression group and a low expression group. Patients with tumours harbouring higher expression of MALAT1 showed a significantly worse prognosis with a HR …	25031737
MALAT1	lncRNA	Homo sapiens	colorectal cancer	CRC tissue, cell line (HCT116, SW480, SW620, LoVo, CaCo-2)	Regulation [up-regulated]	qPCR//RIP	In the present study,we found that MALAT1 was up-regulated in human primary CRC tissues with lymph node metastasis. Knockdown of MALAT1 inhibited CRC tumor growth and metastasis. MALAT1 regulated at least 243 genes in CRC cells in a genome-wide expression profiling. Among these genes,PRKA kinase anchor protein 9 (AKAP-9) was significantly up-regulated at both mRNA and protein levels. AKAP-9 was h…	25446987
MALAT1	lncRNA	Homo sapiens	colorectal cancer	N/A	Expression	qPCR//RIP	MALAT1 might serve as a potential prognostic biomarker for various cancers.	26254614
MALAT1	lncRNA	Homo sapiens	colorectal cancer	cell line (RNAi-MALAT1-SW480, RNAa-MALAT1-SW480, Scramble-SW480)	Regulation [down-regulated]	qPCR//RIP	We found that MALAT1 interacts with both SRPK1 and SRSF1. MALAT1 increases AKAP-9 expression by promoting SRPK1-catalyzed SRSF1 phosphorylation. Following MALAT1 knockdown,overexpression of SRPK1 was sufficient to restore SRSF1 phosphorylation and AKAP-9 expression to a level that promoted cell proliferation,invasion and migration in vitro. Conversely,SRPK1 knockdown after overexpression of MALAT…	26887056
MALAT1	lncRNA	Homo sapiens	colorectal cancer	N/A	Expression	qPCR//RIP	The down-regulation of MALAT1 by resveratrol could decrease the nuclear localization of β-atenin and attenuate Wnt/β-atenin signaling, thereby inhibiting CRC invasion and metastasis	27165481
MALAT1	lncRNA	Homo sapiens	colorectal cancer	N/A	Regulation	qPCR//RIP	MALAT1 is thought to regulate tumor cell viability, invasiveness and migration	27777857
MALAT1	lncRNA	Homo sapiens	colorectal cancer	colorectal cancer cells	Expression [high expression]	qPCR//Knockdown	Our results showed that high MALAT1 expression was associated with reduced patient survival and poor response to oxaliplatin-based chemotherapy in advanced colorectal cancer patients.	28069878
MALAT1	lncRNA	Homo sapiens	colorectal cancer	cervical cancer tissues	Mutation [rs1194338]	Genotyping	We identified that a single nucleotide polymorphism (SNP) rs1194338 was significantly associated with the decreased colorectal cancer risk with an odds ratio (OR) of 0.70 [95% confidence interval (CI) = 0.49-0.99] in the combined stage. The subsequently stratified analyses showed that the protective effect of rs1194338 was more pronounced in several subgroups. Furthermore, gene expression profili…	29190941
MALAT1	lncRNA	Homo sapiens	colorectal cancer	CRC cell line	Expression [high expression]	RT-qPCR//Knockdown	In the present study, we focused on the effect of oxymatrine on CRC cells and further investigated the role of MALAT1 in oxymatrine-induced resistance and EMT process. The human CRC cell line HT29 was exposed to increasing doses of oxymatrine to establish stable cell lines resistant to oxymatrine. The established HT29 oxymatrine resistant cells showed an EMT phenotype including specific morpholog…	29328404
MALAT1	lncRNA	Homo sapiens	colorectal cancer	20 pairs of CRC samples	Regulation [up-regulated]	RT-qPCR//High-throughput microarray assay	A total of six differentially regulated lncRNA were confirmed by reverse transcription‑quantitative polymerase chain reaction in 20 pairs of CRC samples. Furthermore, gene ontology and pathway analysis were conducted to predict the possible roles of the identified mRNA. The upregulated mRNA were associated with cell division (biological processes), protein kinase B binding (molecular functions) a…	29436635
MALAT1	lncRNA	Homo sapiens	colorectal neoplasia	N/A	N/A	LRLSLDA-LNCSIM1	N/A	N/A
MALAT1	lncRNA	Homo sapiens	colorectal neoplasia	N/A	N/A	LRLSLDA-LNCSIM2	N/A	N/A
MALAT1	lncRNA	Homo sapiens	Congenital Hyperinsulinism	N/A	N/A	LRLSLDA-LNCSIM1	N/A	N/A
MALAT1	lncRNA	Homo sapiens	Congenital Hyperinsulinism	N/A	N/A	LRLSLDA-LNCSIM2	N/A	N/A
MALAT1	lncRNA	Homo sapiens	Congenital Microtia	N/A	Regulation	Bioinformatic analysis	LncRNA of MALAT1 may play important roles in the development of the external ear.	26282502
MALAT1	lncRNA	Homo sapiens	coronary artery disease	N/A	N/A	LRLSLDA-LNCSIM1	N/A	N/A
MALAT1	lncRNA	Homo sapiens	coronary artery disease	N/A	N/A	LRLSLDA-LNCSIM2	N/A	N/A
MALAT1	lncRNA	Homo sapiens	Coronary Disease	N/A	N/A	LRLSLDA-LNCSIM1	N/A	N/A
MALAT1	lncRNA	Homo sapiens	Coronary Disease	N/A	N/A	LRLSLDA-LNCSIM2	N/A	N/A
MALAT1	lncRNA	Homo sapiens	decreased myogenesis	N/A	N/A	RWRlncD	N/A	N/A
MALAT1	lncRNA	Homo sapiens	decreased myogenesis	N/A	Expression [differentially expressed]	RT-PCR	The myostatin-induced inhibition of the long noncoding RNA Malat1 is associated with decreased myogenesis.	23485710
MALAT1	lncRNA	Homo sapiens	deleterious effects in the somatic thymus tissue	N/A	N/A	LRLSLDA-LNCSIM1	N/A	N/A
MALAT1	lncRNA	Homo sapiens	deleterious effects in the somatic thymus tissue	N/A	N/A	LRLSLDA-LNCSIM2	N/A	N/A
MALAT1	lncRNA	Homo sapiens	Depression	N/A	N/A	LRLSLDA-LNCSIM1	N/A	N/A
MALAT1	lncRNA	Homo sapiens	Depression	N/A	N/A	LRLSLDA-LNCSIM2	N/A	N/A
MALAT1	lncRNA	Homo sapiens	dermatomyositis	N/A	N/A	LRLSLDA-LNCSIM1	N/A	N/A
MALAT1	lncRNA	Homo sapiens	dermatomyositis	N/A	N/A	LRLSLDA-LNCSIM2	N/A	N/A
MALAT1	lncRNA	Homo sapiens	diabetes mellitus	N/A	N/A	LRLSLDA-LNCSIM1	N/A	N/A
MALAT1	lncRNA	Homo sapiens	diabetes mellitus	N/A	N/A	LRLSLDA-LNCSIM2	N/A	N/A
MALAT1	lncRNA	Homo sapiens	diabetes mellitus	N/A	Expression [differentially expressed]	qPCR//Bioinformatic analysis	In addition,MALAT1,a conserved lncRNA,was significantly upregulated in an RF/6A cell model of hyperglycemia,in the aqueous humor samples,and in fibrovascular membranes of diabetic patients.	24436191
MALAT1	lncRNA	Homo sapiens	diabetes mellitus	N/A	Regulation	qPCR	Down-regulation of lncRNA MALAT1 reduces cardiomyocyte apoptosis and improves left ventricular function in diabetic rats.	26512840
MALAT1	lncRNA	Homo sapiens	Diabetic Cardiomyopathies	N/A	Regulation	qPCR	Involvement of long noncoding RNA MALAT1 in the pathogenesis of diabetic cardiomyopathy.	26476026
MALAT1	lncRNA	Homo sapiens	Diabetic Nephropathies	N/A	N/A	LRLSLDA-LNCSIM1	N/A	N/A
MALAT1	lncRNA	Homo sapiens	Diabetic Nephropathies	N/A	N/A	LRLSLDA-LNCSIM2	N/A	N/A
MALAT1	lncRNA	Homo sapiens	Diabetic Nephropathies	renal tubular epithelial cells	Expression [high expression]	qPCR	Our data demonstrated that MALAT1 expression was substantially increased but miR-23c was decreased in streptozotocin-induced diabetic rats and in high-glucose-treated HK-2 cells.	27964927
MALAT1	lncRNA	Homo sapiens	Diabetic Nephropathies	kidney tissue, cell lines	Regulation [up-regulated]	qRT-PCR//Western blot	In this study, we found that MALAT1 levels were increased in kidney cortices from C57BL/6 mice with streptozocin (STZ)-induced diabetic nephropathy, and dynamically regulated in cultured mouse podocytes stimulated with high glucose, which showed a trend from rise to decline.	28444861
MALAT1	lncRNA	Homo sapiens	Diabetic Nephropathies	N/A	Interaction [β‐catenin]	qPCR	Intriguingly, we showed that β‐catenin was involved in MALAT1 transcription by binding to the promotor region of MALAT1; β‐catenin knock‐down also decreased MALAT1 levels, suggesting a novel feedback regulation between MALAT1 and β‐catenin. Notably, β‐catenin deletion had limited effects on SRSF1 expression, demonstrating β‐catenin might serve as a downstream signal of SRSF1.	28444861
MALAT1	lncRNA	Homo sapiens	DiGeorge syndrome	N/A	N/A	LRLSLDA-LNCSIM1	N/A	N/A
MALAT1	lncRNA	Homo sapiens	DiGeorge syndrome	N/A	N/A	LRLSLDA-LNCSIM2	N/A	N/A
MALAT1	lncRNA	Homo sapiens	dilated cardiomyopathy	N/A	N/A	LRLSLDA-LNCSIM1	N/A	N/A
MALAT1	lncRNA	Homo sapiens	dilated cardiomyopathy	N/A	N/A	LRLSLDA-LNCSIM2	N/A	N/A
MALAT1	lncRNA	Homo sapiens	Down syndrome	N/A	N/A	LRLSLDA-LNCSIM1	N/A	N/A
MALAT1	lncRNA	Homo sapiens	Down syndrome	N/A	N/A	LRLSLDA-LNCSIM2	N/A	N/A
MALAT1	lncRNA	Homo sapiens	dyskeratosis congenita	N/A	N/A	LRLSLDA-LNCSIM1	N/A	N/A
MALAT1	lncRNA	Homo sapiens	dyskeratosis congenita	N/A	N/A	LRLSLDA-LNCSIM2	N/A	N/A
MALAT1	lncRNA	Homo sapiens	embryonal carcinoma	N/A	N/A	LRLSLDA-LNCSIM1	N/A	N/A
MALAT1	lncRNA	Homo sapiens	embryonal carcinoma	N/A	N/A	LRLSLDA-LNCSIM2	N/A	N/A
MALAT1	lncRNA	Homo sapiens	endometrial adenocarcinoma	N/A	Regulation	ChIP//ISH	It contributes to EEC development	25085246
MALAT1	lncRNA	Homo sapiens	endometrial cancer	N/A	N/A	LRLSLDA-LNCSIM1	N/A	N/A
MALAT1	lncRNA	Homo sapiens	endometrial cancer	N/A	N/A	LRLSLDA-LNCSIM2	N/A	N/A
MALAT1	lncRNA	Homo sapiens	endometrial stromal sarcoma	N/A	N/A	RWRlncD	N/A	N/A
MALAT1	lncRNA	Homo sapiens	endometrial stromal sarcoma	ESS tissue	Regulation [up-regulated]	ISH//qPCR	We detected the metastasis-associated lung adenocarcinoma transcript 1 (MALAT-1) gene as one of the major genes upregulated in ESS. These results indicated that endometrial stromal cells have different phenotypic characteristics between proliferative and secretory phases and the tumor cells of ESS have the phenotypic character of endometrial stromal cells in the proliferative phase.	16441420
MALAT1	lncRNA	Homo sapiens	endometriosis	N/A	N/A	LRLSLDA-LNCSIM1	N/A	N/A
MALAT1	lncRNA	Homo sapiens	endometriosis	N/A	N/A	LRLSLDA-LNCSIM2	N/A	N/A
MALAT1	lncRNA	Homo sapiens	esophageal cancer	N/A	N/A	LRLSLDA-LNCSIM1	N/A	N/A
MALAT1	lncRNA	Homo sapiens	esophageal cancer	N/A	N/A	LRLSLDA-LNCSIM2	N/A	N/A
MALAT1	lncRNA	Homo sapiens	esophageal cancer	N/A	Expression	qRT-PCR//Meta-analysis	The expression of MALAT1 could be a predictor for prognosis of EC patients.	27470544
MALAT1	lncRNA	Homo sapiens	esophageal cancer	N/A	Regulation	qRT-PCR//Meta-analysis	MALAT1 is thought to regulate tumor cell viability, invasiveness and migration	27777857
MALAT1	lncRNA	Homo sapiens	esophageal cancer	EC-109 cells	Expression [low expression]	qRT-PCR//Western blot	The result of qRT-PCR showed that the expressions levels of MALAT1, ZEB1 and ZEB2 in shRNA-MALAT1 group were 0.43±0.06, 0.64±0.04 and 0.51±0.04, respectively, significantly lower than 0.97±0.08, 1.06±0.07 and 0.98±0.05 in shRNA-control group and 1 in control group, respectively(all P<0.05).	28635228
MALAT1	lncRNA	Homo sapiens	esophageal squamous cell carcinoma	ESCC tissues and cell lines	Expression [overexpression]	RT-PCR//Western blot	Overexpression of MALAT1 inhibited irradiation-induced decrease in cell viability, increase in apoptosis, and downregulation of Cks1.	27935117
MALAT1	lncRNA	Homo sapiens	esophageal squamous cell carcinoma	cell lines	Regulation [up-regulated]	qRT-PCR//Transwell assay	Long noncoding RNA (lncRNA) MALAT1 acts as an essential oncogene lncRNA (onco-lncRNA) in the development of ESCC. Down-regulation of onco-lncRNA MALAT1 mediated by microRNA-101 (miR-101) and microRNA-217 (miR-217) has been proved to effectively suppress ESCC.	28150831
MALAT1	lncRNA	Homo sapiens	esophageal squamous cell carcinoma	N/A	Interaction [miR-101]	qPCR	Down-regulation of onco-lncRNA MALAT1 mediated by microRNA-101 (miR-101) and microRNA-217 (miR-217) has been proved to effectively suppress ESCC.	28150831
MALAT1	lncRNA	Homo sapiens	esophageal squamous cell carcinoma	N/A	Interaction [miR-217]	qPCR	Down-regulation of onco-lncRNA MALAT1 mediated by microRNA-101 (miR-101) and microRNA-217 (miR-217) has been proved to effectively suppress ESCC.	28150831
MALAT1	lncRNA	Homo sapiens	familial and sporadic intracranial aneurysms	N/A	N/A	LRLSLDA-LNCSIM1	N/A	N/A
MALAT1	lncRNA	Homo sapiens	familial and sporadic intracranial aneurysms	N/A	N/A	LRLSLDA-LNCSIM2	N/A	N/A
MALAT1	lncRNA	Homo sapiens	fatty liver disease	N/A	Regulation	RIP//Western blot//qPCR	MALAT1 promotes hepatic steatosis and insulin resistance by increasing nuclear SREBP-1c protein stability.	26935028
MALAT1	lncRNA	Homo sapiens	Fibroma	cancer tissue, cell line (HEK-293T)	Regulation [up-regulated]	Western blot//Microarray	We showed that the truncated GLI1 protein is overexpressed and retains its capacity to transcriptionally activate its target genes. A specific FISH assay was developed to detect the novel MALAT1-GLI1 translocation in formalin-fixed,paraffin-embedded (FFPE) material. This resulted in the identification of two additional cases with this fusion and two cases with polysomy of the GLI1 gene. Finally,i…	27101025
MALAT1	lncRNA	Homo sapiens	fibrosarcoma	cell line (HT1080)	Expression [differentially expressed]	Northern blot//qPCR	We first examined the decay of MALAT-1 in various cancer cells (H1299,H1975,A549,HT1080,and HeLa TO cells) by DRB chase experiments using 7SK RNA as a control. Half-lives of MALAT-1 in H1299,H1975,A549,HT1080,and HeLa TO cells were > 12,12,12,12,and 9 h,respectively. MALAT-1 stabilities varied in various cancer cells.	22491206
MALAT1	lncRNA	Homo sapiens	Flavivirus Infections	flavivirus tissues	Regulation [up-regulated]	Microarray//qPCR	We show activation of Malat1 following infection by two flaviviruses, both of which activate the UPR in host cells.	26634309
MALAT1	lncRNA	Homo sapiens	Follicular and Hürthle Cell Thyroid Neoplasm	Follicular and Hürthle Cell Thyroid Neoplasm tissues	Expression [high expression]	qRT-PCR//Microarray	These results indicate that the noncoding RNAs MALAT1 and miR-885 show increased expression in neoplastic follicular and Hürthle cell thyroid neoplasms compared to normal thyroid tissues.	28660408
MALAT1	lncRNA	Homo sapiens	fragile X syndrome	N/A	N/A	LRLSLDA-LNCSIM1	N/A	N/A
MALAT1	lncRNA	Homo sapiens	fragile X syndrome	N/A	N/A	LRLSLDA-LNCSIM2	N/A	N/A
MALAT1	lncRNA	Homo sapiens	Frailty	N/A	N/A	LRLSLDA-LNCSIM1	N/A	N/A
MALAT1	lncRNA	Homo sapiens	Frailty	N/A	N/A	LRLSLDA-LNCSIM2	N/A	N/A
MALAT1	lncRNA	Homo sapiens	frontotemporal dementia	N/A	N/A	LRLSLDA-LNCSIM1	N/A	N/A
MALAT1	lncRNA	Homo sapiens	frontotemporal dementia	N/A	N/A	LRLSLDA-LNCSIM2	N/A	N/A
MALAT1	lncRNA	Homo sapiens	gallbladder cancer	N/A	Expression [differentially expressed]	FCM//qPCR//RNAi//Western blot	MALAT1 promotes the proliferation and metastasis of gallbladder cancer cells by activating the ERK/MAPK pathway.	24658096
MALAT1	lncRNA	Homo sapiens	gallbladder cancer	GBC tissue, cell line (SGC-996, NOZ)	Regulation [up-regulated]	FCM//qPCR//RNAi//Western blot	We found that MALAT1 was significantly upregulated in GBC tissues. Knockdown of MALAT1 could inhibit GBC cell proliferation and metastasis both in vitro and in vivo. Moreover,knockdown of MALAT1 led to the inactivation of the ERK-MAPK pathway.	24658096
MALAT1	lncRNA	Homo sapiens	gallbladder cancer	gallbladder tissue, cell line (GBC-SD, SGC-996)	Regulation [up-regulated]	FCM//qPCR//RNAi//Western blot	In this study,we show that Malat1 is overexpressed in gallbladder cancer (GBC) tissue and cells. The high Malat1 levels correlated positively with tumor size and lymphatic metastasis,and correlated negatively with overall survival. We also show that Malat1 functions as a competing endogenous RNA (ceRNA) for miR-206.	27191262
MALAT1	lncRNA	Homo sapiens	gallbladder cancer	N/A	Expression	FCM//qPCR//RNAi//Western blot	Inhibition of MALAT1 expression may be to a novel therapeutic strategy for gallbladder cancer.	27420766
MALAT1	lncRNA	Homo sapiens	gallbladder cancer	N/A	Regulation	FCM//qPCR//RNAi//Western blot	MALAT1 is thought to regulate tumor cell viability, invasiveness and migration	27777857
MALAT1	lncRNA	Homo sapiens	gallbladder cancer	GBC tissues and adjacent normal tissues	Expression	RT-qPCR//CCK-8 assay//Flow Cytometry//Transwell assay//ROC	ROC curve results showed that the MALAT1 expression could be a predictor of the GBC recurrence, metastasis, and prognosis. According to the COX regression analysis, MALAT1 expression, tumor size, and TNM stage were independent influencing factors of GBC patients survival condition. Compared with the GBC-SD cells transfected with empty plasmids, those transfected with MALAT1 shRNA plasmids showed …	29058818
MALAT1	lncRNA	Homo sapiens	gastrointestinal stromal tumor	N/A	N/A	LRLSLDA-LNCSIM1	N/A	N/A
MALAT1	lncRNA	Homo sapiens	gastrointestinal stromal tumor	N/A	N/A	LRLSLDA-LNCSIM2	N/A	N/A
MALAT1	lncRNA	Homo sapiens	gastrointestinal system cancer	ovarian cancer tissues	Regulation	qPCR//Meta-analysis	We found that MALAT-1 was a risk factor in the prognoses of lung cancer (HR=1.54, 95%CI: 1.01-2.34), digestive system cancer (HR=2.16, 95% CI: 1.34-3.48) and ovarian cancer (HR=3.98, 95% CI: 1.54-10.25). MALAT-1 was also a risk factor of RFS in breast cancer (HR=1.97, 95% CI: 1.25-3.09) and the TNM stage in pancreatic cancer (OR=3.65, 95% CI: 1.86-7.18) and glioma (OR=4.30, 95% CI: 1.90-9.73). MA…	27313790
MALAT1	lncRNA	Homo sapiens	gastrointestinal system cancer	digestive system cancer tissues	Expression [high expression]	qPCR//Meta-analysis	Meta-analysis showed that high expression of MALAT1 could predict poor overall survival (OS) in digestive system cancers (pooled HR: 1.85, 95% CI: 1.41-2.43, P<0.0001).	27348442
MALAT1	lncRNA	Homo sapiens	germ cell cancer	N/A	N/A	LRLSLDA-LNCSIM1	N/A	N/A
MALAT1	lncRNA	Homo sapiens	germ cell cancer	N/A	N/A	LRLSLDA-LNCSIM2	N/A	N/A
MALAT1	lncRNA	Homo sapiens	gestational choriocarcinoma	N/A	N/A	LRLSLDA-LNCSIM1	N/A	N/A
MALAT1	lncRNA	Homo sapiens	gestational choriocarcinoma	N/A	N/A	LRLSLDA-LNCSIM2	N/A	N/A
MALAT1	lncRNA	Homo sapiens	gestational trophoblastic neoplasm	N/A	N/A	LRLSLDA-LNCSIM1	N/A	N/A
MALAT1	lncRNA	Homo sapiens	gestational trophoblastic neoplasm	N/A	N/A	LRLSLDA-LNCSIM2	N/A	N/A
MALAT1	lncRNA	Homo sapiens	glaucoma	N/A	N/A	LRLSLDA-LNCSIM1	N/A	N/A
MALAT1	lncRNA	Homo sapiens	glaucoma	N/A	N/A	LRLSLDA-LNCSIM2	N/A	N/A
MALAT1	lncRNA	Homo sapiens	Glioblastoma	N/A	N/A	LRLSLDA-LNCSIM1	N/A	N/A
MALAT1	lncRNA	Homo sapiens	Glioblastoma	N/A	N/A	LRLSLDA-LNCSIM2	N/A	N/A
MALAT1	lncRNA	Homo sapiens	Glioblastoma	N/A	N/A	ELISA//IHC//qPCR	Extensive microRNA-mediated crosstalk between lncRNAs and mRNAs in mouse WIF1 re-expression in glioblastoma inhibits migration through attenuation of non-canonical WNT signaling by downregulating the lncRNA MALAT1.	25772239
MALAT1	lncRNA	Homo sapiens	Glioblastoma	cell lines	Regulation [down-regulated]	ELISA//IHC//qPCR	Metastasis-associated lung adenocarcinoma transcript 1 (MALAT1),a long non-coding RNA and key positive regulator of invasion,emerged as the top downregulated gene. Indeed,knockdown of MALAT1 reduced migration in glioblastoma cells,without effect on proliferation. Hence,loss of WIF1 enhances the migratory potential of glioblastoma through WNT5A that activates the WNT/Ca2+ pathway and MALAT1.	25772239
MALAT1	lncRNA	Homo sapiens	Glioblastoma	GBM cells	Expression	qPCR//Flow Cytometry	Using our tumor-targeted nanocomplex, we have modulated the expression of MALAT1 and investigated its impact on GBM cells. Importantly, our nanocomplex is able to target CSCs that are considered to be the prime culprits in therapeutic resistance and recurrence of GBM. Attenuation of MALAT1 by RNA interference significantly lowered the growth, motility and stemness of GBM cells. In addition, silen…	29202181
MALAT1	lncRNA	Homo sapiens	Glioblastoma	TMZ-resistant GBM cells	Regulation [up-regulated]	qRT-PCR//ISH//Western blot//Flow Cytometry//Dual luciferase reporter gene assay//TUNEL assay	Here, we show that MALAT1 was significantly upregulated in TMZ-resistant GBM cells. On the other hand, MALAT1 knockdown reduces TMZ resistance of GBM cells both in vitro and in vivo by inhibiting cell proliferation and promoting apoptosis. We also show that miR-101 overexpression reduced TMZ resistance of GBM cells and played an antagonistic role compared with MALAT1. Importantly, we demonstrate …	29479863
MALAT1	lncRNA	Homo sapiens	Glioma	N/A	N/A	LRLSLDA-LNCSIM1	N/A	N/A
MALAT1	lncRNA	Homo sapiens	Glioma	N/A	N/A	LRLSLDA-LNCSIM2	N/A	N/A
MALAT1	lncRNA	Homo sapiens	Glioma	breast cancer tissues	Regulation	qPCR//Meta-analysis	We found that MALAT-1 was a risk factor in the prognoses of lung cancer (HR=1.54, 95%CI: 1.01-2.34), digestive system cancer (HR=2.16, 95% CI: 1.34-3.48) and ovarian cancer (HR=3.98, 95% CI: 1.54-10.25). MALAT-1 was also a risk factor of RFS in breast cancer (HR=1.97, 95% CI: 1.25-3.09) and the TNM stage in pancreatic cancer (OR=3.65, 95% CI: 1.86-7.18) and glioma (OR=4.30, 95% CI: 1.90-9.73). MA…	27313790
MALAT1	lncRNA	Homo sapiens	Glioma	glioma cells	Expression [high expression]	qPCR	Our results showed that the expression of MALAT1 was significantly decreased in glioma specimens than in noncancerous brain tissues.	27904771
MALAT1	lncRNA	Homo sapiens	growth restriction	N/A	N/A	LRLSLDA-LNCSIM1	N/A	N/A
MALAT1	lncRNA	Homo sapiens	growth restriction	N/A	N/A	LRLSLDA-LNCSIM2	N/A	N/A
MALAT1	lncRNA	Homo sapiens	Hematopoiesis	N/A	N/A	LRLSLDA-LNCSIM1	N/A	N/A
MALAT1	lncRNA	Homo sapiens	Hematopoiesis	N/A	N/A	LRLSLDA-LNCSIM2	N/A	N/A
MALAT1	lncRNA	Homo sapiens	hepatic colorectal metastasis	N/A	N/A	LRLSLDA-LNCSIM1	N/A	N/A
MALAT1	lncRNA	Homo sapiens	hepatic colorectal metastasis	N/A	N/A	LRLSLDA-LNCSIM2	N/A	N/A
MALAT1	lncRNA	Homo sapiens	hepatitis C	N/A	N/A	LRLSLDA-LNCSIM1	N/A	N/A
MALAT1	lncRNA	Homo sapiens	hepatitis C	N/A	N/A	LRLSLDA-LNCSIM2	N/A	N/A
MALAT1	lncRNA	Homo sapiens	hepatocellular carcinoma	N/A	N/A	RWRlncD	N/A	N/A
MALAT1	lncRNA	Homo sapiens	hepatocellular carcinoma	HCC tissue, cell line (CT26)	Regulation [up-regulated]	Array	MALAT-1. The gene and homologs lack credible open reading frames,consistent with a highly conserved large noncoding RNA (ncRNA). In all nodules of procarcinogen-induced murine hepatocellular carcinomas (HCCs) and human HCCs,expression was markedly elevated compared to the uninvolved liver. Quantitative analyses indicated a 6-7-fold increased RNA level in HCCs versus uninvolved liver,advancing thi…	16878148
MALAT1	lncRNA	Homo sapiens	hepatocellular carcinoma	N/A	Expression [differentially expressed]	Array	HCC and HPBL have clearly different patterns of gene expression,with genes IGF2,Fibronectin,DLK1,TGFb1,MALAT1 and MIG6 being over-expressed in HPBL versus HCC	17006932
MALAT1	lncRNA	Homo sapiens	hepatocellular carcinoma	N/A	Expression [differentially expressed]	Array	HCC and HPBL have clearly different patterns of gene expression,with genes IGF2,Fibronectin,DLK1,TGFb1,MALAT1 and MIG6 being over-expressed in HPBL versus HCC.	17006932
MALAT1	lncRNA	Homo sapiens	hepatocellular carcinoma	HCC tissue	Regulation [up-regulated]	Array	We also explored the non-protein-coding portion of the breast cancer transcriptome,identifying thousands of novel non-coding transcripts and more than three hundred reads corresponding to the non-coding rna malat1,which is highly expressed in many human carcinomas. HULC expression is significantly associated with hepatocellular carcinoma [23] and MALAT1 is known to be over expressed in several hu…	19379481
MALAT1	lncRNA	Homo sapiens	hepatocellular carcinoma	HCC cell line (HepG2)	Regulation [up-regulated]	Array	A screen of 9 human tumor lines showed that each line expresses high levels of several hPSF-binding RNAs,relative to the levels in human fibroblast cells. 5 noncoding RNA fragments that bind to human PSF (hPSF). The procedure yielded 5 such RNA fragments,4 of which were mapped,by sequence identity,within 1 of the following genes: L1PA16,a non-LTR retroelement gene (8), MER11C,a LTR retroelement g…	19625619
MALAT1	lncRNA	Homo sapiens	hepatocellular carcinoma	HCC cell line (SMMC-7402)	Regulation [up-regulated]	Array	A screen of 9 human tumor lines showed that each line expresses high levels of several hPSF-binding RNAs,relative to the levels in human fibroblast cells. 5 noncoding RNA fragments that bind to human PSF (hPSF). The procedure yielded 5 such RNA fragments,4 of which were mapped,by sequence identity,within 1 of the following genes: L1PA16,a non-LTR retroelement gene (8), MER11C,a LTR retroelement g…	19625619
MALAT1	lncRNA	Homo sapiens	hepatocellular carcinoma	HCC cell line (SMMC-7721)	Regulation [up-regulated]	Array	A screen of 9 human tumor lines showed that each line expresses high levels of several hPSF-binding RNAs,relative to the levels in human fibroblast cells. 5 noncoding RNA fragments that bind to human PSF (hPSF). The procedure yielded 5 such RNA fragments,4 of which were mapped,by sequence identity,within 1 of the following genes: L1PA16,a non-LTR retroelement gene (8), MER11C,a LTR retroelement g…	19625619
MALAT1	lncRNA	Homo sapiens	hepatocellular carcinoma	HCC tissue	Regulation [up-regulated]	Array	We found that MALAT1 was up-regulated in both cell lineand clinical tissue samples. Patients with high expression level of MALAT1 had a significantly increased risk of tumor recurrence after LT,particularly in patients who exceeded the Milan criteria. On multivariate analysis,MALAT1 was an independent prognostic factor for predicting HCC recurrence. LncRNA MALAT1 play an important role in tumor p…	21678027
MALAT1	lncRNA	Homo sapiens	hepatocellular carcinoma	N/A	Mutation	Array	We conducted a case-control study and genotyped two SNPs,rs7763881 in HULC and rs619586 in MALAT1 Furthermore,the variant genotypes of rs619586 was associated with decreased HCC risk with a borderline significance.	22493738
MALAT1	lncRNA	Homo sapiens	hepatocellular carcinoma	N/A	Regulation [up-regulated]	Array	In several human cancers including lung cancer,uterine endometrial stromal sarcoma,cervical cancer and hepatocellular carcinoma (HCC),MALAT1 is upregulated.	22664915
MALAT1	lncRNA	Homo sapiens	hepatocellular carcinoma	N/A	Expression [differentially expressed]	Array	Dysregulation and functional roles of lncRNAs in HCC	24183851
MALAT1	lncRNA	Homo sapiens	hepatocellular carcinoma	N/A	Expression [differentially expressed]	Array	Overexpressed MALAT1 was found in many solid tumors such as lung cancer,cervical cancer,and HCC.	24757675
MALAT1	lncRNA	Homo sapiens	hepatocellular carcinoma	N/A	Expression	Array	These lncRNAs provided useful information for exploring potential therapeutic targets and diagnostic biomarkers of this cancer	24876753
MALAT1	lncRNA	Homo sapiens	hepatocellular carcinoma	cell line (HepG2)	Regulation [down-regulated]	Array	By means of luciferase assay,Sp1 was found to activate the promoter of the human MALAT1 gene. The binding of Sp1 to this region was also detected by electrophoretic mobility shift and chromatin immunoprecipitation assays. Sp1 knockdown also decreased the MALAT1 and inhibited A549 lung cancer cells growth and invasion in vitro. Furthermore,knockdown of Sp1 also mimicked the inhibition of MALAT1 in…	25773124
MALAT1	lncRNA	Homo sapiens	hepatocellular carcinoma	N/A	Regulation	Array	Sp1 cooperates with Sp3 to upregulate MALAT1 expression in human hepatocellular carcinoma.	26352013
MALAT1	lncRNA	Homo sapiens	hepatocellular carcinoma	N/A	Expression	Array	The plasma MALAT1 level is associated with liver damage, and has clinical utility for predicting development of HCC.	26614531
MALAT1	lncRNA	Homo sapiens	hepatocellular carcinoma	N/A	N/A	Array	MALAT-1 silencing may be an effective therapeutic approach against tumors.	26998053
MALAT1	lncRNA	Homo sapiens	hepatocellular carcinoma	N/A	Regulation	Array	There is a HIF-2α-MALAT1-miR-216b axis regulating MDR of HCC cells via modulating autophagy.	27524242
MALAT1	lncRNA	Homo sapiens	hepatocellular carcinoma	N/A	Regulation	Array	MALAT1 is thought to regulate tumor cell viability, invasiveness and migration	27777857
MALAT1	lncRNA	Homo sapiens	hepatocellular carcinoma	hepatocellular carcinoma tissues and cells	Regulation [up-regulated]	qPCR	Here we report that the lncRNA MALAT1 is upregulated in hepatocellular carcinoma and acts as a proto-oncogene through Wnt pathway activation and induction of the oncogenic splicing factor SRSF1.	27993818
MALAT1	lncRNA	Homo sapiens	hepatocellular carcinoma	HCC tissue, cell lines	Regulation [up-regulated]	qRT-PCR//Apoptosis assay//Metastasis assay	We found that the expression of MALAT1 was higher in HCC tissues than that in tumor-adjacent tissues (P<0.01, Figure ​Figure7A).7A).	28404923
MALAT1	lncRNA	Homo sapiens	hepatocellular carcinoma	N/A	Interaction [miR-146b-5p]	qPCR	Furthermore, we identified long non-coding RNA MALAT1 as a molecular sponge of miR-146b-5p to down-regulate its expression in HCC. In general, our results indicate that miR-146b-5p inhibits tumor growth and metastasis of HCC by targeting TRAF6 mediated Akt phosphorylation.	28404923
MALAT1	lncRNA	Homo sapiens	hepatocellular carcinoma	HCC tissue, cell lines	Regulation [up-regulated]	qRT-PCR//Western blot	Firstly, we found that expression of MALAT1 was strongly up-regulated in HCC tissues and was directly proportional to the expression of HBx. Moreover, in HBx transfected LO2 and HepG2 cells, MALAT1 was also up-regulated compared with non-transfected cells. Then, we observed up-regulated MALAT1 in HepG2 cells could promote cell invasion and migration, whereas knockdown of MALAT1 in HBx-expressing …	28469957
MALAT1	lncRNA	Homo sapiens	hepatocellular carcinoma	N/A	Interaction [LTBP3]	qPCR	Results showed that MALAT1 could promote tumor growth and metastasis by activating LTBP3, which could also be up-regulated by HBx. Meanwhile, the similar results were detected in nude mice. These findings could demonstrate an important mechanism of hepatocarcinogenesis through the signaling of HBx-MALAT1/LTBP3 axis, and may give a potential target for treatment of HCC.	28469957
MALAT1	lncRNA	Homo sapiens	hepatocellular carcinoma	HCC tissues	Regulation [up-regulated]	qRT-PCR//Western blot//Wound healing assay//Transwell assay//Luciferase reporter gene assay	MALAT1 was upregulated in HCC tissues. ZEB1 was a target of miR-143-3p. miR-143-3p binds with MALAT1, and was regulated by MALAT1. The regulation of MALAT1 on ZEB1 was mediated by miR-143-3p. Transfection with siR-MALAT1 significantly inhibited cell proliferation and invasion, while knockdown of miR-181a partially reversed these effects.	28543721
MALAT1	lncRNA	Homo sapiens	hepatocellular carcinoma	sh-MALAT1 HepG2 cell and 15 hepatocellular carcinoma tissues	Interaction [targeting metastasis-associated lung adenocarcinoma transcript 1]	qRT-PCR	This study reveals a novel mechanism by which MALAT1 stimulates hepatocellular carcinoma progression and justifies targeting metastasis-associated lung adenocarcinoma transcript 1 as a potential therapy for hepatocellular carcinoma.	28720061
MALAT1	lncRNA	Homo sapiens	Heroin Dependence	N/A	N/A	LRLSLDA-LNCSIM1	N/A	N/A
MALAT1	lncRNA	Homo sapiens	Heroin Dependence	N/A	N/A	LRLSLDA-LNCSIM2	N/A	N/A
MALAT1	lncRNA	Homo sapiens	high glucose-induced podocyte injury	N/A	Interaction [β‐catenin]	qPCR	Intriguingly, we showed that β‐catenin was involved in MALAT1 transcription by binding to the promotor region of MALAT1; β‐catenin knock‐down also decreased MALAT1 levels, suggesting a novel feedback regulation between MALAT1 and β‐catenin. Notably, β‐catenin deletion had limited effects on SRSF1 expression, demonstrating β‐catenin might serve as a downstream signal of SRSF1.	28444861
MALAT1	lncRNA	Homo sapiens	histiocytoid hemangioma	N/A	Locus	qPCR//Microarray	MALAT1 knockdown induced apoptosis and S-phase cell cycle arrest in human umbilical vein endothelial cells (HUVECs).	27709553
MALAT1	lncRNA	Homo sapiens	HIV	N/A	N/A	qPCR	MALAT1 may interact with HIV-1 in vivo	26139386
MALAT1	lncRNA	Homo sapiens	Hodgkins lymphoma	N/A	N/A	LRLSLDA-LNCSIM1	N/A	N/A
MALAT1	lncRNA	Homo sapiens	Hodgkins lymphoma	N/A	N/A	LRLSLDA-LNCSIM2	N/A	N/A
MALAT1	lncRNA	Homo sapiens	human spinocerebellar ataxia type 8	N/A	N/A	LRLSLDA-LNCSIM1	N/A	N/A
MALAT1	lncRNA	Homo sapiens	human spinocerebellar ataxia type 8	N/A	N/A	LRLSLDA-LNCSIM2	N/A	N/A
MALAT1	lncRNA	Homo sapiens	Huntingtons disease	N/A	N/A	LDAP	N/A	N/A
MALAT1	lncRNA	Homo sapiens	Huntingtons disease	N/A	N/A	LRLSLDA-LNCSIM1	N/A	N/A
MALAT1	lncRNA	Homo sapiens	Huntingtons disease	N/A	N/A	LRLSLDA-LNCSIM2	N/A	N/A
MALAT1	lncRNA	Homo sapiens	Hyperglycemia	N/A	Regulation	qPCR	Long non-coding RNA MALAT1 regulates hyperglycaemia induced inflammatory process in the endothelial cells.	25787249
MALAT1	lncRNA	Homo sapiens	hyperhomocysteinemia	N/A	N/A	LRLSLDA-LNCSIM1	N/A	N/A
MALAT1	lncRNA	Homo sapiens	hyperhomocysteinemia	N/A	N/A	LRLSLDA-LNCSIM2	N/A	N/A
MALAT1	lncRNA	Homo sapiens	infection of chicken embryo lethal orphan adenovirus	N/A	N/A	LRLSLDA-LNCSIM1	N/A	N/A
MALAT1	lncRNA	Homo sapiens	infection of chicken embryo lethal orphan adenovirus	N/A	N/A	LRLSLDA-LNCSIM2	N/A	N/A
MALAT1	lncRNA	Homo sapiens	infection of mouse minute virus	N/A	N/A	LRLSLDA-LNCSIM1	N/A	N/A
MALAT1	lncRNA	Homo sapiens	infection of mouse minute virus	N/A	N/A	LRLSLDA-LNCSIM2	N/A	N/A
MALAT1	lncRNA	Homo sapiens	infertility	N/A	N/A	LRLSLDA-LNCSIM1	N/A	N/A
MALAT1	lncRNA	Homo sapiens	infertility	N/A	N/A	LRLSLDA-LNCSIM2	N/A	N/A
MALAT1	lncRNA	Homo sapiens	intracranial aneurysm	N/A	N/A	LRLSLDA-LNCSIM1	N/A	N/A
MALAT1	lncRNA	Homo sapiens	intracranial aneurysm	N/A	N/A	LRLSLDA-LNCSIM2	N/A	N/A
MALAT1	lncRNA	Homo sapiens	ischemic stroke	ischemic stroke tissues	Regulation	qPCR//ELISA//Western blot	Long Noncoding RNA Malat1 Regulates Cerebrovascular Pathologies in Ischemic Stroke.	28093478
MALAT1	lncRNA	Homo sapiens	kidney cancer	N/A	N/A	LRLSLDA-LNCSIM1	N/A	N/A
MALAT1	lncRNA	Homo sapiens	kidney cancer	N/A	N/A	LRLSLDA-LNCSIM2	N/A	N/A
MALAT1	lncRNA	Homo sapiens	kidney cancer	N/A	Expression [differentially expressed]	Meta-analysis	Oncogene	24373479
MALAT1	lncRNA	Homo sapiens	kidney cancer	N/A	Expression	Meta-analysis	MALAT1 might serve as a potential prognostic biomarker for various cancers.	26254614
MALAT1	lncRNA	Homo sapiens	kidney cancer	tissue	Regulation [up-regulated]	Meta-analysis	We found that MALAT1 exist a higher fold change (Tumor/Normal) in clear cell kidney carcinoma (KIRC) from The Cancer Genome Atlas (TCGA) Data Portal and a negative correlation with miR-200s family. We further demonstrated MALAT1 promote KIRC proliferation and metastasis through sponging miR-200s in vitro and in vivo. In addition,miR-200c can partly reverse the MALAT1s stimulation on proliferation…	26461224
MALAT1	lncRNA	Homo sapiens	kidney disease	N/A	N/A	LRLSLDA-LNCSIM1	N/A	N/A
MALAT1	lncRNA	Homo sapiens	kidney disease	N/A	N/A	LRLSLDA-LNCSIM2	N/A	N/A
MALAT1	lncRNA	Homo sapiens	Klatskins tumor	HCCA tissues and cell lines	Regulation [up-regulated]	qRT-PCR	In our research, lncRNA-MALAT1 was specifically upregulated in HCCA tissues and cell lines, and was associated with pathological T stage, a larger tumor size, and perineural invasion. Knockdown of MALAT1 inhibited the proliferation, migration, and invasion of human HCCA cell. In addition, chemokine receptor-4 (CXCR4) was involved in MALAT1 induced human HCCA growth, migration, and invasion. By us…	28059437
MALAT1	lncRNA	Homo sapiens	Klinefelters syndrome	N/A	N/A	LRLSLDA-LNCSIM1	N/A	N/A
MALAT1	lncRNA	Homo sapiens	Klinefelters syndrome	N/A	N/A	LRLSLDA-LNCSIM2	N/A	N/A
MALAT1	lncRNA	Homo sapiens	laryngeal squamous cell carcinoma	N/A	Expression [differentially expressed]	qPCR	The result found that MALAT1 was most highly expressed in 5-8F cells (high rate to be tumor and metastasis),and up-regulated in CNE-2,C666-1 and HONE-1 which is higher malignant and poorly differentiated nasopharyngeal squamous cell carcinoma,while least expressed in NP69 epithelial cells of the eternal life. The data indicated that MALAT1 might be related to the metastasis and differentiation of…	24817925
MALAT1	lncRNA	Homo sapiens	laryngeal squamous cell carcinoma	LSCC tissue	Regulation [up-regulated]	qPCR	We discovered that five lncRNAs were differentially expressed between primary LSCC samples and adjacent normal tissues. Among them,three lncRNAs were up-expressed in tumor specimens,including CDKN2B-AS1,HOTAIR and MALAT1. More,two lncRNAs had significant down-expression,which were lncRNA RRP1B and SRA1. Cisplatin and paclitaxel have target function on significant lncRNAs in LSCC,which presents no…	25257554
MALAT1	lncRNA	Homo sapiens	leishmaniasis	N/A	N/A	LRLSLDA-LNCSIM1	N/A	N/A
MALAT1	lncRNA	Homo sapiens	leishmaniasis	N/A	N/A	LRLSLDA-LNCSIM2	N/A	N/A
MALAT1	lncRNA	Homo sapiens	leukemia	N/A	N/A	LRLSLDA-LNCSIM1	N/A	N/A
MALAT1	lncRNA	Homo sapiens	leukemia	N/A	N/A	LRLSLDA-LNCSIM2	N/A	N/A
MALAT1	lncRNA	Homo sapiens	liver cancer	N/A	N/A	LRLSLDA-LNCSIM1	N/A	N/A
MALAT1	lncRNA	Homo sapiens	liver cancer	N/A	N/A	LRLSLDA-LNCSIM2	N/A	N/A
MALAT1	lncRNA	Homo sapiens	liver cancer	N/A	N/A	RWRlncD	N/A	N/A
MALAT1	lncRNA	Homo sapiens	liver cancer	N/A	N/A	Luciferase reporter gene assay//qPCR//RIP//Western blot//Microarray	MALAT1 gene,or metastasis-associated lung adenocarcinoma transcript 1,was first associated with high metastatic potential and poor patient prognosis during a comparative screen of non-small cell lung cancer patients with and without metastatic tumors [135]. This lncRNA is widely expressed in normal human tissues [135,136] and is found to be upregulated in a variety of human cancers of the breast,…	21489289
MALAT1	lncRNA	Homo sapiens	liver cancer	N/A	Expression [differentially expressed]	Luciferase reporter gene assay//qPCR//RIP//Western blot//Microarray	Sequesters SR splicing factors to regulate alternative splicing.	22996375
MALAT1	lncRNA	Homo sapiens	liver cancer	liver tissue, cell line (HepG2, Bel-7402, SMMC-7721, HEK-293T)	Expression [differentially expressed]	Luciferase reporter gene assay//qPCR//RIP//Western blot//Microarray	Yes-associated protein (YAP),which up-regulated Malat1 expression at both transcriptional and post-transcriptional levels,whereas serine/arginine-rich splicing factor 1 (SRSF1) played an opposing role. SRSF1 inhibited YAP activity by preventing its co-occupation with TCF/β-catenin on the Malat1 promoter. In contrast,overexpression of YAP impaired the nuclear retention of both SRSF1 and itself via…	24468535
MALAT1	lncRNA	Homo sapiens	liver cirrhosis	N/A	Regulation	IHC//Luciferase reporter gene assay//RIP//Western blot//qRT-PCR	MALAT1 functions as a competing endogenous RNA to mediate Rac1 expression by sequestering miR-101b in liver fibrosis.	26697839
MALAT1	lncRNA	Homo sapiens	Liver Diseases, Alcoholic	N/A	N/A	LRLSLDA-LNCSIM1	N/A	N/A
MALAT1	lncRNA	Homo sapiens	Liver Diseases, Alcoholic	N/A	N/A	LRLSLDA-LNCSIM2	N/A	N/A
MALAT1	lncRNA	Homo sapiens	liver injury	N/A	N/A	LRLSLDA-LNCSIM1	N/A	N/A
MALAT1	lncRNA	Homo sapiens	liver injury	N/A	N/A	LRLSLDA-LNCSIM2	N/A	N/A
MALAT1	lncRNA	Homo sapiens	lung adenocarcinoma	N/A	Expression [differentially expressed]	Genotyping	Metastasis associated lung adenocarcinoma transcript 1 is up-regulated in placenta previa increta/percreta and strongly associated with trophoblast-like cell invasion in vitro.	19690017
MALAT1	lncRNA	Homo sapiens	lung adenocarcinoma	lung cell	N/A	Genotyping	Human cancer and metastasis have been associated with loss of regulation by long ncRNAs,including MALAT1 for lung adenocarcinomas,GTL2 in neuronal tumors,and H19 for Wilms tumor.	20739414
MALAT1	lncRNA	Homo sapiens	lung adenocarcinoma	cell line (A549)	Regulation [up-regulated]	Genotyping	Here,we show that short-interfering RNA-mediated MALAT-1 silencing impaired in vitro cell motility of lung cancer cells and influenced the expression of numerous genes. MALAT-1 is a novel class of non-coding RNA that promotes cell motility through transcriptional and post-transcriptional regulation of motility related gene expression.	20937273
MALAT1	lncRNA	Homo sapiens	lung adenocarcinoma	lung tissue, cell line (A549, H1299, H460, H446)	Regulation [up-regulated]	Genotyping	In this study,we found that MALAT1 upregulation was associated with larger tumor size and lymph-node metastasis,and also correlated with shorter overall survival of lung adenocarcinoma patients. Furthermore,MALAT1 promotes EMT and metastasis of lung adenocarcinoma cells in vitro and in vivo. In particular,MALAT1 upregulated the expression of miR-204 target gene SLUG through competitively spongein…	27294002
MALAT1	lncRNA	Homo sapiens	lung adenocarcinoma	lung adenocarcinoma cells	Interaction [SP1]	qRT-PCR	In the present study, we found that transfection of expression construct of malat1 5 end fragment M5 enhances stability and transcriptional activity of SP1. Various SP1 target genes are also upregulated following overexpression of malat1 M5 in lung adenocarcinoma cells. We also showed that malat1 M5 interacts with the C-terminal domain of SP1 by RNA immunoprecipitation (RIP) assay coupled with UV…	29575609
MALAT1	lncRNA	Homo sapiens	lung cancer	N/A	N/A	RWRlncD	N/A	N/A
MALAT1	lncRNA	Homo sapiens	lung cancer	cell line (h9)	Regulation [up-regulated]	Array	A transcript in the NEAT2 region was partially described in a screen for genes overexpressed in metastatic non-small-cell lung cancer and given the name Metastasis Associated in Lung Adenocarcinoma Transcript 1 (MALAT-1).	17270048
MALAT1	lncRNA	Homo sapiens	lung cancer	cell line (H1299, H1975)	Expression [differentially expressed]	Array	We first examined the decay of MALAT-1 in various cancer cells (H1299,H1975,A549,HT1080,and HeLa TO cells) by DRB chase experiments using 7SK RNA as a control. Half-lives of MALAT-1 in H1299,H1975,A549,HT1080,and HeLa TO cells were > 12,12,12,12,and 9 h,respectively. MALAT-1 stabilities varied in various cancer cells.	22491206
MALAT1	lncRNA	Homo sapiens	lung cancer	N/A	Regulation [up-regulated]	Array	In several human cancers including lung cancer,uterine endometrial stromal sarcoma,cervical cancer and hepatocellular carcinoma (HCC),MALAT1 is upregulated.	22664915
MALAT1	lncRNA	Homo sapiens	lung cancer	N/A	Expression [differentially expressed]	Array	Sequesters SR splicing factors to regulate alternative splicing.	22996375
MALAT1	lncRNA	Homo sapiens	lung cancer	cell line (A549, A549 MALAT1 KO, EBC-1)	Regulation [up-regulated]	Array	In lung cancer,MALAT1 does not alter alternative splicing but actively regulates gene expression including a set of metastasis-associated genes. Consequently,MALAT1-deficient cells are impaired in migration and form fewer tumor nodules in a mouse xenograft. Antisense oligonucleotides (ASO) blocking MALAT1 prevent metastasis formation after tumor implantation. Thus,targeting MALAT1 with ASOs provi…	23243023
MALAT1	lncRNA	Homo sapiens	lung cancer	N/A	Expression [differentially expressed]	Array	The noncoding RNA MALAT1 is a critical regulator of the metastasis phenotype of lung cancer cells.	23243023
MALAT1	lncRNA	Homo sapiens	lung cancer	N/A	Expression [differentially expressed]	Array	invasion & metastasis pancreas,colon,prostate liver,cervix,neuroblastoma osteosarcoma	24499465
MALAT1	lncRNA	Homo sapiens	lung cancer	N/A	Expression [differentially expressed]	Array	MALAT1,also known as NEAT2 (nuclear-enriched abundant transcript 2),was initially discovered as a predictive biomarker for metastasis development in lung cancer.	24667321
MALAT1	lncRNA	Homo sapiens	lung cancer	N/A	Regulation	Array	The long noncoding RNA MALAT1 induces lung cancer cell migration and plays a pivotal role in lung cancer metastasis	24742640
MALAT1	lncRNA	Homo sapiens	lung cancer	N/A	Expression [differentially expressed]	Array	Overexpressed MALAT1 was found in many solid tumors such as lung cancer,cervical cancer,and HCC.	24757675
MALAT1	lncRNA	Homo sapiens	lung cancer	N/A	Regulation	qRT-PCR	Increased level of long noncoding RNA MALAT1 promotes lung cancer brain metastasis by inducing EMT, which may be a promising prognosis factor and therapeutic target to treat lung cancer brain metastasis in future	25217850
MALAT1	lncRNA	Homo sapiens	lung cancer	cell line (A549)	Regulation [down-regulated]	Array	By means of luciferase assay,Sp1 was found to activate the promoter of the human MALAT1 gene. The binding of Sp1 to this region was also detected by electrophoretic mobility shift and chromatin immunoprecipitation assays. Sp1 knockdown also decreased the MALAT1 and inhibited A549 lung cancer cells growth and invasion in vitro. Furthermore,knockdown of Sp1 also mimicked the inhibition of MALAT1 in…	25773124
MALAT1	lncRNA	Homo sapiens	lung cancer	blood	Regulation [down-regulated]	Array	The expression of MALAT1 in the whole blood of lung cancer patients with metastasis was stronger compared to non-metastasis,which showed that MALAT1 promotes the tumor metastasis and additionally,the whole blood with lymph node metastasis represented a lower expression of MALAT1 compared to bone or brain metastasis.	26137228
MALAT1	lncRNA	Homo sapiens	lung cancer	blood	N/A	Array	MALAT1 rs619586 was associated with platinumbased chemotherapy response in dominant model.	26729200
MALAT1	lncRNA	Homo sapiens	lung cancer	N/A	N/A	Array	MALAT-1 silencing may be an effective therapeutic approach against tumors.	26998053
MALAT1	lncRNA	Homo sapiens	lung cancer	pancreatic cancer tissues	Regulation	qPCR//Meta-analysis	We found that MALAT-1 was a risk factor in the prognoses of lung cancer (HR=1.54, 95%CI: 1.01-2.34), digestive system cancer (HR=2.16, 95% CI: 1.34-3.48) and ovarian cancer (HR=3.98, 95% CI: 1.54-10.25). MALAT-1 was also a risk factor of RFS in breast cancer (HR=1.97, 95% CI: 1.25-3.09) and the TNM stage in pancreatic cancer (OR=3.65, 95% CI: 1.86-7.18) and glioma (OR=4.30, 95% CI: 1.90-9.73). MA…	27313790
MALAT1	lncRNA	Homo sapiens	lung small cell carcinoma	N/A	N/A	RWRlncD	N/A	N/A
MALAT1	lncRNA	Homo sapiens	lung small cell carcinoma	N/A	Expression [differentially expressed]	Meta-analysis	For other LncRNAs,specific targets have yet to be identified. This is the case of MALAT1,a LncRNA whose expression is three times higher in metastasizing early-stage non-small cell lung cancer vs. non-metastasizing tumours	22928560
MALAT1	lncRNA	Homo sapiens	lymph node metastasis	lymph node tissues	Expression [high expression]	qPCR//Meta-analysis	This study demonstrated that the incidence of lymph node metastasis in patients detected with high MALAT-1 expression was higher than that in patients with low MALAT-1 expression in China.	26989678
MALAT1	lncRNA	Homo sapiens	lymphoblastic leukemia	N/A	N/A	LRLSLDA-LNCSIM1	N/A	N/A
MALAT1	lncRNA	Homo sapiens	lymphoblastic leukemia	N/A	N/A	LRLSLDA-LNCSIM2	N/A	N/A
MALAT1	lncRNA	Homo sapiens	lymphoma	N/A	N/A	LDAP	N/A	N/A
MALAT1	lncRNA	Homo sapiens	lymphoma	N/A	N/A	LRLSLDA-LNCSIM1	N/A	N/A
MALAT1	lncRNA	Homo sapiens	lymphoma	N/A	N/A	LRLSLDA-LNCSIM2	N/A	N/A
MALAT1	lncRNA	Homo sapiens	lymphoma	N/A	N/A	TAM	N/A	N/A
MALAT1	lncRNA	Homo sapiens	malignant glioma	N/A	Regulation	ChIP//Luciferase reporter gene assay//qPCR//RIP//Western blot	It contributes to glioma development	24926466
MALAT1	lncRNA	Homo sapiens	malignant glioma	brain	Regulation [up-regulated]	ChIP//Luciferase reporter gene assay//qPCR//RIP//Western blot	lncRNA MALAT1 expression was increased in glioma tissues compared with paired adjacent brain normal tissues (P < 0.001). Furthermore,lncRNA MALAT1 was associated significantly with WHO grade (I-II vs. III-IV, P = 0.007) and tumor size (< 3 cm vs. T >/= 3 cm, P = 0.008). However,lncRNA MALAT1 expression was not associated significantly with age (<45 vs. >/= 45,P = 0.343),gender (female vs. male,P …	25613066
MALAT1	lncRNA	Homo sapiens	malignant glioma	tissue, cell line (hCMEC/D3, ECs)	Regulation [up-regulated]	ChIP//Luciferase reporter gene assay//qPCR//RIP//Western blot	Our results proved that MALAT1 expression was up-regulated in brain microvessels of human glioma and glioma endothelial cells (GECs) which were obtained by co-culturing endothelial cells with glioma cells. Functionally,knockdown of MALAT1 resulted in an impairment and increased the permeability of BTB as well as decreased the expression of ZO-1,occludin and claudin-5 in GECs. Further,there was re…	26619802
MALAT1	lncRNA	Homo sapiens	malignant glioma	cell line (SHG139S)	Regulation [down-regulated]	ChIP//Luciferase reporter gene assay//qPCR//RIP//Western blot	lncRNA MALAT1 is one of the most highly expressed lncRNAs in SHG139S. Then we performed qRT-PCR to verify the high expression of MALAT1 in SHG139S compared to SHG139.	26649728
MALAT1	lncRNA	Homo sapiens	malignant glioma	cell lines (U87, U251)	Regulation [down-regulated]	ChIP//Luciferase reporter gene assay//qPCR//RIP//Western blot	In conclusion,overall data demonstrated the tumor-suppressive role of MALAT1 in glioma by attenuating ERK/MAPK-mediated growth and MMP2-mediated invasiveness.	26938295
MALAT1	lncRNA	Homo sapiens	malignant glioma	cell line (U87, U251)	Regulation [up-regulated]	ChIP//Luciferase reporter gene assay//qPCR//RIP//Western blot	Using qRT-PCR,we found that the expression of lncRNA MALAT1 was significantly increased in glioma tissues compared with that of paracancerous tissues.	27134488
MALAT1	lncRNA	Homo sapiens	mantle cell lymphoma	MCL cell lines	Expression [high expression]	qRT-PCR//Knockdown	We found that the expression of MALAT1 was elevated in human MCL tumors and cell lines as compared to normal controls, and the elevated levels of MALAT1 correlated with higher MCL international prognostic index (MIPI) and reduced overall survival.	27998273
MALAT1	lncRNA	Homo sapiens	Marek Disease	N/A	N/A	LRLSLDA-LNCSIM1	N/A	N/A
MALAT1	lncRNA	Homo sapiens	Marek Disease	N/A	N/A	LRLSLDA-LNCSIM2	N/A	N/A
MALAT1	lncRNA	Homo sapiens	medulloblastoma	N/A	N/A	LRLSLDA-LNCSIM1	N/A	N/A
MALAT1	lncRNA	Homo sapiens	medulloblastoma	N/A	N/A	LRLSLDA-LNCSIM2	N/A	N/A
MALAT1	lncRNA	Homo sapiens	melanoma	N/A	N/A	LRLSLDA-LNCSIM1	N/A	N/A
MALAT1	lncRNA	Homo sapiens	melanoma	N/A	N/A	LRLSLDA-LNCSIM2	N/A	N/A
MALAT1	lncRNA	Homo sapiens	melanoma	melanoma cell line (A2058)	Regulation [up-regulated]	ChIP//sqPCR	A screen of 9 human tumor lines showed that each line expresses high levels of several hPSF-binding RNAs,relative to the levels in human fibroblast cells. 5 noncoding RNA fragments that bind to human PSF (hPSF). The procedure yielded 5 such RNA fragments,4 of which were mapped,by sequence identity,within 1 of the following genes: L1PA16,a non-LTR retroelement gene (8), MER11C,a LTR retroelement g…	19625619
MALAT1	lncRNA	Homo sapiens	melanoma	melanoma cell line (SKmel28)	Regulation [up-regulated]	ChIP//sqPCR	A screen of 9 human tumor lines showed that each line expresses high levels of several hPSF-binding RNAs,relative to the levels in human fibroblast cells. 5 noncoding RNA fragments that bind to human PSF (hPSF). The procedure yielded 5 such RNA fragments,4 of which were mapped,by sequence identity,within 1 of the following genes: L1PA16,a non-LTR retroelement gene (8), MER11C,a LTR retroelement g…	19625619
MALAT1	lncRNA	Homo sapiens	melanoma	melanoma cell line (yusac)	Regulation [up-regulated]	ChIP//sqPCR	A screen of 9 human tumor lines showed that each line expresses high levels of several hPSF-binding RNAs,relative to the levels in human fibroblast cells. 5 noncoding RNA fragments that bind to human PSF (hPSF). The procedure yielded 5 such RNA fragments,4 of which were mapped,by sequence identity,within 1 of the following genes: L1PA16,a non-LTR retroelement gene (8), MER11C,a LTR retroelement g…	19625619
MALAT1	lncRNA	Homo sapiens	melanoma	melanoma cell line (YU-SIT3)	Regulation [up-regulated]	ChIP//sqPCR	A screen of 9 human tumor lines showed that each line expresses high levels of several hPSF-binding RNAs,relative to the levels in human fibroblast cells. 5 noncoding RNA fragments that bind to human PSF (hPSF). The procedure yielded 5 such RNA fragments,4 of which were mapped,by sequence identity,within 1 of the following genes: L1PA16,a non-LTR retroelement gene (8), MER11C,a LTR retroelement g…	19625619
MALAT1	lncRNA	Homo sapiens	melanoma	melanoma cell line (YU-SIT4)	Regulation [up-regulated]	ChIP//sqPCR	A screen of 9 human tumor lines showed that each line expresses high levels of several hPSF-binding RNAs,relative to the levels in human fibroblast cells. 5 noncoding RNA fragments that bind to human PSF (hPSF). The procedure yielded 5 such RNA fragments,4 of which were mapped,by sequence identity,within 1 of the following genes: L1PA16,a non-LTR retroelement gene (8), MER11C,a LTR retroelement g…	19625619
MALAT1	lncRNA	Homo sapiens	melanoma	melanoma tissue, cell line (A-375)	Regulation [up-regulated]	ChIP//sqPCR	highly expressed,can promote the metastasis of melanoma. The expression levels of UCA1 and Malat-1 lncRNAs had the potential to be prognostic indicators in metastasis of melanomas.	24892958
MALAT1	lncRNA	Homo sapiens	melanoma	melanoma cells	Regulation	Microarray//qPCR	We identified 15 lncRNAs that were significantly associated with the survival of melanoma patients (p<0.05), which were supported by functional analysis and literature review.	27016304
MALAT1	lncRNA	Homo sapiens	melanoma	N/A	Regulation	ChIP//sqPCR	Long non-coding RNA MALAT1 acts as a competing endogenous RNA to promote malignant melanoma growth and metastasis by sponging miR-22.	27564100
MALAT1	lncRNA	Homo sapiens	Melanosis	N/A	N/A	LRLSLDA-LNCSIM1	N/A	N/A
MALAT1	lncRNA	Homo sapiens	Melanosis	N/A	N/A	LRLSLDA-LNCSIM2	N/A	N/A
MALAT1	lncRNA	Homo sapiens	meningioma	N/A	N/A	LRLSLDA-LNCSIM1	N/A	N/A
MALAT1	lncRNA	Homo sapiens	meningioma	N/A	N/A	LRLSLDA-LNCSIM2	N/A	N/A
MALAT1	lncRNA	Homo sapiens	mood disorder	N/A	N/A	LRLSLDA-LNCSIM1	N/A	N/A
MALAT1	lncRNA	Homo sapiens	mood disorder	N/A	N/A	LRLSLDA-LNCSIM2	N/A	N/A
MALAT1	lncRNA	Homo sapiens	Mullerian aplasia	N/A	N/A	LRLSLDA-LNCSIM1	N/A	N/A
MALAT1	lncRNA	Homo sapiens	Mullerian aplasia	N/A	N/A	LRLSLDA-LNCSIM2	N/A	N/A
MALAT1	lncRNA	Homo sapiens	multiple myeloma	N/A	N/A	LRLSLDA-LNCSIM1	N/A	N/A
MALAT1	lncRNA	Homo sapiens	multiple myeloma	N/A	N/A	LRLSLDA-LNCSIM2	N/A	N/A
MALAT1	lncRNA	Homo sapiens	multiple myeloma	blood (plasma)	Regulation [down-regulated]	ELISA//Luciferase reporter gene assay//qPCR//RNAi	Our data suggest that MALAT1 expression in B-cell malignancies is lower than it is in the solid tumors.We observed significantly lower MALAT1 expression levels in the circulation of MM patients.	24583225
MALAT1	lncRNA	Homo sapiens	multiple myeloma	bone marrow	Regulation [up-regulated]	ELISA//Luciferase reporter gene assay//qPCR//RNAi	The expression of MALAT1 was assessed by quantitative qPCR. Consistently higher expression level of MALAT1 was found in MSCs from all 25 patient samples relative to that from healthy donors. lncRNA MALAT1 directly interacted with Sp1 and LTBP3 promoter to increase expression of LTBP3 gene. The specificity and efficiency of activation were ensured by the formation of a stable complex between MALAT…	25187517
MALAT1	lncRNA	Homo sapiens	multiple myeloma	Bone marrow	Regulation [up-regulated]	ELISA//Luciferase reporter gene assay//qPCR//RNAi	MALAT1 was overexpressed in the newly diagnosed patients compared with post-treatment patients and healthy individuals. The expression of MALAT1 strongly correlated with disease status,and the magnitude of change in MALAT1 post-treatment had prognostic relevance. The patients with early progression had a significantly smaller change in MALAT1 after treatment.	25369863
MALAT1	lncRNA	Homo sapiens	multiple myeloma	MM cell lines	Expression [high expression]	qRT-PCR//Western blot//RIP	The expression of MALAT-1 and HMGB1 in the bone marrow mononuclear cells from patients with untreated multiple myeloma was dramatically increased, as well as in MM cell lines, KM3 and U266; while MALAT-1 expression and HMGB1 protein level both decreased significantly in complete remission patients. Furthermore, MALAT-1 knockdown facilitated the degradation of HMGB1 at the post-translational level…	28295550
MALAT1	lncRNA	Homo sapiens	multiple myeloma	MM cells	Regulation [down-regulated]	qRT-PCR	Down-regulation of MALAT1 via RNA interference significantly inhibited the proliferation of MM cells through cell cycle arrest at G1 phase.	28664617
MALAT1	lncRNA	Homo sapiens	multiple myeloma	MM tissues and cells	Expression [high expression]	qRT-PCR	MALAT1 expression was significantly higher in multiple myeloma (MM) than in monoclonal gammopathy of undetermined significance.	28770558
MALAT1	lncRNA	Homo sapiens	multiple myeloma	bone marrow plasma cells	Interaction [binding to PARP1 and LIG3]	qRT-PCR	Here, we demonstrated that MALAT1 plays important roles in MM DNA repair and cell death. We found bone marrow plasma cells from patients with monoclonal gammopathy of undetermined significance (MGUS) and MM express elevated MALAT1 and involve in alternative non-homozygous end joining (A-NHEJ) pathway by binding to PARP1 and LIG3, two key components of the A-NHEJ protein complex. Degradation of th…	29632340
MALAT1	lncRNA	Homo sapiens	multiple sclerosis	N/A	N/A	LRLSLDA-LNCSIM1	N/A	N/A
MALAT1	lncRNA	Homo sapiens	multiple sclerosis	N/A	N/A	LRLSLDA-LNCSIM2	N/A	N/A
MALAT1	lncRNA	Homo sapiens	murine plasmacytomas	N/A	N/A	LRLSLDA-LNCSIM1	N/A	N/A
MALAT1	lncRNA	Homo sapiens	murine plasmacytomas	N/A	N/A	LRLSLDA-LNCSIM2	N/A	N/A
MALAT1	lncRNA	Homo sapiens	myelodysplastic syndrome	N/A	N/A	LRLSLDA-LNCSIM1	N/A	N/A
MALAT1	lncRNA	Homo sapiens	myelodysplastic syndrome	N/A	N/A	LRLSLDA-LNCSIM2	N/A	N/A
MALAT1	lncRNA	Homo sapiens	myeloproliferative polycythaemia vera	N/A	N/A	LRLSLDA-LNCSIM1	N/A	N/A
MALAT1	lncRNA	Homo sapiens	myeloproliferative polycythaemia vera	N/A	N/A	LRLSLDA-LNCSIM2	N/A	N/A
MALAT1	lncRNA	Homo sapiens	myocardial infarction	N/A	N/A	LRLSLDA-LNCSIM1	N/A	N/A
MALAT1	lncRNA	Homo sapiens	myocardial infarction	N/A	N/A	LRLSLDA-LNCSIM2	N/A	N/A
MALAT1	lncRNA	Homo sapiens	myopia	N/A	N/A	LRLSLDA-LNCSIM1	N/A	N/A
MALAT1	lncRNA	Homo sapiens	myopia	N/A	N/A	LRLSLDA-LNCSIM2	N/A	N/A
MALAT1	lncRNA	Homo sapiens	myotonic dystrophy type 1	N/A	N/A	LRLSLDA-LNCSIM1	N/A	N/A
MALAT1	lncRNA	Homo sapiens	myotonic dystrophy type 1	N/A	N/A	LRLSLDA-LNCSIM2	N/A	N/A
MALAT1	lncRNA	Homo sapiens	narcolepsy	N/A	N/A	LRLSLDA-LNCSIM1	N/A	N/A
MALAT1	lncRNA	Homo sapiens	narcolepsy	N/A	N/A	LRLSLDA-LNCSIM2	N/A	N/A
MALAT1	lncRNA	Homo sapiens	Nasopharyngeal carcinoma	N/A	N/A	LRLSLDA-LNCSIM1	N/A	N/A
MALAT1	lncRNA	Homo sapiens	Nasopharyngeal carcinoma	N/A	N/A	LRLSLDA-LNCSIM2	N/A	N/A
MALAT1	lncRNA	Homo sapiens	Nasopharyngeal carcinoma	cell line (5-8F, 6-10B, CNE-1, CNE-2)	Regulation [up-regulated]	Luciferase reporter gene assay//qPCR//RIP//Western blot	MALAT1 was highly expressed in 5-8F cells with a high metastatic potential,and lowly expressed in normal nasopharyngeal epithelium cells. Overexpression of MALAT1 by RNAa suppressed the expression of E-cadherin,promoted the expression of vimentin and enhanced the proliferation,invasion,and metastasis of CNE-1 cells.	23688988
MALAT1	lncRNA	Homo sapiens	Nasopharyngeal carcinoma	N/A	Expression [differentially expressed]	Luciferase reporter gene assay//qPCR//RIP//Western blot	The result suggested that the MALAT1 was up-regulated in primary LSCC compared with adjacent non-cancerous tissues.	24817925
MALAT1	lncRNA	Homo sapiens	Nasopharyngeal carcinoma	NPC cell line (5-8F, CNE-2, HONE-1, SUNE-1), NPE cell line (NP-69)	Regulation [up-regulated]	Luciferase reporter gene assay//qPCR//RIP//Western blot	We found that MALAT1 regulated radioresistance by modulating cancer stem cell (CSC) activity. Furthermore,we found that there was reciprocal repression between MALAT1 and miR-1,and slug was identified as a downstream target of miR-1. Taking these observations into consideration,we proposed that MALAT1 regulated CSC activity and radioresistance by modulating miR-1/slug axis,which indicated that MA…	26482776
MALAT1	lncRNA	Homo sapiens	Nasopharyngeal carcinoma	NPC cell lines	Regulation [up-regulated]	qRT-PCR//Western blot//MTT assay//Luciferase reporter gene assay	MALAT1 and Capn4 were upregulated while miR-124 expression was downregulated in NPC cell lines. MALAT1 knockdown inhibited proliferation, invasion and EMT of NPC cells. Moreover, MALAT1 improved Capn4 expression by sponging miR-124. MALAT1 upregulation abated miR-124-induced repression on NPC cell proliferation, invasion and EMT. Furthermore, Capn4 overexpression reversed the inhibitory effect of…
MALAT1	lncRNA	Homo sapiens	nephroblastoma	N/A	N/A	LRLSLDA-LNCSIM1	N/A	N/A
MALAT1	lncRNA	Homo sapiens	nephroblastoma	N/A	N/A	LRLSLDA-LNCSIM2	N/A	N/A
MALAT1	lncRNA	Homo sapiens	neural system tumors syndrome	N/A	N/A	LRLSLDA-LNCSIM1	N/A	N/A
MALAT1	lncRNA	Homo sapiens	neural system tumors syndrome	N/A	N/A	LRLSLDA-LNCSIM2	N/A	N/A
MALAT1	lncRNA	Homo sapiens	Neural Tube Defects	N/A	N/A	LRLSLDA-LNCSIM1	N/A	N/A
MALAT1	lncRNA	Homo sapiens	Neural Tube Defects	N/A	N/A	LRLSLDA-LNCSIM2	N/A	N/A
MALAT1	lncRNA	Homo sapiens	neuroblastoma	N/A	N/A	RWRlncD	N/A	N/A
MALAT1	lncRNA	Homo sapiens	neuroblastoma	cell line (SK-N-SH)	Regulation [down-regulated]	Immunoblot//qRT-PCR//siRNA transfection	We identified a shorter transcriptional initiation site and found that CREB binds to the defined proximal promoter of the MALAT1 gene. The expression of the tumor marker MALAT1 ncRNA is sensitive to cell surface receptor activation by oxytocin in a neuroblastoma cell line.	20149803
MALAT1	lncRNA	Homo sapiens	neuroblastoma	cell lines	Association	Immunoblot//qRT-PCR//siRNA transfection	DNA microarray analysis in Malat1-depleted neuroblastoma cells indicates that Malat1 controls the expression of genes involved not only in nuclear processes,but also in synapse function. In cultured hippocampal neurons,knock-down of Malat1 decreases synaptic density,whereas its over-expression results in a cell-autonomous increase in synaptic density.	20729808
MALAT1	lncRNA	Homo sapiens	neuroblastoma	N/A	N/A	Immunoblot//qRT-PCR//siRNA transfection	Collectively,these studies suggest that MALAT1 regulates the invasive potential of metastatic tumor cells. Other examples of cancer-associated lncRNAs subject to post-transcriptional processing include the miR-155 host gene BIC and the miR-17-92 cluster in B-cell lymphoma and neuroblastoma,respectively.	21489289
MALAT1	lncRNA	Homo sapiens	neuroblastoma	cell line (BE (2)-C, CHP134)	Regulation [up-regulated]	Immunoblot//qRT-PCR//siRNA transfection	The long noncoding RNA MALAT1 induces lung cancer cell migration and plays a pivotal role in lung cancer metastasis. Here we demonstrated that N-Myc up-regulated the expression of JMJD1A in N-Myc oncogene-amplified human neuroblastoma cells by directly binding to the JMJD1A gene promoter. Affymetrix microarray studies revealed that the gene second most significantly up-regulated by JMJD1A was MAL…	24742640
MALAT1	lncRNA	Homo sapiens	neuroblastoma	N/A	Expression	Immunoblot//qRT-PCR//siRNA transfection	Up-regulation of MALAT1 expression in human neuroblastoma cells under hypoxic conditions increases FGF2 expression and promotes vasculature formation, and therefore plays an important role in tumor-driven angiogenesis.	26848616
MALAT1	lncRNA	Homo sapiens	Neurofibromatosis 1	N/A	N/A	LRLSLDA-LNCSIM1	N/A	N/A
MALAT1	lncRNA	Homo sapiens	Neurofibromatosis 1	N/A	N/A	LRLSLDA-LNCSIM2	N/A	N/A
MALAT1	lncRNA	Homo sapiens	non-small cell lung carcinoma	N/A	N/A	RWRlncD	N/A	N/A
MALAT1	lncRNA	Homo sapiens	non-small cell lung carcinoma	NSCLC tissue	Regulation [up-regulated]	Bioinformatic analysis	The novel MALAT-1 transcript is a noncoding RNA of more than 8000 nt expressed from chromosome 11q13. It is highly expressed in lung,pancreas and other healthy organs as well as in NSCLC. MALAT 1 expressed sequences are conserved across several species indicating its potentially important function.The identification of MALAT-1 emphasizes the potential role of noncoding RNAs in human cancer.	12970751
MALAT1	lncRNA	Homo sapiens	non-small cell lung carcinoma	cell line (A549)	Regulation [up-regulated]	ChIP//sqPCR	A screen of 9 human tumor lines showed that each line expresses high levels of several hPSF-binding RNAs,relative to the levels in human fibroblast cells. 5 noncoding RNA fragments that bind to human PSF (hPSF). The procedure yielded 5 such RNA fragments,4 of which were mapped,by sequence identity,within 1 of the following genes: L1PA16,a non-LTR retroelement gene (8), MER11C,a LTR retroelement g…	19625619
MALAT1	lncRNA	Homo sapiens	non-small cell lung carcinoma	N/A	Expression [differentially expressed]	Bioinformatic analysis	In NSCLC metastasizing tumors,MALAT-1 expression is three-fold higher than in non-metastasizing tumors. Furthermore,in patients with stage I disease,MALAT-1 expression is closely correlated with poor prognosis.	21550244
MALAT1	lncRNA	Homo sapiens	non-small cell lung carcinoma	N/A	Expression [differentially expressed]	Bioinformatic analysis	Specific lncRNAs can serve as predictors of tumor outcome,as shown with the expression of the lncRNA MALAT-1 in early-stage non-small cell lung cancer.	21903344
MALAT1	lncRNA	Homo sapiens	non-small cell lung carcinoma	cell line (A549, plat-E, HTB-58)	Regulation [up-regulated]	Bioinformatic analysis	MALAT-1 was highly expressed in several human NSCLC cell lines. MALAT-1 expression was regulated by an endogenous negative feedback loop. In A549 NSCLCs,RNAi-mediated suppression of MALAT-1 RNA suppressed migration and clonogenic growth. Forced expression of MALAT-1 in NIH 3T3 cells significantly increased migration. These data indicate that MALAT-1 expression levels are associated with patient s…	22088988
MALAT1	lncRNA	Homo sapiens	non-small cell lung carcinoma	N/A	Expression [differentially expressed]	Bioinformatic analysis	lncRNA-associated disruption to alternative splicing has also been reported in non-small cell lung cancer by virtue of overexpression of MALAT1	22817756
MALAT1	lncRNA	Homo sapiens	non-small cell lung carcinoma	NSCLC tissue	Regulation [up-regulated]	Bioinformatic analysis	MALAT1 was shown to be detectable in the cellular fraction of peripheral human blood,showing different expression levels between cancer patients and cancer-free controls. For the discrimination of NSCLC patients from cancer-free controls a sensitivity of 56% was calculated conditional on a high specificity of 96%. The results of this study indicate that MALAT1 complies with key characteristics of…	24313945
MALAT1	lncRNA	Homo sapiens	non-small cell lung carcinoma	N/A	Regulation	Bioinformatic analysis	Besides tumor histology, prognostic impact of Bcl-2 was also found to depend on MALAT-1 lncRNA expression	25036876
MALAT1	lncRNA	Homo sapiens	non-small cell lung carcinoma	NSCLC tissue, cell line (H1915)	Regulation [up-regulated]	Bioinformatic analysis	We observed that the level of MALAT1 was significantly higher in brain metastasis than that of non brain metastasis samples. The level of MALAT1 was associated with patients survival. We found that MALAT1 is increased in highly invasive subline of brain metastasis lung cancer cells. Further functional studies indicate that silencing MALAT1 inhibits highly invasive subline of brain metastasis lung…	25217850
MALAT1	lncRNA	Homo sapiens	non-small cell lung carcinoma	NSCLC tissue, cell line (A549, YTLMC-9)	Regulation [up-regulated]	Bioinformatic analysis	MALAT1 is a non-coding RNA overexpressed in non-small cell lung cancer (NSCLC). TDP-43 is a ubiquitously expressed,MALAT1-binding protein implicated in cancer development. TDP-43 overexpression markedly increased MALAT1 transcript level. In summary,these findings demonstrated that MALAT1 expression by regulation of TDP-43 controls cellular growth,migration,and invasion of NSCLCs.	26265046
MALAT1	lncRNA	Homo sapiens	non-small cell lung carcinoma	cell line (A549)	Regulation [up-regulated]	Bioinformatic analysis	we found that the treatment with SAM suppressed of MALAT1 expression. Finally,we showed that the methylated forms of MALAT1 promoter in lung cancer cells or tissues decreased compared with normal lung cells or tissues. These demonstrated that the expression of MALAT1 was dependent on the methylation	26884862
MALAT1	lncRNA	Homo sapiens	non-small cell lung carcinoma	Serum	Regulation [down-regulated]	Bioinformatic analysis	In the training set,the expression of the four non-coding RNAs (miR-1254,miR-485-5p,miR-574-5p,and MALAT1) was obviously different between the NSCLC patients and healthy controls. Risk score analysis revealed that the four non-coding RNA panel can distinguish NSCLC patient samples from controls. The ROC curve results revealed areas under the curves (AUCs) of 0.861 (95% confidence interval (CI) 0.…	26946307
MALAT1	lncRNA	Homo sapiens	non-small cell lung carcinoma	N/A	Expression	Bioinformatic analysis	MALAT1 significantly increased the migration, invasion and tumorigenesis in vivo, which suggests its important role in the bone metastasis of NSCLC.	27431200
MALAT1	lncRNA	Homo sapiens	non-small cell lung carcinoma	N/A	Regulation	Bioinformatic analysis	MALAT1 is thought to regulate tumor cell viability, invasiveness and migration	27777857
MALAT1	lncRNA	Homo sapiens	non-small cell lung carcinoma	lung tissue	Regulation [up-regulated]	RT-qPCR	The lncRNAs HOTAIR, H19 and MALAT1 were up-regulated, while PANDAR and TUG1 were down-regulated in NSCLC cancer tissues compared with the corresponding adjacent normal tissue.	28121347
MALAT1	lncRNA	Homo sapiens	non-small cell lung carcinoma	NSCLC tissue	Mutation [rs3200401, C>T]	TaqMan assay	The rs3200401 T allele located on the lncRNA MALAT1 was associated with a better survival for advanced lung adenocarcinoma patients, which may offer a novel prognostic biomarker for this patient subgroup.	28253859
MALAT1	lncRNA	Homo sapiens	non-small cell lung carcinoma	lung cancer cell lines	Expression [high expression]	qPCR	Then we measured the expression levels of MALAT-1 contained in exosomes, and found that exosomal MALAT-1 was highly expressed in NSCLC patients, more importantly, the levels of exosomal MALAT-1 were positively associated with tumor stage and lymphatic metastasis.	28623135
MALAT1	lncRNA	Homo sapiens	nonfunctioning pituitary adenomas	N/A	N/A	LRLSLDA-LNCSIM1	N/A	N/A
MALAT1	lncRNA	Homo sapiens	nonfunctioning pituitary adenomas	N/A	N/A	LRLSLDA-LNCSIM2	N/A	N/A
MALAT1	lncRNA	Homo sapiens	obesity	N/A	N/A	LRLSLDA-LNCSIM1	N/A	N/A
MALAT1	lncRNA	Homo sapiens	obesity	N/A	N/A	LRLSLDA-LNCSIM2	N/A	N/A
MALAT1	lncRNA	Homo sapiens	oral squamous cell carcinoma	OSCC tissue, cell line (Tscca, Tca8113P160, Tca8113, Hep-2)	Regulation [up-regulated]	qPCR//RNAi//Western blot	We found that MALAT1 is overexpressed in OSCC tissues compared to normal oral mucosa by real-time PCR. MALAT1 served as a new prognostic factor in OSCC patients. When knockdown by small interfering RNA (siRNA) in OSCC cell lineTSCCA and Tca8113,MALAT1 was shown to be required for maintaining epithelial-mesenchymal transition (EMT) mediated cell migration and invasion. Western blot and immunofluor…	26522444
MALAT1	lncRNA	Homo sapiens	oral squamous cell carcinoma	OSCC cell lines	Regulation [microRNA-125b/STAT3]	qRT-PCR//Apoptosis assay//Clonogenic assay//Dual luciferase reporter gene assay//CCK-8 assay//Bioinformatic analysis	It was observed that MALAT1 was upregulated in OSCC cell lines. Inhibition of MALAT1 can prevent OSCC proliferation while overexpressing MALAT1 promoted OSCC progression. In addition, bioinformatics search was used to identify that miR-125b was a direct target of MALAT1, which indicated a negative correlation between MALAT1 and miR-125b. Besides these, STAT3 was predicted as a binding target of m…	28926115
MALAT1	lncRNA	Homo sapiens	osteosarcoma	N/A	N/A	RWRlncD	N/A	N/A
MALAT1	lncRNA	Homo sapiens	osteosarcoma	osteosarcoma tissue	Regulation [up-regulated]	Bioinformatic analysis	The expression of MALAT-1,IMPDH2,FTL and RHOA significantly correlated with response to chemotherapy. Expression of all four genes was increased in the poor responder group that are valuable markers for the prediction of osteosarcoma therapy outcome. Especially IMPDH2 and FTL are promising candidates for the stratification of osteosarcoma patients into low- and high-risk groups. Owing to their in…	17660802
MALAT1	lncRNA	Homo sapiens	osteosarcoma	N/A	Expression [differentially expressed]	Bioinformatic analysis	Osteosarcoma patients survival is significantly associated with MALAT-1 expression levels.	20951849
MALAT1	lncRNA	Homo sapiens	osteosarcoma	N/A	Expression [differentially expressed]	Bioinformatic analysis	Sequesters SR splicing factors to regulate alternative splicing.	22996375
MALAT1	lncRNA	Homo sapiens	osteosarcoma	N/A	Regulation	Bioinformatic analysis	Knockdown of the putative Myc-6 target MALAT1 encoding long noncoding RNA remarkably impaired cell growth of MG63 cells	24918046
MALAT1	lncRNA	Homo sapiens	osteosarcoma	osteosarcoma tissue, cell line (SAOS2, MG63, U2OS)	Regulation [up-regulated]	Bioinformatic analysis	In our research,the MALAT1 messenger RNA (mRNA) was highly expressed in human osteosarcoma tissues,and its expression level was closely correlated with pulmonary metastasis. Knockdown of MALAT1 inhibited the proliferation and invasion of human osteosarcoma cell and suppressed its metastasis in vitro and vivo. MALAT1 might suppress the tumor growth and metastasis via PI3K/AKT signaling pathway.	25431257
MALAT1	lncRNA	Homo sapiens	osteosarcoma	N/A	Regulation	Bioinformatic analysis	The downregulation of MALAT-1 inhibited cell proliferation, migration, invasion and epithelial mesenchymal transition (EMT) processes in the E2-dose dependent and ER independent ways.	25592968
MALAT1	lncRNA	Homo sapiens	osteosarcoma	osteosarcoma tissue, cell line (MG63, Saos-2, hFOB1.19, MNNG/HOS)	Regulation [up-regulated]	Bioinformatic analysis	We observed that MALAT1 expression was up-regulated in human osteosarcoma cell lineand tissues. In vitro knockdown of MALAT1 by siRNA significantly inhibited cell proliferation and migration,and induced cell cycle arrest and apoptosis in osteosarcoma cells. In addition,MALAT1 knockdown markedly suppressed the formation of tubular network structures and caused breakage of stress fibers in osteosar…	26575981
MALAT1	lncRNA	Homo sapiens	osteosarcoma	N/A	Regulation	Bioinformatic analysis	MALAT1 promotes osteosarcoma development by targeting TGFA via MIR376A.	27458156
MALAT1	lncRNA	Homo sapiens	osteosarcoma	N/A	Expression	Bioinformatic analysis	The expression of MALAT1 is high in osteosarcoma and correlates with tumor metastasis. MALAT1 promotes invasion and metastasis of osteosarcoma cells likely thought the Wnt/β-catenin signal pathway.	27510783
MALAT1	lncRNA	Homo sapiens	osteosarcoma	N/A	Expression	Bioinformatic analysis	MALAT1 may be considered as a prognostic biomarker and therapeutic target for osteosarcoma.	27649655
MALAT1	lncRNA	Homo sapiens	osteosarcoma	N/A	Regulation	Bioinformatic analysis	MALAT1 is thought to regulate tumor cell viability, invasiveness and migration	27777857
MALAT1	lncRNA	Homo sapiens	osteosarcoma	osteosarcoma cells, U2OS cells	Regulation [up-regulated]	qPCR	In the current study, significant upregulation of MALAT‑1 was observed subsequent to exposure to low concentrations of 17β‑estradiol (E2) in U2OS cells.	28098894
MALAT1	lncRNA	Homo sapiens	osteosarcoma	OS cells	Regulation [up-regulated]	qRT-PCR	In our study, the long noncoding RNA MALAT1, confirmed to be significantly upregulated in OS, is first shown to be capable of promoting proliferation and migration by directly suppressing miR-26a-5p in OS cells. In addition, we have identified forkhead box O1 (FOXO1) as a transcriptional factor of MALAT1 that can negatively regulate MALAT1. We have shown that MALAT1 promoted growth and migration …	28160461
MALAT1	lncRNA	Homo sapiens	osteosarcoma	cell lines	Regulation [up-regulated]	qRT-PCR	Here, we showed that MALAT1 and HMGB1 were significantly increased in human OS cell lines and knockdown of MALAT1 reduced HMGB1 expression.	28346809
MALAT1	lncRNA	Homo sapiens	osteosarcoma	N/A	Interaction [miR-142-3p/miR-129-5p/HMGB1 axis]	qPCR	Together, our results support a MALAT1/miR-142-3p/miR-129-5p/HMGB1 axis in OS cell proliferation and tumor progression.	28346809
MALAT1	lncRNA	Homo sapiens	osteosarcoma	osteosarcoma tissues and cell lines	Regulation	qRT-PCR	In this study, we investigated the vital function of MALAT1 in the progression of OS and its potential leading mechanism, altering the expression and localization of β-catenin via epigenetic transcriptional regulation by interacting with EZH2. With the help of MALAT1 silencing using small interfering RNAs (siRNAs), the loss of E-cadherin of MNNG/HOS cells was rescued, and the abnormal expression …	29290771
MALAT1	lncRNA	Homo sapiens	ovarian cancer	N/A	N/A	LRLSLDA-LNCSIM1	N/A	N/A
MALAT1	lncRNA	Homo sapiens	ovarian cancer	N/A	N/A	LRLSLDA-LNCSIM2	N/A	N/A
MALAT1	lncRNA	Homo sapiens	ovarian cancer	ovarian carcinoma cell line	Regulation [up-regulated]	FCM//qPCR//Western blot	To date,most known NCTs studied have been relatively short,but several important regulatory NCTs,including XIST,MALAT-1,BC1 and BC200,are considerably larger in length and represent a novel class of long,non-coding RNA species. Whole-genome tiling arrays were utilized to identify novel long NCTs across the entire human genome. In this report,we have begun to characterize 15 long,conserved NCTs. Q…	18006640
MALAT1	lncRNA	Homo sapiens	ovarian cancer	ovarian cancer tissue, cell line (SKOV3, SKOV3.ip1)	Regulation [down-regulated]	FCM//qPCR//Western blot	The qPCR results of seven lncRNAs (MALAT1,H19,UCA1,CCAT1,LOC645249,LOC100128881,and LOC100292680) were consistent with the deregulation found by microarray analysis,reflecting the reliability of the microarray data to some extent.	24379988
MALAT1	lncRNA	Homo sapiens	ovarian cancer	ovarian cancer tissue, cell line (OVCAR3, SKOV3)	Regulation [up-regulated]	FCM//qPCR//Western blot	We found that upregulation of MALAT-1 mRNA in ovarian cancer tissues and enhanced MALAT-1 expression was associated with FIGO stage. Knockdown of MALAT-1 expression in OVCAR3 cells inhibited cell proliferation,migration,and invasion,leading to G0/G1 cell cycle arrest and apoptosis. Overexpressed MALAT-1 expression in SKOV3 cells promoted cell proliferation,migration and invasion.	27227769
MALAT1	lncRNA	Homo sapiens	ovarian cancer	cell line (SKOV3, 293T)	Regulation [up-regulated]	FCM//qPCR//Western blot	The results showed that MALAT1 inhibition significantly suppressed tumorigenity in vitro and in vivo (P<0.01). Compared with the control cells,921 genes in the MALAT1-knockdown cells were deregulated by at least two-fold.	27313681
MALAT1	lncRNA	Homo sapiens	ovarian cancer	glioma tissues	Regulation	qPCR//Meta-analysis	We found that MALAT-1 was a risk factor in the prognoses of lung cancer (HR=1.54, 95%CI: 1.01-2.34), digestive system cancer (HR=2.16, 95% CI: 1.34-3.48) and ovarian cancer (HR=3.98, 95% CI: 1.54-10.25). MALAT-1 was also a risk factor of RFS in breast cancer (HR=1.97, 95% CI: 1.25-3.09) and the TNM stage in pancreatic cancer (OR=3.65, 95% CI: 1.86-7.18) and glioma (OR=4.30, 95% CI: 1.90-9.73). MA…	27313790
MALAT1	lncRNA	Homo sapiens	ovarian cancer	N/A	Expression	FCM//qPCR//Western blot	MALAT1 is a potential biomarker for tumor growth and metastasis, as well as a promising therapeutic target in ovarian cancer, facilitating further ovarian cancer research.	27565324
MALAT1	lncRNA	Homo sapiens	ovarian cancer	ovarian cancer cell lines and clinical tumor samples	Regulation [up-regulated]	qPCR//Knockdown	In our research, lncRNA-MALAT1 was specifically upregulated in ovarian cancer cell lines and promoted ovarian cancer-cell growth through targeting microRNA (miR)-506.	28031721
MALAT1	lncRNA	Homo sapiens	ovarian cancer	ovarian tissue, cell lines	Regulation [up-regulated]	RT-qPCR//Cell Proliferation Assays	The present study reported that MALAT1 expression was markedly upregulated in OC, by knockdown of MALAT1 expression in vivo, using RNA interference (RNAi) with small-interfering RNA (siRNA).	28587379
MALAT1	lncRNA	Homo sapiens	ovarian cancer	ovarian cancer tissues and cell lines and adjacent normal tissue and normal human ovarian surface epithelial cells (HOSEPiCs)	Expression [overexpression]	qRT-PCR//Bioinformatic analysis	Quantitative real-time polymerase chain reaction (qRT-PCR) showed that lncRNA MALAT1 was overexpressed in ovarian cancer tissues and cell lines in compare to adjacent normal tissue and normal human ovarian surface epithelial cells (HOSEPiCs). Contrarily, miR-200c expression was significantly decreased in ovarian cancer, which is negatively correlated with MALAT1 expression. In addition, overexpre…	28899458
MALAT1	lncRNA	Homo sapiens	ovarian cancer	human ovarian malignant tumor tissues and EOC cells and normal ovarian tissues and non‑tumorous human ovarian surface epithelial cells	Expression [high expression]	qRT-PCR	Quantitative RT‑PCR analysis revealed that the expression of MALAT1 was higher in human ovarian malignant tumor tissues and EOC cells than in normal ovarian tissues and non‑tumorous human ovarian surface epithelial cells, respectively. By analyzing the online database Kaplan‑Meier Plotter, MALAT1 was identified to be correlated with the overall survival (OS) and progression‑free survival (PFS) of…	29693187
MALAT1	lncRNA	Homo sapiens	ovarian endometrial cancer	N/A	Expression	qPCR	The levels of plasma MALAT1 may act as a valuable biomarker for the diagnosis of metastasis.	27446438
MALAT1	lncRNA	Homo sapiens	Ovarian epithelial cancer	64 samples of surgical EOC tissues and 30 samples of normal ovarian tissues	Regulation [up-regulated]	qPCR	The present study discovered that MALAT1 was upregulated in tumor tissues and ovarian cancer cell lines.	28770968
MALAT1	lncRNA	Homo sapiens	Pain	N/A	N/A	LRLSLDA-LNCSIM1	N/A	N/A
MALAT1	lncRNA	Homo sapiens	Pain	N/A	N/A	LRLSLDA-LNCSIM2	N/A	N/A
MALAT1	lncRNA	Homo sapiens	pancreatic cancer	N/A	N/A	LRLSLDA-LNCSIM1	N/A	N/A
MALAT1	lncRNA	Homo sapiens	pancreatic cancer	N/A	N/A	LRLSLDA-LNCSIM2	N/A	N/A
MALAT1	lncRNA	Homo sapiens	pancreatic cancer	N/A	N/A	RWRlncD	N/A	N/A
MALAT1	lncRNA	Homo sapiens	pancreatic cancer	pancreatic cancer tissue, cell line (BxPC-3, CFPAC-1, CAPAN-1, SW1990)	Regulation [up-regulated]	FCA//qPCR//Western blot	In the present study,our results showed that MALAT-1 expression levels were upregulated in pancreatic cancer tissues compared with adjacent noncancerous controls. Further function analysis revealed that downregulation of MALAT-1 could inhibit tumor cell proliferation and decrease cell migration and invasion in vitro.	25269958
MALAT1	lncRNA	Homo sapiens	pancreatic cancer	pancreatic cancer tissue	Regulation [up-regulated]	FCA//qPCR//Western blot	Our results indicated that lncRNA MALAT1 was highly expressed in pancreatic cancer compared with adjacent non-cancerous tissues,and positively correlated with clinical stage,tumor size,lymph node metastasis,and distant metastasis in pancreatic cancer patients. Furthermore,we also found that lncRNA MALAT1 overexpression was an unfavorable prognostic factor in pancreatic cancer patients,regardless …	25481511
MALAT1	lncRNA	Homo sapiens	pancreatic cancer	cell line (AsPC-1, CFPAC-1)	Regulation [up-regulated]	FCA//qPCR//Western blot	In this study,our data showed that MALAT-1 could increase the proportion of pancreatic CSCs,maintain self-renewing capacity,decrease the chemosensitivity to anticancer drugs,and accelerate tumor angiogenesis in vitro. In addition,subcutaneous nude mouse xenografts revealed that MALAT-1 could promote tumorigenicity of pancreatic cancer cells in vivo. The underlying mechanisms may involve in increa…	25811929
MALAT1	lncRNA	Homo sapiens	pancreatic cancer	N/A	Regulation	FCA//qPCR//Western blot	EZH2 promotes cell migration and invasion but not alters cell proliferation by suppressing E-cadherin, partly through association with MALAT-1 in pancreatic cancer.	26848980
MALAT1	lncRNA	Homo sapiens	pancreatic cancer	clear cell carcinoma tissues	Regulation	qPCR//Meta-analysis	We found that MALAT-1 was a risk factor in the prognoses of lung cancer (HR=1.54, 95%CI: 1.01-2.34), digestive system cancer (HR=2.16, 95% CI: 1.34-3.48) and ovarian cancer (HR=3.98, 95% CI: 1.54-10.25). MALAT-1 was also a risk factor of RFS in breast cancer (HR=1.97, 95% CI: 1.25-3.09) and the TNM stage in pancreatic cancer (OR=3.65, 95% CI: 1.86-7.18) and glioma (OR=4.30, 95% CI: 1.90-9.73). MA…	27313790
MALAT1	lncRNA	Homo sapiens	pancreatic cancer	N/A	Regulation	FCA//qPCR//Western blot	In this study,MALAT1 was found to be highly expressed in PDAC tissues,and elevated expression was associated with poorer prognoses. In addition,MALAT1 was positively linearly correlated with the expression of LC3B mRNA. Furthermore,several molecules involved in cellular autophagic flux were modulated following the downregulation of MALAT1,including LC3,P62,and LAMP-2. Mechanistically,we found tha…	27371730
MALAT1	lncRNA	Homo sapiens	pancreatic cancer	N/A	Regulation	FCA//qPCR//Western blot	MALAT1 is thought to regulate tumor cell viability, invasiveness and migration	27777857
MALAT1	lncRNA	Homo sapiens	pancreatic cancer	pancreatic ductal adenocarcinoma (PDAC) tissues and adjacent normal tissues	Expression [low expression]	qRT-PCR//Knockdown	Based on these findings, we infer that miR-216a induces apoptosis both in the presence and absence of gemcitabine in pancreatic cancer cells by silencing MALAT1 expression.	28034748
MALAT1	lncRNA	Homo sapiens	pancreatic cancer	pancreatic cancer tissues and cells	Expression [high expression]	qRT-PCR//Western blot//CCK-8 assay//Flow Cytometry//Wound healing assay//Transwell assay//Microarray	The microarray analysis determined that lncRNA MALAT1 in pancreatic cancer was highly expressed. LncRNA MALAT1 presented an extremely high expression level in pancreatic cancer tissues and cells. After transfected with si-MALAT1, the proliferation of AsPC-1 cells decreased, induce apoptosis of AsPC-1 cells, and migration and invasion ability were reduced. The tendency of LATS1 expression level wa…	29215734
MALAT1	lncRNA	Homo sapiens	pancreatic carcinoma	N/A	Expression [differentially expressed]	Meta-analysis	Sequesters SR splicing factors to regulate alternative splicing.	22996375
MALAT1	lncRNA	Homo sapiens	pancreatic ductal adenocarcinoma	N/A	N/A	LRLSLDA-LNCSIM1	N/A	N/A
MALAT1	lncRNA	Homo sapiens	pancreatic ductal adenocarcinoma	N/A	N/A	LRLSLDA-LNCSIM2	N/A	N/A
MALAT1	lncRNA	Homo sapiens	pancreatic ductal adenocarcinoma	PADC tissue, cell line (Panc-1, Bxpc-3, HPDE6C-7)	Regulation [up-regulated]	qPCR	The relative level of MALAT1 was significantly higher in PDAC compared to the adjacent normal pancreatic tissues. When comparing the MALAT1 level in the cultured cell lines,remarkably higher expression of MALAT1 was found in aspc-1 PDAC cells compared with the immortal pancreatic duct epithelial cell line HPDE6c-7. Furthermore,MALAT1 expression level showed significant correlation with tumor size…	24815433
MALAT1	lncRNA	Homo sapiens	pancreatic ductal adenocarcinoma	N/A	N/A	qPCR	It has been shown to influence the malignant behavior of PDAC cells.	27060060
MALAT1	lncRNA	Homo sapiens	pancreatic ductal adenocarcinoma	cell line (Bxpc-3, Panc-1)	Regulation [up-regulated]	qPCR	Long Noncoding RNA MALAT1 Promotes Aggressive Pancreatic Cancer Proliferation and Metastasis via the Stimulation of Autophagy.	27371730
MALAT1	lncRNA	Homo sapiens	pancreaticobiliary maljunction	N/A	N/A	LRLSLDA-LNCSIM1	N/A	N/A
MALAT1	lncRNA	Homo sapiens	pancreaticobiliary maljunction	N/A	N/A	LRLSLDA-LNCSIM2	N/A	N/A
MALAT1	lncRNA	Homo sapiens	panic disorder	N/A	N/A	LRLSLDA-LNCSIM1	N/A	N/A
MALAT1	lncRNA	Homo sapiens	panic disorder	N/A	N/A	LRLSLDA-LNCSIM2	N/A	N/A
MALAT1	lncRNA	Homo sapiens	papillary thyroid carcinoma	N/A	N/A	LRLSLDA-LNCSIM1	N/A	N/A
MALAT1	lncRNA	Homo sapiens	papillary thyroid carcinoma	N/A	N/A	LRLSLDA-LNCSIM2	N/A	N/A
MALAT1	lncRNA	Homo sapiens	papillary thyroid carcinoma	papillary thyroid carcinoma tissue	Regulation [down-regulated]	qPCR//Microarray	Expression profiles of five lnc-RNAs (MEG3,HULC,HOTAIR,NEAT1,and MALAT-1) previously shown to be involved in cancer metastasis were detected by qPCR in 5 pairs of papillary thyroid cancer and 11 matched lymph node metastatic tissues. Among the five,MEG3 showed significant down-expression. Overexpression of MEG3 inhibits thyroid cancer cell migration and invasion.	25997963
MALAT1	lncRNA	Homo sapiens	Parkinsons disease	N/A	N/A	LRLSLDA-LNCSIM1	N/A	N/A
MALAT1	lncRNA	Homo sapiens	Parkinsons disease	N/A	N/A	LRLSLDA-LNCSIM2	N/A	N/A
MALAT1	lncRNA	Homo sapiens	Parkinsons disease	N/A	Expression	Western blot//qPCR//qRT-PCR	It may be used in monitoring disease progression and it may serve as potential new targets for novel therapeutic approaches.	27021022
MALAT1	lncRNA	Homo sapiens	Parkinsons disease	N/A	Regulation	Western blot//qPCR//qRT-PCR	β-Asarone functions as a neuroprotective effect in both in vivo and in vitro models of PD via regulating MALAT1 and α-synuclein expression.	27470562
MALAT1	lncRNA	Homo sapiens	Parkinsons disease	midbrain tissue, cell lines	Regulation [down-regulated]	qRT-PCR//Western blot	MALAT1 was up-regulated and miR-124 was down-regulated in MPTP-induced PD mice and MPP+-treated SH-SY5Y cells.	28439401
MALAT1	lncRNA	Homo sapiens	Parkinsons disease	N/A	Interaction [miR-124]	qPCR	MALAT1 promotes the apoptosis by sponging miR-124 in mouse models of PD and in vitro model of PD, providing a potential theoretical foundation for the clinical application of MALAT1 against PD.	28439401
MALAT1	lncRNA	Homo sapiens	parotid gland cancer	N/A	N/A	LRLSLDA-LNCSIM1	N/A	N/A
MALAT1	lncRNA	Homo sapiens	parotid gland cancer	N/A	N/A	LRLSLDA-LNCSIM2	N/A	N/A
MALAT1	lncRNA	Homo sapiens	periodontitis	N/A	N/A	LRLSLDA-LNCSIM1	N/A	N/A
MALAT1	lncRNA	Homo sapiens	periodontitis	N/A	N/A	LRLSLDA-LNCSIM2	N/A	N/A
MALAT1	lncRNA	Homo sapiens	peripheral artery disease	N/A	N/A	LRLSLDA-LNCSIM1	N/A	N/A
MALAT1	lncRNA	Homo sapiens	peripheral artery disease	N/A	N/A	LRLSLDA-LNCSIM2	N/A	N/A
MALAT1	lncRNA	Homo sapiens	phaeochromocytoma	N/A	N/A	LRLSLDA-LNCSIM1	N/A	N/A
MALAT1	lncRNA	Homo sapiens	phaeochromocytoma	N/A	N/A	LRLSLDA-LNCSIM2	N/A	N/A
MALAT1	lncRNA	Homo sapiens	photoperiod-sensitive male sterility	N/A	N/A	LRLSLDA-LNCSIM1	N/A	N/A
MALAT1	lncRNA	Homo sapiens	photoperiod-sensitive male sterility	N/A	N/A	LRLSLDA-LNCSIM2	N/A	N/A
MALAT1	lncRNA	Homo sapiens	pituitary adenoma	N/A	N/A	LRLSLDA-LNCSIM1	N/A	N/A
MALAT1	lncRNA	Homo sapiens	pituitary adenoma	N/A	N/A	LRLSLDA-LNCSIM2	N/A	N/A
MALAT1	lncRNA	Homo sapiens	pituitary adenoma	pituitary adenomas tissue	Regulation [up-regulated]	qPCR	MEG3 lncRNA levels gradually decreased whereas HOTAIR lncRNA levels gradually increased from normal anterior pituitaries to non-invasive NFPAs to invasive NFPAs. There was a significant association between MEG3 (P < 0.01) and HOTAIR (P < 0.05) expression and the biological behavior of the tumor. Furthermore,PCNA mRNA levels markedly increased in invasive NFPAs compared to non-invasive ones (P < 0…	24469926
MALAT1	lncRNA	Homo sapiens	Polymyositis	N/A	N/A	LRLSLDA-LNCSIM1	N/A	N/A
MALAT1	lncRNA	Homo sapiens	Polymyositis	N/A	N/A	LRLSLDA-LNCSIM2	N/A	N/A
MALAT1	lncRNA	Homo sapiens	Prader-Willi syndrome	N/A	N/A	LRLSLDA-LNCSIM1	N/A	N/A
MALAT1	lncRNA	Homo sapiens	Prader-Willi syndrome	N/A	N/A	LRLSLDA-LNCSIM2	N/A	N/A
MALAT1	lncRNA	Homo sapiens	pre-eclampsia	N/A	N/A	LRLSLDA-LNCSIM1	N/A	N/A
MALAT1	lncRNA	Homo sapiens	pre-eclampsia	N/A	N/A	LRLSLDA-LNCSIM2	N/A	N/A
MALAT1	lncRNA	Homo sapiens	pre-eclampsia	N/A	Regulation	Western blot//qPCR	Under-expression of MALAT-1 during early placentation may be involved in the pathogenesis of preeclampsia.	26722461
MALAT1	lncRNA	Homo sapiens	primary pulmonary hypertension	N/A	Regulation	Genotyping	Functional polymorphism of lncRNA MALAT1 contributes to pulmonary arterial hypertension susceptibility in Chinese people.	27362960
MALAT1	lncRNA	Homo sapiens	proliferative vitreoretinopathy	N/A	Expression	qRT-PCR//qPCR//Microarray//Meta-analysis	MALAT1 is a potential prognostic indicator and a target for the diagnosis and gene therapy for PVR diseases.	26241674
MALAT1	lncRNA	Homo sapiens	proliferative vitreoretinopathy	N/A	Regulation	qRT-PCR//qPCR//Microarray//Meta-analysis	LncRNA MALAT1 is involved in TGFβ1 induced EMT of human RPE cells and provides new understandings for the pathogenesis of PVR.	27019196
MALAT1	lncRNA	Homo sapiens	proliferative vitreoretinopathy	N/A	N/A	qRT-PCR//qPCR//Microarray//Meta-analysis	It plays a important role in proliferative vitreoretinopathy	27043545
MALAT1	lncRNA	Homo sapiens	Prostate	N/A	Expression [differentially expressed]	Meta-analysis	Sequesters SR splicing factors to regulate alternative splicing.	22996375
MALAT1	lncRNA	Homo sapiens	Prostate	N/A	Expression [differentially expressed]	Meta-analysis	Putative marker	24373479
MALAT1	lncRNA	Homo sapiens	prostate cancer	N/A	N/A	LRLSLDA-LNCSIM1	N/A	N/A
MALAT1	lncRNA	Homo sapiens	prostate cancer	N/A	N/A	LRLSLDA-LNCSIM2	N/A	N/A
MALAT1	lncRNA	Homo sapiens	prostate cancer	N/A	N/A	RWRlncD	N/A	N/A
MALAT1	lncRNA	Homo sapiens	prostate cancer	N/A	N/A	ChIP//qPCR//RNAi//RIP-Seq	MALAT1 gene,or metastasis-associated lung adenocarcinoma transcript 1,was first associated with high metastatic potential and poor patient prognosis during a comparative screen of non-small cell lung cancer patients with and without metastatic tumors [135]. This lncRNA is widely expressed in normal human tissues [135,136] and is found to be upregulated in a variety of human cancers of the breast,…	21489289
MALAT1	lncRNA	Homo sapiens	prostate cancer	prostate cancer tissue	Regulation [up-regulated]	ChIP//qPCR//RNAi//RIP-Seq	Consistent with the RNA-seq results,PCA3,FR0348383 and MALAT1 overexpression was found in 80% (32/40),72.5% (29/40),and 82.5% (33/40) of the prostate cancers respectively,whereas decreased FR0257520 expression was found in 82.5% (33/40) of the prostate cancers.	22349460
MALAT1	lncRNA	Homo sapiens	prostate cancer	prostate cancer tissue, cell line (LNCap-AD, 22Rv1, PC-3, DU145, C4-2)	Regulation [up-regulated]	ChIP//qPCR//RNAi//RIP-Seq	qPCR was used to assess the PCA3 and MALAT-1 expression levels in an additional set of 10 pairs of PCa and adjacent normal tissues. Comparing the PCA3 and MALAT-1 expression levels in the 10 paired tissue samples revealed that PCA3 and MALAT-1 were highly expressed in most of the PCa tissues. Plasma lncRNAs probably exist in the form of fragments in a stable form. MD-miniRNA enters cell culture m…	23726266
MALAT1	lncRNA	Homo sapiens	prostate cancer	prostate cancer tissue, cell line (22RV1, LNCAP-AI)	Regulation [up-regulated]	ChIP//qPCR//RNAi//RIP-Seq	MALAT-1 was up-regulated in human prostate cancer tissues and cell lines. Higher MALAT-1 expression correlated with high Gleason score,prostate specific antigen,tumor stage and castration resistant prostate cancer. MALAT-1 down-regulation by siRNA inhibited prostate cancer cell growth,invasion and migration,and induced castration resistant prostate cancer cell cycle arrest in the G0/G1 phases.	23845456
MALAT1	lncRNA	Homo sapiens	prostate cancer	N/A	Expression	ChIP//qPCR//RNAi//RIP-Seq	Urine MALAT-1 is a promising biomarker for predicting prostate cancer risk.	25526029
MALAT1	lncRNA	Homo sapiens	prostate cancer	cell line (C4-2, PC-3, LNCaP)	Regulation [up-regulated]	ChIP//qPCR//RNAi//RIP-Seq	We showed that MALAT1 enhances expression of PRC2-independent target genes of EZH2 in CRPC cells in culture and patient-derived xenografts. Together,these data indicate that MALAT1 may be a crucial RNA cofactor of EZH2 and that the EZH2-MALAT1 association may provide a new avenue for development new strategies for treatment of CRPC.	26516927
MALAT1	lncRNA	Homo sapiens	prostate cancer	PCa tissue	Regulation [up-regulated]	ChIP//qPCR//RNAi//RIP-Seq	The results showed MALAT1 was overexpressed in PCa tissues and high expression of MALAT1 had close relationships with high Gleason score, prostate specific antigen (PSA), and tumor-node-metastasis(TNM)stage. They observed that, with the level of PSA in gray zone (4-10 ng/mL), setting urinary MALAT1 score cut-off of 95 had higher sensitivity and specificity than the% fPSA (percentage of free PSA),…	27143813
MALAT1	lncRNA	Homo sapiens	prostate cancer	prostate cancer tissues and cell lines	Regulation	qPCR	Using a custom-built framework, we identified 24 candidate prostate cancer-related lncRNAs based on the known properties of established prostate-related lncRNAs.	27507663
MALAT1	lncRNA	Homo sapiens	prostate cancer	N/A	Regulation	ChIP//qPCR//RNAi//RIP-Seq	Reduced Sost expression in the tumor microenvironment may promote bone metastasis by up-regulating MALAT1 in prostate cancer.	27600237
MALAT1	lncRNA	Homo sapiens	prostate cancer	prostate cancer cells	Interaction [interacted with ERα/ERβ]	qPCR//RNA-ChIP assay	Among these associations (peaks) we focused our attention on those proximal to the regulatory region of HOTAIR and MALAT1. These transcripts appeared regulated by estrogens and able to control ERs function by interacting with ERα/ERβ as indicated by RNA-ChIP.	27922078
MALAT1	lncRNA	Homo sapiens	prostate cancer	clinical DTX-resistant PCa samples	Regulation [up-regulated]	qRT-PCR//MTT assay//Colony formation assay//Wound healing assay//Transwell assay//Dual luciferase reporter gene assay	In this study, we firstly notified that the MALAT1 expression levels were up-regulated in clinical DTX-resistant PCa samples. Overexpressed MALAT1 promoted cell proliferation, migration and invasion but decreased cell apoptosis rate of PCa cells in spite of DTX treatment. We identified miR-145-5p as a target of MALAT1. MiR-145-5p overexpression in PC3-DTX led to inhibited cell proliferation, migr…	29633510
MALAT1	lncRNA	Homo sapiens	Pseudohypoparathyroidism	N/A	N/A	LRLSLDA-LNCSIM1	N/A	N/A
MALAT1	lncRNA	Homo sapiens	Pseudohypoparathyroidism	N/A	N/A	LRLSLDA-LNCSIM2	N/A	N/A
MALAT1	lncRNA	Homo sapiens	psoriasis	N/A	N/A	LRLSLDA-LNCSIM1	N/A	N/A
MALAT1	lncRNA	Homo sapiens	psoriasis	N/A	N/A	LRLSLDA-LNCSIM2	N/A	N/A
MALAT1	lncRNA	Homo sapiens	Psoriasis vulgaris	N/A	N/A	LRLSLDA-LNCSIM1	N/A	N/A
MALAT1	lncRNA	Homo sapiens	Psoriasis vulgaris	N/A	N/A	LRLSLDA-LNCSIM2	N/A	N/A
MALAT1	lncRNA	Homo sapiens	renal cell carcinoma	RCC tissue	Regulation [up-regulated]	Luciferase reporter gene assay//qPCR	We found that MALAT1 expression was higher in human RCC tissues where it was associated with reduced patient survival. MALAT1 silencing decreased RCC cell proliferation and invasion and increased apoptosis. Mechanistic investigations showed that MALAT1 was transcriptionally activated by c-Fos and that it interacted with Ezh2.	25600645
MALAT1	lncRNA	Homo sapiens	renal cell carcinoma	N/A	Expression	Luciferase reporter gene assay//qPCR	MALAT-1 can be used to predict unfavorable prognoses for RCC.	26909935
MALAT1	lncRNA	Homo sapiens	renal cell carcinoma	N/A	Expression	Luciferase reporter gene assay//qPCR	MALAT1 could function as potential prognostic markers in RCC. MALAT1 could also display high accuracy for RCC diagnosis.	27527868
MALAT1	lncRNA	Homo sapiens	renal cell carcinoma	RCC tissues, as well as in RCC 786-O and Caki-1 cell lines	Expression [high expression]	qRT-PCR//Western blot//RNA pull-down assay//RIP//CCK-8 assay//TUNEL assay	LncRNA MALAT-1 and the Livin protein were highly expressed in RCC tissues, as well as in RCC 786-O and Caki-1 cell lines. MALAT-1 interference contributed to an increase in cell apoptosis and a reduction in the cell viability of 786-O and Caki-1 cells. The increase in apoptosis by si-MALAT-1 was reversed by overexpression of Livin. The RIP results showed that MALAT-1 promoted the expression of th…	27655020
MALAT1	lncRNA	Homo sapiens	renal clear cell carcinoma	ccRCC tissue, cell line (HK-2)	Regulation [up-regulated]	qPCR//RNAi	The expression level of MALAT1 was higher in ccRCC tissues and renal cancer cells compared to adjacent non-tumor tissues and normal human proximal tubule epithelial cells HK-2. The ccRCC patients with higher MALAT1 expression had an advanced clinical features and a shorter overall survival time than those with lower MALAT1 expression. Additionally,our data indicated that knockdown expression of M…	25480417
MALAT1	lncRNA	Homo sapiens	renal clear cell carcinoma	N/A	Regulation	Luciferase reporter gene assay//RNAi//qRT-PCR//Meta-analysis	The inhibition of MALAT1 expression may be a promising strategy for KIRC therapy.	26461224
MALAT1	lncRNA	Homo sapiens	renal clear cell carcinoma	N/A	Regulation	Luciferase reporter gene assay//RNAi//qRT-PCR//Meta-analysis	MALAT1 is thought to regulate tumor cell viability, invasiveness and migration	27777857
MALAT1	lncRNA	Homo sapiens	restless legs syndrome	N/A	N/A	LRLSLDA-LNCSIM1	N/A	N/A
MALAT1	lncRNA	Homo sapiens	restless legs syndrome	N/A	N/A	LRLSLDA-LNCSIM2	N/A	N/A
MALAT1	lncRNA	Homo sapiens	retinal degeneration	N/A	Expression	IHC//ISH//RIP//qRT-PCR//qPCR//FISH//RNAi	MALAT1, a conserved lncRNA, may become a potential therapeutic target for the prognosis, diagnosis, and treatment of DR	24436191
MALAT1	lncRNA	Homo sapiens	retinal degeneration	N/A	Regulation	IHC//ISH//RIP//qRT-PCR//qPCR//FISH//RNAi	MALAT1 knockdown could regulate retinal endothelial cell proliferation, migration, and tube formation in vitro	25356875
MALAT1	lncRNA	Homo sapiens	retinal degeneration	N/A	Regulation	IHC//ISH//RIP//qRT-PCR//qPCR//FISH//RNAi	MALAT1 might regulate the development of retinal neurodegeneration through CREB signaling.	26964565
MALAT1	lncRNA	Homo sapiens	retinal degeneration	N/A	Regulation	IHC//ISH//RIP//qRT-PCR//qPCR//FISH//RNAi	Long non-coding RNA MALAT1 regulates retinal neurodegeneration through CREB signaling.	27587362
MALAT1	lncRNA	Homo sapiens	retinoblastoma	cell lines	Regulation [up-regulated]	qRT-PCR	Results showed that the expression of - MALAT1 was significantly higher in Y79 cell line than ARPE-19 cell line (P<0.01).	28550678
MALAT1	lncRNA	Homo sapiens	retinoblastoma	N/A	Interaction [miR-124]	qPCR	MiR-124 was up-regulated by MALAT1 silence and hence was identified as a target of MALAT1 (P<0.05 or P<0.001). In additional, miR-124 suppression inhibited cell apoptosis and remarkably abolished the inhibitory effects of MALAT1 silence on cell viability, migration and invasion (P<0.05, P<0.01 or P<0.001).	28550678
MALAT1	lncRNA	Homo sapiens	rhabdomyosarcoma	N/A	N/A	LRLSLDA-LNCSIM1	N/A	N/A
MALAT1	lncRNA	Homo sapiens	rhabdomyosarcoma	N/A	N/A	LRLSLDA-LNCSIM2	N/A	N/A
MALAT1	lncRNA	Homo sapiens	rheumatoid arthritis	rheumatoid arthritis tissues	Regulation [up-regulated]	qPCR//Knockdown	The findings of our study indicate that quercetin promotes RAFLS apoptosis by upregulating lncRNA MALAT1, and that MALAT1 induces apoptosis by inhibiting the activation of the PI3K/AKT pathway.	28026003
MALAT1	lncRNA	Homo sapiens	schizoaffective disorder	N/A	N/A	LRLSLDA-LNCSIM1	N/A	N/A
MALAT1	lncRNA	Homo sapiens	schizoaffective disorder	N/A	N/A	LRLSLDA-LNCSIM2	N/A	N/A
MALAT1	lncRNA	Homo sapiens	schizophrenia	N/A	N/A	LRLSLDA-LNCSIM1	N/A	N/A
MALAT1	lncRNA	Homo sapiens	schizophrenia	N/A	N/A	LRLSLDA-LNCSIM2	N/A	N/A
MALAT1	lncRNA	Homo sapiens	Schmid-Fraccaro syndrome	N/A	N/A	LRLSLDA-LNCSIM1	N/A	N/A
MALAT1	lncRNA	Homo sapiens	Schmid-Fraccaro syndrome	N/A	N/A	LRLSLDA-LNCSIM2	N/A	N/A
MALAT1	lncRNA	Homo sapiens	Seizures	brain	Regulation [up-regulated]	qPCR//Microarray	Pairs of differentially expressed protein-coding and lncRNA genes that were either in an antisense overlap or,10-kb neighbors are shown together with stand-alone lncRNAs. Many of the affected protein-coding genes have known functions in synaptic plasticity.	22960213
MALAT1	lncRNA	Homo sapiens	Silver-Russell syndrome	N/A	N/A	LRLSLDA-LNCSIM1	N/A	N/A
MALAT1	lncRNA	Homo sapiens	Silver-Russell syndrome	N/A	N/A	LRLSLDA-LNCSIM2	N/A	N/A
MALAT1	lncRNA	Homo sapiens	spinocerebellar ataxia type 7	N/A	N/A	LRLSLDA-LNCSIM1	N/A	N/A
MALAT1	lncRNA	Homo sapiens	spinocerebellar ataxia type 7	N/A	N/A	LRLSLDA-LNCSIM2	N/A	N/A
MALAT1	lncRNA	Homo sapiens	spinocerebellar ataxia type 8	N/A	N/A	LRLSLDA-LNCSIM1	N/A	N/A
MALAT1	lncRNA	Homo sapiens	spinocerebellar ataxia type 8	N/A	N/A	LRLSLDA-LNCSIM2	N/A	N/A
MALAT1	lncRNA	Homo sapiens	Split Hand/Split Foot malformation disorder	N/A	N/A	LRLSLDA-LNCSIM1	N/A	N/A
MALAT1	lncRNA	Homo sapiens	Split Hand/Split Foot malformation disorder	N/A	N/A	LRLSLDA-LNCSIM2	N/A	N/A
MALAT1	lncRNA	Homo sapiens	squamous cell carcinoma	N/A	N/A	LRLSLDA-LNCSIM1	N/A	N/A
MALAT1	lncRNA	Homo sapiens	squamous cell carcinoma	N/A	N/A	LRLSLDA-LNCSIM2	N/A	N/A
MALAT1	lncRNA	Homo sapiens	squamous cell carcinoma	ESCC tissue, cell line (KYSE30, KYSE150, KYSE450)	Regulation [up-regulated]	Luciferase reporter gene assay//qPCR	In this study,we provide first evidences that a posttranscriptional regulation mechanism of MALAT1 by miR-101 and miR-217 exists in ESCC cells. This posttranscriptional silencing of MALAT1 could significantly suppress the proliferation of ESCC cells through the arrest of G2/M cell cycle,which may be due to MALAT1-mediated upregulation of P21 and P27 expression and the inhibition of B-MYB expressi…	25538231
MALAT1	lncRNA	Homo sapiens	squamous cell carcinoma	ESCC tissue, cell line (EC109, EC9706, KYSE150, KYSE450)	Regulation [up-regulated]	Luciferase reporter gene assay//qPCR	MALAT1 was over-expressed in 46.3% of ESCC tissues,mostly in the high-stage tumor samples. Enhanced MALAT1 expression levels were positively correlated with clinical stages,primary tumor size,and lymph node metastasis. Inhibition of MALAT1 suppressed tumor proliferation in vitro and in vivo,as well as the migratory and invasive capacity.MALAT1 serves as an oncogene in ESCC,and it regulates ESCC g…	25613496
MALAT1	lncRNA	Homo sapiens	squamous cell carcinoma	tissue	Regulation [up-regulated]	Luciferase reporter gene assay//qPCR	MALAT1 expression was increased in ESCC tissue than in adjacent normal tissue samples (P< 0.001). MALAT1 level was positively related to pT stage (P= 0.01). Kaplan-Meier analysis showed high expression levels of MALAT1 ware correlated with poor prognosis in ESCC patients. Patients with a high level of MALAT1 had a shorter DFS and OS than those with low MALAT1 expression (P= 0.04 and 0.038,respect…	26406400
MALAT1	lncRNA	Homo sapiens	squamous cell carcinoma	tissue, cell line (TE1, KYSE30, KYSE70, KYSE150, KYSE270, KYSE410, EC9706)	Regulation [up-regulated]	Luciferase reporter gene assay//qPCR	Human esophageal carcinoma cell lineEC9706 and KYSE150 were transfected with MALAT-1 small interference RNA. Cell proliferation,migration/invasion ability,cell cycle,and apoptosis were assessed. MALAT-1 expressed higher levels in esophageal cancer tissues when compared with paired adjacent normal tissues. This high expression was associated with a decreased survival rate. MALAT-1 knockdown induce…	26493997
MALAT1	lncRNA	Homo sapiens	stomach cancer	N/A	N/A	LRLSLDA-LNCSIM1	N/A	N/A
MALAT1	lncRNA	Homo sapiens	stomach cancer	N/A	N/A	LRLSLDA-LNCSIM2	N/A	N/A
MALAT1	lncRNA	Homo sapiens	stomach cancer	cell line (SGC-7901, MKN-45, SUN-16)	Regulation [up-regulated]	ChIP//qPCR//RNAi//Western blot	In this study,we found that MALAT1 was aberrantly highly expressed in GC cell line(SGC-7901,MKN-45 and SUN-16),and induced specific distribution and over-expression of SF2/ASF in nucleolus. Knock-down of MALAT1 or SF2/ASF in SGC-7901 cells respectively induced significant arrest of cell cycle in G0/G1 phase along with a remarkable suppression of cell proliferation,and the nuclear distribution and…	24857172
MALAT1	lncRNA	Homo sapiens	stomach cancer	gastric tissue, cell line (MKN7, MKN45, MKN74, NUGC4, AZ521, AGS, KATOIII)	Regulation [up-regulated]	ChIP//qPCR//RNAi//Western blot	Expression of both lncRNAs was significantly higher in cancerous tissues than in corresponding normal mucosa,and higher expression of these lncRNAs significantly correlated with peritoneal metastasis in GC patients. Elevated HOTAIR expression emerged both as an independent prognostic and risk factor for peritoneal dissemination. SiRNA knockdown of HOTAIR in GC cells significantly inhibited cell p…	25280565
MALAT1	lncRNA	Homo sapiens	stomach cancer	gastric tissue, cell lines (AGS, MKN45, 7901)	Regulation [up-regulated]	ChIP//qPCR//RNAi//Western blot	All the 8 lncRNAs were then subjected to qPCR validation using 20 pairs of GC and control tissues. Among them,HOTAIR,PVT1,H19,MALAT1,GHET1 and HULC were significantly higher in tumor tissues compared with control tissues.	26096073
MALAT1	lncRNA	Homo sapiens	stomach cancer	N/A	Regulation	ChIP//qPCR//RNAi//Western blot	JMJD1A-MALAT1-MAPK signaling might participate in the JMJD1A-induced cell proliferation of gastric cancer.	26617828
MALAT1	lncRNA	Homo sapiens	stomach cancer	cell line (MKN45, AGS, GES-1)	Regulation [up-regulated]	ChIP//qPCR//RNAi//Western blot	We identified 8,256 transcripts,including both noncoding and coding transcripts,some of which were derived from cancer-related loci. In particular,we found that long noncoding RNA (lncRNA) MALAT1 binds EZH2,suppresses the tumor suppressor PCDH10,and promotes gastric cellular migration and invasion	26871474
MALAT1	lncRNA	Homo sapiens	stomach cancer	gastric tissue, cell line (MKN28, SGC7901, BGC823)	Regulation [up-regulated]	ChIP//qPCR//RNAi//Western blot	The expression of MALAT1 was up-regulated in GC tissues and three cell lines. Si-MALAT1/pcDNA-MALAT1 induced the decrease of cell invasion and migration,while the effects were reversed by the transfection of pcDNA-EGFL7/si-EGFL7. ChIP assay showed that MALAT1 regulated EGFL7 expression by altering the level of H3 histone acetylation in EGFL7 promoter. In tumor xenotransplant mice,down-regulated M…	27259812
MALAT1	lncRNA	Homo sapiens	stomach cancer	N/A	Expression	ChIP//qPCR//RNAi//Western blot	The lncRNA MALAT1 is a novel biomarker for gastric cancer metastasis.	27486823
MALAT1	lncRNA	Homo sapiens	stomach cancer	N/A	Regulation	ChIP//qPCR//RNAi//Western blot	MALAT1 is thought to regulate tumor cell viability, invasiveness and migration	27777857
MALAT1	lncRNA	Homo sapiens	stomach cancer	60 gastric cancer tissues and adjacent normal tissues	Regulation [up-regulated]	qRT-PCR//Western blot	We found that MALAT1 was upregulated in GC tissues and higher MALAT1 expression was correlated with larger tumor size, lymph node metastasis, and TNM stage.	27887846
MALAT1	lncRNA	Homo sapiens	stomach cancer	gastric tissue, cell lines	Regulation [up-regulated]	qRT-PCR	In conclusion, MALAT1 can promote tumorigenicity and metastasis in GC by facilitating VM and angiogenesis via the VE-cadherin/β-catenin complex and ERK/MMP and FAK/paxillin signaling pathways.	28268166
MALAT1	lncRNA	Homo sapiens	stomach cancer	gastric tissue, cell lines	Interaction [ERK/MMP and FAK/paxillin signaling pathways]	qPCR	In conclusion, MALAT1 can promote tumorigenicity and metastasis in GC by facilitating VM and angiogenesis via the VE-cadherin/β-catenin complex and ERK/MMP and FAK/paxillin signaling pathways.	28268166
MALAT1	lncRNA	Homo sapiens	stomach cancer	gastric tissue, cell lines	Regulation [up-regulated]	qRT-PCR	MALAT-1 was upregulated in GC cell lines and tissues compared with the immortalized gastric epithelial cell line GES and adjacent normal tissues, respectively.	28276823
MALAT1	lncRNA	Homo sapiens	stomach cancer	gastric tissue, cell lines	Regulation [up-regulated]	qRT-PCR//Western blot	In this study, we demonstrated MALAT1 was up-regulation in GC tissues compared with adjacent normal tissues and higher MALAT1 expression was correlated with local invasion, lymph node metastasis and TNM stage.	28396617
MALAT1	lncRNA	Homo sapiens	stomach cancer	gastric tissue, cell lines	Interaction [miR-1297/HMGB2]	qPCR	Mechanistically, our results demonstrated that MALAT1 was negatively correlation with miR-1297 and functioned as a molecular sponging miR-1297, antagonizing its ability to suppress HMGB2 expression.	28396617
MALAT1	lncRNA	Homo sapiens	stomach cancer	GC cells	Expression [high expression]	qPCR//Knockdown	We showed that chemoresistant GC cells had higher levels of MALAT1 and increased autophagy compared with parental cells. Silencing of MALAT1 inhibited chemo-induced autophagy, whereas MALAT1 promoted autophagy in gastric cancer cells. Knockdown of MALAT1 sensitized GC cells to chemotherapeutics. MALAT1 acts as a competing endogenous RNA for miR-23b-3p and attenuates the inhibitory effect of miR-2…
MALAT1	lncRNA	Homo sapiens	Substance-Related Disorders	N/A	N/A	LRLSLDA-LNCSIM1	N/A	N/A
MALAT1	lncRNA	Homo sapiens	Substance-Related Disorders	N/A	N/A	LRLSLDA-LNCSIM2	N/A	N/A
MALAT1	lncRNA	Homo sapiens	syndromic developmental defect	N/A	N/A	LRLSLDA-LNCSIM1	N/A	N/A
MALAT1	lncRNA	Homo sapiens	syndromic developmental defect	N/A	N/A	LRLSLDA-LNCSIM2	N/A	N/A
MALAT1	lncRNA	Homo sapiens	systemic lupus erythematosus	SLE tissues	Expression [high expression]	qPCR//siRNA	Here, we found MALAT-1 expression was abnormally increased in SLE patients and predominantly expressed in human monocytes. Additionally, silencing MALAT-1 significantly reduced the expression of IL-21 in primary monocytes of SLE patients. Furthermore, MALAT-1 exerts its detrimental effects by regulating SIRT1 signaling.	29100395
MALAT1	lncRNA	Homo sapiens	TDP-43 protein, human	N/A	Expression [differentially expressed]	Meta-analysis	Biogenesis,metabolism,and functions of lncRNAs are otherwise interconnected with known pathogenic mechanisms	23791884
MALAT1	lncRNA	Homo sapiens	testicular cancer	N/A	N/A	LRLSLDA-LNCSIM1	N/A	N/A
MALAT1	lncRNA	Homo sapiens	testicular cancer	N/A	N/A	LRLSLDA-LNCSIM2	N/A	N/A
MALAT1	lncRNA	Homo sapiens	thyroid cancer	N/A	N/A	TAM	N/A	N/A
MALAT1	lncRNA	Homo sapiens	thyroid cancer	thyroid cancer cells	Expression [high expression]	qPCR//Western blot	In this study, we discovered the higher level of MALAT-1 and expression of IQGAP1 in thyroid cancer tissues and in thyroid cancer cells compared to that in the control.	27470543
MALAT1	lncRNA	Homo sapiens	thyroid cancer	N/A	Locus	ISH//qPCR//Microarray	MALAT1 may function both as an oncogene and as a tumor suppressor in different types of thyroid tumors.	27696303
MALAT1	lncRNA	Homo sapiens	thyroid cancer	thyroid cancer tissues and cells	Expression [high expression]	ELISA//CCK-8 assay//Transwell assay	The higher levels of MALAT-1 and FGF2 were observed in thyroid cancer tissues and in thyroid cancer cells compared to that in the control. Besides, in the presence of si-MALAT1, the levels of TNF-α and IL-12 were significantly up-regulated whereas IL-10 was down-regulated in the CM from TAMs. Moreover, down-regulation of MALAT1 in TAMs reduced proliferation, migration, and invasion of FTC133 cell…	28543663
MALAT1	lncRNA	Homo sapiens	thyroid medullary carcinoma	MTC cell lines	Expression [high expression]	RT-PCR//ISH//siRNA	In situ hybridization (ISH) showed strong (2+ to 3+) expression of miR-21 in 17 (44%) primary MTCs and strong MALAT1 expression in 37 (95%) primary MTCs. Real-time PCR expression of miR-21 (P<0.001) and MALAT1 (P=0.038) in primary MTCs were significantly higher than in normal thyroid, supporting the ISH findings. Experiments with siRNAs showed inhibition of miR-21 and MALAT1 expression in the MTC…
MALAT1	lncRNA	Homo sapiens	tongue cancer	N/A	N/A	LRLSLDA-LNCSIM1	N/A	N/A
MALAT1	lncRNA	Homo sapiens	tongue cancer	N/A	N/A	LRLSLDA-LNCSIM2	N/A	N/A
MALAT1	lncRNA	Homo sapiens	tongue cancer	tongue tissue, cell lines	Regulation [up-regulated]	qRT-PCR	In the present study, lncRNA-MALAT1 was specifically upregulated in tongue cancer cell lines and overexpression promoted tongue cancer cell growth by targeting miR-124.	28260102
MALAT1	lncRNA	Homo sapiens	tongue cancer	N/A	Interaction [miR-124]	qPCR	Our data revealed that MALAT1 inhibited tongue cancer cell growth and metastasis through miR-124-dependent JAG1 regulation.	28260102
MALAT1	lncRNA	Homo sapiens	tongue squamous cell carcinoma	TSCC tissue, cell line (SCC-9, CAL-27)	Regulation [up-regulated]	qPCR//RNAi//Western blot	LncRNA MALAT1 was upregulated in TSCC tissues and correlated with cervical lymph node metastasis in TSCC patients. Moreover,MALAT1 induced cell migration,invasion,EMT,and inhibited apoptosis by modulating Wnt/β-catenin signaling pathway. Finally,inhibiting Wnt/β-catenin signaling pathway attenuated the effect of exogenous MALAT1.	27353727
MALAT1	lncRNA	Homo sapiens	tongue squamous cell carcinoma	N/A	Regulation	qPCR//RNAi//Western blot	Long non-coding RNA MALAT-1 modulates metastatic potential of tongue squamous cell carcinomas partially through the regulation of small proline rich proteins.	27586393
MALAT1	lncRNA	Homo sapiens	transient neonatal diabetes mellitus	N/A	N/A	LRLSLDA-LNCSIM1	N/A	N/A
MALAT1	lncRNA	Homo sapiens	transient neonatal diabetes mellitus	N/A	N/A	LRLSLDA-LNCSIM2	N/A	N/A
MALAT1	lncRNA	Homo sapiens	Triple Negative Breast Neoplasms	TNBC tissues and cell lines	Expression [high expression]	qRT-PCR	Relative expression of MALAT1 was increased in TNBC tissues and cell lines. High MALAT1 expression was closely correlated to advance clinical features and poor overall survival in TNBC patients. Function assay showed that MALAT1 silencing significantly decreased cell proliferation, migration, and invasion. Flow cytometry assay revealed that MALAT1 inhibition significantly induced cell cycle arres…
MALAT1	lncRNA	Homo sapiens	triple-receptor negative breast cancer	triple-negative breast cancer tissue	Regulation [up-regulated]	qPCR//Microarray	We found that the expression levels of TCONS_l2_00003938,ENST00000460164,ENST00000425295,MALAT1 and HOTAIR were significantly higher in tumor tissues than non-tumor tissues,whereas there were no significant differences in the expression levels of the other 3 lncRNAs. Our study identified a set of lncRNAs that were consistently aberrantly expressed in TNBC,and these dysregulated lncRNAs may be inv…	25996380
MALAT1	lncRNA	Homo sapiens	trophoblastic neoplasm	N/A	N/A	LRLSLDA-LNCSIM1	N/A	N/A
MALAT1	lncRNA	Homo sapiens	trophoblastic neoplasm	N/A	N/A	LRLSLDA-LNCSIM2	N/A	N/A
MALAT1	lncRNA	Homo sapiens	type 1 diabetes mellitus	N/A	N/A	LRLSLDA-LNCSIM1	N/A	N/A
MALAT1	lncRNA	Homo sapiens	type 1 diabetes mellitus	N/A	N/A	LRLSLDA-LNCSIM2	N/A	N/A
MALAT1	lncRNA	Homo sapiens	type 2 diabetes mellitus	N/A	N/A	LRLSLDA-LNCSIM1	N/A	N/A
MALAT1	lncRNA	Homo sapiens	type 2 diabetes mellitus	N/A	N/A	LRLSLDA-LNCSIM2	N/A	N/A
MALAT1	lncRNA	Homo sapiens	urinary bladder cancer	N/A	N/A	LRLSLDA-LNCSIM1	N/A	N/A
MALAT1	lncRNA	Homo sapiens	urinary bladder cancer	N/A	N/A	LRLSLDA-LNCSIM2	N/A	N/A
MALAT1	lncRNA	Homo sapiens	urinary bladder cancer	N/A	N/A	TAM	N/A	N/A
MALAT1	lncRNA	Homo sapiens	urinary bladder cancer	tissue, cell line (T24)	Regulation [up-regulated]	Luciferase reporter gene assay//qPCR//RIP//RNAi//Western blot	We verified that MALAT-1 levels were upregulated in bladder cancer tissues compared with adjacent normal tissues,and MALAT-1 expression was remarkably increased in primary tumors that subsequently metastasized,when compared to those primary tumors that did not metastasize. levels. We further demonstrated that MALAT-1 promoted EMT by activating Wnt signaling in vitro.	22722759
MALAT1	lncRNA	Homo sapiens	urinary bladder cancer	N/A	Expression [differentially expressed]	Luciferase reporter gene assay//qPCR//RIP//RNAi//Western blot	Theseguilty by association studies have found numerous bladder-cancer associated lncRNAs	24006935
MALAT1	lncRNA	Homo sapiens	urinary bladder cancer	N/A	Expression [differentially expressed]	Luciferase reporter gene assay//qPCR//RIP//RNAi//Western blot	Oncogene	24373479
MALAT1	lncRNA	Homo sapiens	urinary bladder cancer	N/A	Regulation	Luciferase reporter gene assay//qPCR//RIP//RNAi//Western blot	Hsa-miR-125b suppresses bladder cancer development by down-regulating oncogene SIRT7 and oncogenic long non-coding RNA MALAT1	24396870
MALAT1	lncRNA	Homo sapiens	urinary bladder cancer	tissue, cell line (T24, RT4)	Regulation [up-regulated]	Luciferase reporter gene assay//qPCR//RIP//RNAi//Western blot	TGF-β induces malat1 expression and EMT in bladder cancer cells. malat1 overexpression is significantly correlated with poor survival in patients with bladder cancer. malat1 and E-cadherin expression is negatively correlated in vitro and in vivo. malat1 knockdown inhibits TGF-β-induced EMT. malat1 is associated with suppressor of zeste 12 (suz12),and this association results in decrease of E-cadh…	24449823
MALAT1	lncRNA	Homo sapiens	urinary bladder cancer	N/A	Regulation	Luciferase reporter gene assay//qPCR//RIP//RNAi//Western blot	Hsa-miR-125b suppresses bladder cancer development by down-regulating oncogene SIRT7 and oncogenic long noncoding RNA MALAT1	24512851
MALAT1	lncRNA	Homo sapiens	urinary bladder cancer	N/A	Expression	Luciferase reporter gene assay//qPCR//RIP//RNAi//Western blot	MALAT1 might serve as a potential prognostic biomarker for various cancers.	26254614
MALAT1	lncRNA	Homo sapiens	urinary bladder cancer	N/A	N/A	Luciferase reporter gene assay//qPCR//RIP//RNAi//Western blot	MALAT-1 silencing may be an effective therapeutic approach against tumors.	26998053
MALAT1	lncRNA	Homo sapiens	urinary bladder cancer	N/A	Regulation	Luciferase reporter gene assay//qPCR//RIP//RNAi//Western blot	MALAT1 is thought to regulate tumor cell viability, invasiveness and migration	27777857
MALAT1	lncRNA	Homo sapiens	urinary bladder cancer	bladder cancer tissues	Expression [high expression]	qRT-PCR//ISH	ISH showed that high MALAT1 expression was associated with advanced histological grade, high tumor stage, and positive lymph nodes.	28648755
MALAT1	lncRNA	Homo sapiens	uterine cancer	N/A	N/A	RWRlncD	N/A	N/A
MALAT1	lncRNA	Homo sapiens	uterine cancer	N/A	N/A	Array	MALAT1 gene,or metastasis-associated lung adenocarcinoma transcript 1,was first associated with high metastatic potential and poor patient prognosis during a comparative screen of non-small cell lung cancer patients with and without metastatic tumors [135]. This lncRNA is widely expressed in normal human tissues [135,136] and is found to be upregulated in a variety of human cancers of the breast,…	21489289
MALAT1	lncRNA	Homo sapiens	uterine cancer	N/A	Expression [differentially expressed]	Array	Sequesters SR splicing factors to regulate alternative splicing.	22996375
MALAT1	lncRNA	Homo sapiens	uterine cancer	N/A	Expression [differentially expressed]	Array	invasion & metastasis pancreas,colon,prostate liver,cervix,neuroblastoma osteosarcoma	24499465
MALAT1	lncRNA	Homo sapiens	uterine corpus endometrial stromal sarcoma	uterine endometrial stromal sarcoma tissue	Regulation [up-regulated]	qPCR	We also explored the non-protein-coding portion of the breast cancer transcriptome,identifying thousands of novel non-coding transcripts and more than three hundred reads corresponding to the non-coding rna malat1,which is highly expressed in many human carcinomas. Recent studies have also reported the overexpression of MALAT1 in uterine endometrial stromal sarcoma and hepatocellular carcinoma.	19379481
MALAT1	lncRNA	Homo sapiens	uterine corpus endometrial stromal sarcoma	N/A	Regulation [up-regulated]	qPCR	In several human cancers including lung cancer,uterine endometrial stromal sarcoma,cervical cancer and hepatocellular carcinoma (HCC),MALAT1 is upregulated.	22664915
MALAT1	lncRNA	Homo sapiens	uveal melanoma	N/A	Regulation	Western blot//qPCR	Long noncoding RNA MALAT1 promotes uveal melanoma cell growth and invasion by silencing of miR-140.	27725873
MALAT1	lncRNA	Homo sapiens	velocardiofacial syndrome	N/A	N/A	LRLSLDA-LNCSIM1	N/A	N/A
MALAT1	lncRNA	Homo sapiens	velocardiofacial syndrome	N/A	N/A	LRLSLDA-LNCSIM2	N/A	N/A
MALAT1	lncRNA	Homo sapiens	vulva squamous cell carcinoma	N/A	Expression	qRT-PCR	LncRNAs (MEG3 and MALAT1) were also identified as potential biomarkers as they also correlated with VSCC carcinogenesis.	27633334
MALAT1	lncRNA	Homo sapiens	West syndrome	N/A	N/A	LRLSLDA-LNCSIM1	N/A	N/A
MALAT1	lncRNA	Homo sapiens	West syndrome	N/A	N/A	LRLSLDA-LNCSIM2	N/A	N/A
NDUFV2-AS1	lncRNA	Homo sapiens	Alzheimers disease	N/A	N/A	LDAP	N/A	N/A
NDUFV2-AS1	lncRNA	Homo sapiens	breast cancer	N/A	N/A	LDAP	N/A	N/A
NDUFV2-AS1	lncRNA	Homo sapiens	cancer	N/A	N/A	LDAP	N/A	N/A
NDUFV2-AS1	lncRNA	Homo sapiens	colorectal cancer	N/A	N/A	LDAP	N/A	N/A
NDUFV2-AS1	lncRNA	Homo sapiens	hepatocellular carcinoma	N/A	N/A	LDAP	N/A	N/A
NDUFV2-AS1	lncRNA	Homo sapiens	Huntingtons disease	N/A	N/A	LDAP	N/A	N/A
NDUFV2-AS1	lncRNA	Homo sapiens	lung cancer	N/A	N/A	LDAP	N/A	N/A
NDUFV2-AS1	lncRNA	Homo sapiens	lymphoma	N/A	N/A	LDAP	N/A	N/A
NDUFV2-AS1	lncRNA	Homo sapiens	neuroblastoma	N/A	N/A	LDAP	N/A	N/A
NDUFV2-AS1	lncRNA	Homo sapiens	ovarian cancer	N/A	N/A	LDAP	N/A	N/A
NDUFV2-AS1	lncRNA	Homo sapiens	prostate cancer	N/A	N/A	LDAP	N/A	N/A
NDUFV2-AS1	lncRNA	Homo sapiens	schizophrenia	N/A	N/A	LDAP	N/A	N/A
NEAT1	lncRNA	Homo sapiens	abdominal aortic aneurysm	N/A	N/A	LRLSLDA-LNCSIM1	N/A	N/A
NEAT1	lncRNA	Homo sapiens	abdominal aortic aneurysm	N/A	N/A	LRLSLDA-LNCSIM2	N/A	N/A
NEAT1	lncRNA	Homo sapiens	acquired immunodeficiency syndrome	N/A	N/A	LRLSLDA-LNCSIM1	N/A	N/A
NEAT1	lncRNA	Homo sapiens	acquired immunodeficiency syndrome	N/A	N/A	LRLSLDA-LNCSIM2	N/A	N/A
NEAT1	lncRNA	Homo sapiens	acquired immunodeficiency syndrome	N/A	N/A	RWRlncD	N/A	N/A
NEAT1	lncRNA	Homo sapiens	acquired immunodeficiency syndrome	N/A	Expression [differentially expressed]	qRT-PCR//Western blot	We found NEAT-1 to be one of several lncRNAs whose expression is changed by HIV-1 infection,and we have characterized its role in HIV-1 replication.	23362321
NEAT1	lncRNA	Homo sapiens	acute lymphocytic leukemia	N/A	N/A	LRLSLDA-LNCSIM1	N/A	N/A
NEAT1	lncRNA	Homo sapiens	acute lymphocytic leukemia	N/A	N/A	LRLSLDA-LNCSIM2	N/A	N/A
NEAT1	lncRNA	Homo sapiens	acute myeloid leukemia	N/A	N/A	LRLSLDA-LNCSIM1	N/A	N/A
NEAT1	lncRNA	Homo sapiens	acute myeloid leukemia	N/A	N/A	LRLSLDA-LNCSIM2	N/A	N/A
NEAT1	lncRNA	Homo sapiens	acute promyelocytic leukemia	blood, cell line (NB4, NB4-R2, U937-PR9)	Regulation [down-regulated]	qPCR//Western blot	We found that NEAT1 is significantly repressed in de novo APL samples compared with those of healthy donors. We further provide evidence that NEAT1 expression was repressed by PML-RAR,Furthermore,significant NEAT1 upregulation was observed during all-trans retinoic acid (ATRA)-induced NB4 cell differentiation.	25245097
NEAT1	lncRNA	Homo sapiens	adolescent idiopathic scoliosis	N/A	N/A	LRLSLDA-LNCSIM1	N/A	N/A
NEAT1	lncRNA	Homo sapiens	adolescent idiopathic scoliosis	N/A	N/A	LRLSLDA-LNCSIM2	N/A	N/A
NEAT1	lncRNA	Homo sapiens	adrenocortical carcinoma	N/A	N/A	LRLSLDA-LNCSIM1	N/A	N/A
NEAT1	lncRNA	Homo sapiens	adrenocortical carcinoma	N/A	N/A	LRLSLDA-LNCSIM2	N/A	N/A
NEAT1	lncRNA	Homo sapiens	Aging	N/A	N/A	LRLSLDA-LNCSIM1	N/A	N/A
NEAT1	lncRNA	Homo sapiens	Aging	N/A	N/A	LRLSLDA-LNCSIM2	N/A	N/A
NEAT1	lncRNA	Homo sapiens	Alzheimers disease	N/A	N/A	LDAP	N/A	N/A
NEAT1	lncRNA	Homo sapiens	Alzheimers disease	N/A	N/A	LRLSLDA-LNCSIM1	N/A	N/A
NEAT1	lncRNA	Homo sapiens	Alzheimers disease	N/A	N/A	LRLSLDA-LNCSIM2	N/A	N/A
NEAT1	lncRNA	Homo sapiens	amyotrophic lateral sclerosis	N/A	Expression [differentially expressed]	EM-ISH//Immunoblot//qPCR	The long non-coding RNA nuclear-enriched abundant transcript 1_2 induces paraspeckle formation in the motor neuron during the early phase of amyotrophic lateral sclerosis.	23835137
NEAT1	lncRNA	Homo sapiens	Angelman syndrome	N/A	N/A	LRLSLDA-LNCSIM1	N/A	N/A
NEAT1	lncRNA	Homo sapiens	Angelman syndrome	N/A	N/A	LRLSLDA-LNCSIM2	N/A	N/A
NEAT1	lncRNA	Homo sapiens	aortic aneurysm	N/A	N/A	LRLSLDA-LNCSIM1	N/A	N/A
NEAT1	lncRNA	Homo sapiens	aortic aneurysm	N/A	N/A	LRLSLDA-LNCSIM2	N/A	N/A
NEAT1	lncRNA	Homo sapiens	astrocytoma	brain	Expression [differentially expressed]	qPCR	We identified 24 lncRNAs suitable as normalisers in diffuse astrocytomas. The top five are Zfhx2as (stability value 0.008),H19 (stability value 0.010),EgoA (stability value 0.010),IGF2AS (stability value 0.010) and Hoxa11as (stability value 0.012). In case of anaplastic astrocytomas,we identified 22 suitable normalisers,the five most stable lncRNAs are SNHG4 (stability value 0.005),H19 upstream c…	25561975
NEAT1	lncRNA	Homo sapiens	astrocytoma	brain	Regulation [up-regulated]	Microarray	Among the lncRNAs detected,3806 lncRNAs with a fold change>2 or <0.5 and a q value<0.05 were found to have significantly different expression levels in astrocytoma samples compared to NAT samples. Of those,1196 were downregulated and 2610 were upregulated.	26252651
NEAT1	lncRNA	Homo sapiens	atherosclerosis	N/A	N/A	LRLSLDA-LNCSIM1	N/A	N/A
NEAT1	lncRNA	Homo sapiens	atherosclerosis	N/A	N/A	LRLSLDA-LNCSIM2	N/A	N/A
NEAT1	lncRNA	Homo sapiens	autism spectrum disorder	N/A	N/A	LRLSLDA-LNCSIM1	N/A	N/A
NEAT1	lncRNA	Homo sapiens	autism spectrum disorder	N/A	N/A	LRLSLDA-LNCSIM2	N/A	N/A
NEAT1	lncRNA	Homo sapiens	Autoimmune Diseases	N/A	N/A	LRLSLDA-LNCSIM1	N/A	N/A
NEAT1	lncRNA	Homo sapiens	Autoimmune Diseases	N/A	N/A	LRLSLDA-LNCSIM2	N/A	N/A
NEAT1	lncRNA	Homo sapiens	autoimmune thyroid disease	N/A	N/A	LRLSLDA-LNCSIM1	N/A	N/A
NEAT1	lncRNA	Homo sapiens	autoimmune thyroid disease	N/A	N/A	LRLSLDA-LNCSIM2	N/A	N/A
NEAT1	lncRNA	Homo sapiens	basal cell carcinoma	N/A	N/A	LRLSLDA-LNCSIM1	N/A	N/A
NEAT1	lncRNA	Homo sapiens	basal cell carcinoma	N/A	N/A	LRLSLDA-LNCSIM2	N/A	N/A
NEAT1	lncRNA	Homo sapiens	Beckwith-Wiedemann syndrome	N/A	N/A	LRLSLDA-LNCSIM1	N/A	N/A
NEAT1	lncRNA	Homo sapiens	Beckwith-Wiedemann syndrome	N/A	N/A	LRLSLDA-LNCSIM2	N/A	N/A
NEAT1	lncRNA	Homo sapiens	biparental complete hydatidiform moles	N/A	N/A	LRLSLDA-LNCSIM1	N/A	N/A
NEAT1	lncRNA	Homo sapiens	biparental complete hydatidiform moles	N/A	N/A	LRLSLDA-LNCSIM2	N/A	N/A
NEAT1	lncRNA	Homo sapiens	bipolar disorder	N/A	N/A	LRLSLDA-LNCSIM1	N/A	N/A
NEAT1	lncRNA	Homo sapiens	bipolar disorder	N/A	N/A	LRLSLDA-LNCSIM2	N/A	N/A
NEAT1	lncRNA	Homo sapiens	Blepharophimosis, Ptosis, and Epicanthus Inversus	N/A	N/A	LRLSLDA-LNCSIM1	N/A	N/A
NEAT1	lncRNA	Homo sapiens	Blepharophimosis, Ptosis, and Epicanthus Inversus	N/A	N/A	LRLSLDA-LNCSIM2	N/A	N/A
NEAT1	lncRNA	Homo sapiens	brain germinoma	N/A	N/A	LRLSLDA-LNCSIM1	N/A	N/A
NEAT1	lncRNA	Homo sapiens	brain germinoma	N/A	N/A	LRLSLDA-LNCSIM2	N/A	N/A
NEAT1	lncRNA	Homo sapiens	brain ischemia	N/A	N/A	LRLSLDA-LNCSIM1	N/A	N/A
NEAT1	lncRNA	Homo sapiens	brain ischemia	N/A	N/A	LRLSLDA-LNCSIM2	N/A	N/A
NEAT1	lncRNA	Homo sapiens	breast cancer	N/A	N/A	LRLSLDA-LNCSIM1	N/A	N/A
NEAT1	lncRNA	Homo sapiens	breast cancer	N/A	N/A	LRLSLDA-LNCSIM2	N/A	N/A
NEAT1	lncRNA	Homo sapiens	breast cancer	cell lines	Regulation [up-regulated]	ISH//qPCR	Lsinct5 is overexpressed in breast and ovarian cancer cell lineand tumor tissues,relative to their normal counterpart. We chose a subset of these genes to validate using qPCR and found that ten of these genes were indeed significantly affected by the LSINCT5 knockdown. Interestingly,two genes that were significantly downregulated were the lncRNA NEAT-1 and a protein coding gene PSPC1.	21532345
NEAT1	lncRNA	Homo sapiens	breast cancer	cell line (MCF-7, MDA-MB-231, MDAMB-468)	Regulation [up-regulated]	ISH//qPCR	Induction of NEAT1 in hypoxia also leads to accelerated cellular proliferation,improved clonogenic survival and reduced apoptosis,all of which are hallmarks of increased tumorigenesis. Furthermore,in patients with breast cancer,high tumor NEAT1 expression correlates with poor survival,all of which are hallmarks of increased tumorigenesis.	25417700
NEAT1	lncRNA	Homo sapiens	breast cancer	cell line (MCF-7, MDA-MB-231)	Regulation [down-regulated]	ISH//qPCR	we demonstrated that downregulating the expression of the lncRNA nuclear paraspeckle assembly transcript 1 (NEAT1) in breast cancer cells inhibited cell growth and induced cell apoptosis. In addition,the RNA-binding protein fused in sarcoma/translocated in liposarcoma (FUS/TLS) physically interacted with NEAT1,and reducing the expression of FUS/TLS also induced cell apoptosis. Multiple miRNAs wer…	27147820
NEAT1	lncRNA	Homo sapiens	breast cancer	N/A	Regulation	ISH//qPCR	The dysregulation of the BRCA1/NEAT1/miR-129-5p/WNT4 signaling axis is involved in promoting breast tumorigenesis.	27556296
NEAT1	lncRNA	Homo sapiens	breast cancer	BC cell lines and clinical tumor samples	Interaction [interacted with miR-101]	qPCR//Knockdown	The long non-coding RNA NEAT1 interacted with miR-101 modulates breast cancer growth by targeting EZH2.	28034643
NEAT1	lncRNA	Homo sapiens	breast cancer	breast cancer tissue, cell lines	Regulation [up-regulated]	qRT-PCR//MTT assay//Western blot	lncRNA NEAT1 was highly expressed in BC tissue, and the expression was also closely related to the tumor size and lymph node metastasis.	28338194
NEAT1	lncRNA	Homo sapiens	Burkitt lymphoma	N/A	N/A	LRLSLDA-LNCSIM1	N/A	N/A
NEAT1	lncRNA	Homo sapiens	Burkitt lymphoma	N/A	N/A	LRLSLDA-LNCSIM2	N/A	N/A
NEAT1	lncRNA	Homo sapiens	Burkitt lymphoma	blood	Regulation [up-regulated]	qPCR//RNAi//Western blot	NEAT1 expression levels were validated by qPCR,demonstrating high baseline expression (average Cp = 21.3),and confirming p53-dependent induction .lncRNAs NEAT1 and lincRNA-p21 as novel elements of the p53-dependent DNA damage response machinery in CLL and lymphoma.	25971364
NEAT1	lncRNA	Homo sapiens	cancer	N/A	N/A	LDAP	N/A	N/A
NEAT1	lncRNA	Homo sapiens	cancer	N/A	N/A	LRLSLDA-LNCSIM1	N/A	N/A
NEAT1	lncRNA	Homo sapiens	cancer	N/A	N/A	LRLSLDA-LNCSIM2	N/A	N/A
NEAT1	lncRNA	Homo sapiens	cancer	cancer cells	Expression [high expression]	qPCR//Meta-analysis	The results showed that high expression level of NEAT1 was significantly associated with shorter overall survival in cancer patients (hazard ratio (HR) = 1.53, 95% confidence interval (CI) = 1.36-1.71); i	27926523
NEAT1	lncRNA	Homo sapiens	Carcinoma, Ductal	N/A	N/A	LRLSLDA-LNCSIM1	N/A	N/A
NEAT1	lncRNA	Homo sapiens	Carcinoma, Ductal	N/A	N/A	LRLSLDA-LNCSIM2	N/A	N/A
NEAT1	lncRNA	Homo sapiens	Cardiomegaly	N/A	N/A	LRLSLDA-LNCSIM1	N/A	N/A
NEAT1	lncRNA	Homo sapiens	Cardiomegaly	N/A	N/A	LRLSLDA-LNCSIM2	N/A	N/A
NEAT1	lncRNA	Homo sapiens	cardiomyopathy	N/A	N/A	LRLSLDA-LNCSIM1	N/A	N/A
NEAT1	lncRNA	Homo sapiens	cardiomyopathy	N/A	N/A	LRLSLDA-LNCSIM2	N/A	N/A
NEAT1	lncRNA	Homo sapiens	cardiovascular system disease	N/A	N/A	LRLSLDA-LNCSIM1	N/A	N/A
NEAT1	lncRNA	Homo sapiens	cardiovascular system disease	N/A	N/A	LRLSLDA-LNCSIM2	N/A	N/A
NEAT1	lncRNA	Homo sapiens	cerebrovascular disease	N/A	N/A	LRLSLDA-LNCSIM1	N/A	N/A
NEAT1	lncRNA	Homo sapiens	cerebrovascular disease	N/A	N/A	LRLSLDA-LNCSIM2	N/A	N/A
NEAT1	lncRNA	Homo sapiens	cervical cancer	N/A	N/A	LRLSLDA-LNCSIM1	N/A	N/A
NEAT1	lncRNA	Homo sapiens	cervical cancer	N/A	N/A	LRLSLDA-LNCSIM2	N/A	N/A
NEAT1	lncRNA	Homo sapiens	cervical cancer	N/A	N/A	TAM	N/A	N/A
NEAT1	lncRNA	Homo sapiens	cervical cancer	cervical cancer cells/tissues	Expression [high expression]	RT-qPCR//Flow Cytometry//Colony formation assay//Wound healing assay//Luciferase reporter gene assay	Reverse transcription‑quantitative polymerase chain reaction results demonstrated that the expression of NEAT1 was higher in cervical cancer cells/tissues compared with that in normal human keratinocytes/tissues. Patients with higher NEAT1 level had poorer clinical characteristics and a shorter survival time compared with those that exhibited lower NEAT1 expression levels. In vitro, flow cytomete…	29207151
NEAT1	lncRNA	Homo sapiens	cholangiocarcinoma	cell lines	Regulation [up-regulated]	qRT-PCR//Western blot	These results indicate that NEAT-1 could contribute to the phenotypic effects associated with CCA.	28122578
NEAT1	lncRNA	Homo sapiens	cholangiocarcinoma	N/A	Interaction [BAP1]	qPCR	A BAP1 dependent alteration in expression of lncRNA NEAT-1 was identified by RT-PCR based lncRNA expression profiling, and an inverse relationship between this lncRNA and BAP1 was observed in analysis of the Tumor Cancer Genome Atlas cholangiocarcinoma dataset.	28122578
NEAT1	lncRNA	Homo sapiens	chronic lymphocytic leukemia	N/A	N/A	LRLSLDA-LNCSIM1	N/A	N/A
NEAT1	lncRNA	Homo sapiens	chronic lymphocytic leukemia	N/A	N/A	LRLSLDA-LNCSIM2	N/A	N/A
NEAT1	lncRNA	Homo sapiens	chronic lymphocytic leukemia	blood	Regulation [up-regulated]	qPCR//RNAi//Western blot	NEAT1 expression levels were validated by qPCR,demonstrating high baseline expression (average Cp = 21.3),and confirming p53-dependent induction . lncRNAs NEAT1 and lincRNA-p21 as novel elements of the p53-dependent DNA damage response machinery in CLL and lymphoma.	25971364
NEAT1	lncRNA	Homo sapiens	chronic myeloid leukemia	N/A	N/A	LRLSLDA-LNCSIM1	N/A	N/A
NEAT1	lncRNA	Homo sapiens	chronic myeloid leukemia	N/A	N/A	LRLSLDA-LNCSIM2	N/A	N/A
NEAT1	lncRNA	Homo sapiens	chronic myeloproliferative disorders	N/A	N/A	LRLSLDA-LNCSIM1	N/A	N/A
NEAT1	lncRNA	Homo sapiens	chronic myeloproliferative disorders	N/A	N/A	LRLSLDA-LNCSIM2	N/A	N/A
NEAT1	lncRNA	Homo sapiens	chronic nonalcoholic liver disease	N/A	N/A	LRLSLDA-LNCSIM1	N/A	N/A
NEAT1	lncRNA	Homo sapiens	chronic nonalcoholic liver disease	N/A	N/A	LRLSLDA-LNCSIM2	N/A	N/A
NEAT1	lncRNA	Homo sapiens	cleft lip	N/A	N/A	LRLSLDA-LNCSIM1	N/A	N/A
NEAT1	lncRNA	Homo sapiens	cleft lip	N/A	N/A	LRLSLDA-LNCSIM2	N/A	N/A
NEAT1	lncRNA	Homo sapiens	colon cancer	N/A	N/A	LRLSLDA-LNCSIM1	N/A	N/A
NEAT1	lncRNA	Homo sapiens	colon cancer	N/A	N/A	LRLSLDA-LNCSIM2	N/A	N/A
NEAT1	lncRNA	Homo sapiens	colorectal cancer	N/A	N/A	LRLSLDA-LNCSIM1	N/A	N/A
NEAT1	lncRNA	Homo sapiens	colorectal cancer	N/A	N/A	LRLSLDA-LNCSIM2	N/A	N/A
NEAT1	lncRNA	Homo sapiens	colorectal cancer	CRC tissue	Regulation [up-regulated]	qPCR	Results showed that NEAT1 expression in colorectal cancer was up-regulated in 72.0% (172/239) cases compared with corresponding normal counterparts,and related to tumor differentiation,invasion,metastasis and TNM stage.	26314847
NEAT1	lncRNA	Homo sapiens	colorectal cancer	CRC tissue	Regulation [up-regulated]	qPCR	Results showed that NEAT1 expression in colorectal cancer was up-regulated in 72.0% (172/239) cases compared with corresponding normal counterparts,and related to tumor differentiation,invasion,metastasis and TNM stage. NEAT1 was associated with both disease-free survival and overall survival of patients with colorectal cancer that patients with high NEAT1 expression tend to have unfavorable outc…	26314847
NEAT1	lncRNA	Homo sapiens	colorectal cancer	N/A	Expression	qPCR	Whole blood NEAT1 expression is a novel diagnostic and prognostic biomarker of overall survival in colorectal cancer.	26552600
NEAT1	lncRNA	Homo sapiens	colorectal cancer	CRC cells and tissues	Expression [overexpression]	qPCR//Knockdown	Results showed that NEAT1 was significantly overexpressed in CRC cells and tissues.	28013491
NEAT1	lncRNA	Homo sapiens	colorectal neoplasia	N/A	N/A	LRLSLDA-LNCSIM1	N/A	N/A
NEAT1	lncRNA	Homo sapiens	colorectal neoplasia	N/A	N/A	LRLSLDA-LNCSIM2	N/A	N/A
NEAT1	lncRNA	Homo sapiens	Congenital Hyperinsulinism	N/A	N/A	LRLSLDA-LNCSIM1	N/A	N/A
NEAT1	lncRNA	Homo sapiens	Congenital Hyperinsulinism	N/A	N/A	LRLSLDA-LNCSIM2	N/A	N/A
NEAT1	lncRNA	Homo sapiens	coronary artery disease	N/A	N/A	LRLSLDA-LNCSIM1	N/A	N/A
NEAT1	lncRNA	Homo sapiens	coronary artery disease	N/A	N/A	LRLSLDA-LNCSIM2	N/A	N/A
NEAT1	lncRNA	Homo sapiens	Coronary Disease	N/A	N/A	LRLSLDA-LNCSIM1	N/A	N/A
NEAT1	lncRNA	Homo sapiens	Coronary Disease	N/A	N/A	LRLSLDA-LNCSIM2	N/A	N/A
NEAT1	lncRNA	Homo sapiens	degenerative disc disease	degenerative nucleus pulposus cells	Regulation [up-regulated]	RT-PCR//Western blot	NEAT1 expression was assessed in degenerative and control nucleus pulposus using RT-PCR. Western blotting and RT-PCR were also used to investigate p53 and p21 levels in nucleus pulposus tissues. NEAT1 function in degenerative nucleus pulposus cells was assessed with gain- and loss-of-function experiments. ERK/MAPK signaling was also examined. NEAT1, p53, and p21 were dramatically upregulated in i…	29534600
NEAT1	lncRNA	Homo sapiens	deleterious effects in the somatic thymus tissue	N/A	N/A	LRLSLDA-LNCSIM1	N/A	N/A
NEAT1	lncRNA	Homo sapiens	deleterious effects in the somatic thymus tissue	N/A	N/A	LRLSLDA-LNCSIM2	N/A	N/A
NEAT1	lncRNA	Homo sapiens	dengue disease	peripheral blood mononuclear cells	Expression [differentially expressed]	qRT-PCR//ROC	We identified Nuclear Enriched Abundant Transcript 1 (NEAT1) as one of the differentially expressed lncRNAs (adjusted P ≤ 0.05 and log-fold change ≥ 2) and subsequently validated the expression by qRT-PCR. The co-expression analysis further revealed that NEAT1 and the coding gene IFI27 were highly co-expressed and negatively correlated with dengue severity. Using regression analysis, we observed …	29031635
NEAT1	lncRNA	Homo sapiens	Depression	N/A	N/A	LRLSLDA-LNCSIM1	N/A	N/A
NEAT1	lncRNA	Homo sapiens	Depression	N/A	N/A	LRLSLDA-LNCSIM2	N/A	N/A
NEAT1	lncRNA	Homo sapiens	dermatomyositis	N/A	N/A	LRLSLDA-LNCSIM1	N/A	N/A
NEAT1	lncRNA	Homo sapiens	dermatomyositis	N/A	N/A	LRLSLDA-LNCSIM2	N/A	N/A
NEAT1	lncRNA	Homo sapiens	diabetes mellitus	N/A	N/A	LRLSLDA-LNCSIM1	N/A	N/A
NEAT1	lncRNA	Homo sapiens	diabetes mellitus	N/A	N/A	LRLSLDA-LNCSIM2	N/A	N/A
NEAT1	lncRNA	Homo sapiens	Diabetic Nephropathies	N/A	N/A	LRLSLDA-LNCSIM1	N/A	N/A
NEAT1	lncRNA	Homo sapiens	Diabetic Nephropathies	N/A	N/A	LRLSLDA-LNCSIM2	N/A	N/A
NEAT1	lncRNA	Homo sapiens	DiGeorge syndrome	N/A	N/A	LRLSLDA-LNCSIM1	N/A	N/A
NEAT1	lncRNA	Homo sapiens	DiGeorge syndrome	N/A	N/A	LRLSLDA-LNCSIM2	N/A	N/A
NEAT1	lncRNA	Homo sapiens	dilated cardiomyopathy	N/A	N/A	LRLSLDA-LNCSIM1	N/A	N/A
NEAT1	lncRNA	Homo sapiens	dilated cardiomyopathy	N/A	N/A	LRLSLDA-LNCSIM2	N/A	N/A
NEAT1	lncRNA	Homo sapiens	Down syndrome	N/A	N/A	LRLSLDA-LNCSIM1	N/A	N/A
NEAT1	lncRNA	Homo sapiens	Down syndrome	N/A	N/A	LRLSLDA-LNCSIM2	N/A	N/A
NEAT1	lncRNA	Homo sapiens	dyskeratosis congenita	N/A	N/A	LRLSLDA-LNCSIM1	N/A	N/A
NEAT1	lncRNA	Homo sapiens	dyskeratosis congenita	N/A	N/A	LRLSLDA-LNCSIM2	N/A	N/A
NEAT1	lncRNA	Homo sapiens	embryonal carcinoma	N/A	N/A	LRLSLDA-LNCSIM1	N/A	N/A
NEAT1	lncRNA	Homo sapiens	embryonal carcinoma	N/A	N/A	LRLSLDA-LNCSIM2	N/A	N/A
NEAT1	lncRNA	Homo sapiens	endometrial cancer	N/A	N/A	LRLSLDA-LNCSIM1	N/A	N/A
NEAT1	lncRNA	Homo sapiens	endometrial cancer	N/A	N/A	LRLSLDA-LNCSIM2	N/A	N/A
NEAT1	lncRNA	Homo sapiens	endometrial cancer	N/A	Regulation	Array	Overexpression of long noncoding RNA, NEAT1 promotes cell proliferation, invasion and migration in endometrial endometrioid adenocarcinoma.	27664948
NEAT1	lncRNA	Homo sapiens	endometrial stromal sarcoma	N/A	N/A	LRLSLDA-LNCSIM1	N/A	N/A
NEAT1	lncRNA	Homo sapiens	endometrial stromal sarcoma	N/A	N/A	LRLSLDA-LNCSIM2	N/A	N/A
NEAT1	lncRNA	Homo sapiens	endometriosis	N/A	N/A	LRLSLDA-LNCSIM1	N/A	N/A
NEAT1	lncRNA	Homo sapiens	endometriosis	N/A	N/A	LRLSLDA-LNCSIM2	N/A	N/A
NEAT1	lncRNA	Homo sapiens	esophageal cancer	N/A	N/A	LRLSLDA-LNCSIM1	N/A	N/A
NEAT1	lncRNA	Homo sapiens	esophageal cancer	N/A	N/A	LRLSLDA-LNCSIM2	N/A	N/A
NEAT1	lncRNA	Homo sapiens	familial and sporadic intracranial aneurysms	N/A	N/A	LRLSLDA-LNCSIM1	N/A	N/A
NEAT1	lncRNA	Homo sapiens	familial and sporadic intracranial aneurysms	N/A	N/A	LRLSLDA-LNCSIM2	N/A	N/A
NEAT1	lncRNA	Homo sapiens	fragile X syndrome	N/A	N/A	LRLSLDA-LNCSIM1	N/A	N/A
NEAT1	lncRNA	Homo sapiens	fragile X syndrome	N/A	N/A	LRLSLDA-LNCSIM2	N/A	N/A
NEAT1	lncRNA	Homo sapiens	Frailty	N/A	N/A	LRLSLDA-LNCSIM1	N/A	N/A
NEAT1	lncRNA	Homo sapiens	Frailty	N/A	N/A	LRLSLDA-LNCSIM2	N/A	N/A
NEAT1	lncRNA	Homo sapiens	frontotemporal dementia	N/A	N/A	RWRlncD	N/A	N/A
NEAT1	lncRNA	Homo sapiens	frontotemporal dementia	N/A	Interaction	MTT assay//qRT-PCR//RNAi	Analysis of RNA binding by TDP-43 in brains from subjects with FTLD revealed that the greatest increases in binding were to the MALAT1 and NEAT-1 noncoding RNAs.	20581224
NEAT1	lncRNA	Homo sapiens	gastric adenocarcinoma	N/A	Expression	qRT-PCR	Expression of NEAT1 lncRNA was enhanced in GACs; and NEAT1 may influence GAC progression by promoting tumor growth.	26911892
NEAT1	lncRNA	Homo sapiens	gastrointestinal stromal tumor	N/A	N/A	LRLSLDA-LNCSIM1	N/A	N/A
NEAT1	lncRNA	Homo sapiens	gastrointestinal stromal tumor	N/A	N/A	LRLSLDA-LNCSIM2	N/A	N/A
NEAT1	lncRNA	Homo sapiens	germ cell cancer	N/A	N/A	LRLSLDA-LNCSIM1	N/A	N/A
NEAT1	lncRNA	Homo sapiens	germ cell cancer	N/A	N/A	LRLSLDA-LNCSIM2	N/A	N/A
NEAT1	lncRNA	Homo sapiens	gestational choriocarcinoma	N/A	N/A	LRLSLDA-LNCSIM1	N/A	N/A
NEAT1	lncRNA	Homo sapiens	gestational choriocarcinoma	N/A	N/A	LRLSLDA-LNCSIM2	N/A	N/A
NEAT1	lncRNA	Homo sapiens	gestational trophoblastic neoplasm	N/A	N/A	LRLSLDA-LNCSIM1	N/A	N/A
NEAT1	lncRNA	Homo sapiens	gestational trophoblastic neoplasm	N/A	N/A	LRLSLDA-LNCSIM2	N/A	N/A
NEAT1	lncRNA	Homo sapiens	glaucoma	N/A	N/A	LRLSLDA-LNCSIM1	N/A	N/A
NEAT1	lncRNA	Homo sapiens	glaucoma	N/A	N/A	LRLSLDA-LNCSIM2	N/A	N/A
NEAT1	lncRNA	Homo sapiens	Glioblastoma	N/A	N/A	LRLSLDA-LNCSIM1	N/A	N/A
NEAT1	lncRNA	Homo sapiens	Glioblastoma	N/A	N/A	LRLSLDA-LNCSIM2	N/A	N/A
NEAT1	lncRNA	Homo sapiens	Glioma	N/A	N/A	LRLSLDA-LNCSIM1	N/A	N/A
NEAT1	lncRNA	Homo sapiens	Glioma	N/A	N/A	LRLSLDA-LNCSIM2	N/A	N/A
NEAT1	lncRNA	Homo sapiens	Glioma	glioma stem cells, the sorted CD133+ U87 glioma cells	Expression [high expression]	RT-PCR//Knockdown	We found higher NEAT1 RNA expression in CD133+ human glioma primary culture stem cells and CD133+ U87 cells via RT-PCR.	27878295
NEAT1	lncRNA	Homo sapiens	Glioma	glioma endothelial cells (GECs)	Regulation [up-regulated]	qRT-PCR//Knockdown	Here, we have identified lncRNA nuclear paraspeckle assembly transcript 1 (NEAT1), was remarkably up-regulated in glioma endothelial cells (GECs) obtained from an in vitro BTB model. Knockdown of NEAT1 impaired the integrity and increased the permeability of the BTB, accompanied by downregulation of expression of the tight junction proteins ZO-1, occludin and claudin-5 in GECs. Both bioinformatic…	28185956
NEAT1	lncRNA	Homo sapiens	growth restriction	N/A	N/A	LRLSLDA-LNCSIM1	N/A	N/A
NEAT1	lncRNA	Homo sapiens	growth restriction	N/A	N/A	LRLSLDA-LNCSIM2	N/A	N/A
NEAT1	lncRNA	Homo sapiens	Hematopoiesis	N/A	N/A	LRLSLDA-LNCSIM1	N/A	N/A
NEAT1	lncRNA	Homo sapiens	Hematopoiesis	N/A	N/A	LRLSLDA-LNCSIM2	N/A	N/A
NEAT1	lncRNA	Homo sapiens	hepatic colorectal metastasis	N/A	N/A	LRLSLDA-LNCSIM1	N/A	N/A
NEAT1	lncRNA	Homo sapiens	hepatic colorectal metastasis	N/A	N/A	LRLSLDA-LNCSIM2	N/A	N/A
NEAT1	lncRNA	Homo sapiens	hepatitis C	N/A	N/A	LRLSLDA-LNCSIM1	N/A	N/A
NEAT1	lncRNA	Homo sapiens	hepatitis C	N/A	N/A	LRLSLDA-LNCSIM2	N/A	N/A
NEAT1	lncRNA	Homo sapiens	hepatocellular carcinoma	N/A	N/A	LRLSLDA-LNCSIM1	N/A	N/A
NEAT1	lncRNA	Homo sapiens	hepatocellular carcinoma	N/A	N/A	LRLSLDA-LNCSIM2	N/A	N/A
NEAT1	lncRNA	Homo sapiens	hepatocellular carcinoma	HCC tissue	Regulation [up-regulated]	qPCR	Our results revealed that NEAT1 appeared to have higher expression in the HCC tissues,compared with the adjacent non-cancerous liver tissues. High levels of NEAT1 promoted the clinical features of HCC,including the number of tumor nodes,metastasis,clinical TNM stage,the status of portal vein tumor embolus,vaso-invasion and the infiltration of tumor cells. Additionally,high NEAT1 expression levels…	26191242
NEAT1	lncRNA	Homo sapiens	hepatocellular carcinoma	HCC tissue, cell lines	Regulation [up-regulated]	qPCR	In the present study, it was concluded that the expression of NEAT1 was significantly increased in the HCC tissues and cell lines. Meanwhile, after downregulating NEAT1 expression in HepG2/Huh7 cell lines, the cell viability was significantly lowered, whereas the corresponding rate of apoptosis was significantly increased.	28526689
NEAT1	lncRNA	Homo sapiens	hepatocellular carcinoma	HCC tissue, cell lines	Interaction [miR-129-5p-VCP-IκB]	qPCR	Additionally, it was found that the NEAT1 and miR-129-5p expression showed a negative correlation in HCC tissues. It was further proved that there was a certain negative regulatory mechanism between NEAT1 and miR-129-5p, which was related to the expression of VCP and IκB. The mouse model experiments confirmed that the interference with NEAT1 expression inhibited tumor growth. The study concluded …	28526689
NEAT1	lncRNA	Homo sapiens	hepatocellular carcinoma	HCC cell lines	Expression [high expression]	RT-PCR	For the entire cohort of 86 patients, we showed that the expression level of NEAT1 was significantly higher in HCC tissues compared with non-tumorous tissues and NEAT1 was increased obviously in the HCC cell lines including SMMC-7721, Huh-7 and Hep3B (P < 0.001).	28732670
NEAT1	lncRNA	Homo sapiens	Heroin Dependence	N/A	N/A	LRLSLDA-LNCSIM1	N/A	N/A
NEAT1	lncRNA	Homo sapiens	Heroin Dependence	N/A	N/A	LRLSLDA-LNCSIM2	N/A	N/A
NEAT1	lncRNA	Homo sapiens	HIV	N/A	Expression	qPCR	The presence of NEAT1 in plasma is a potential biomarker of HIV-1 infection.	26139386
NEAT1	lncRNA	Homo sapiens	Hodgkins lymphoma	N/A	N/A	LRLSLDA-LNCSIM1	N/A	N/A
NEAT1	lncRNA	Homo sapiens	Hodgkins lymphoma	N/A	N/A	LRLSLDA-LNCSIM2	N/A	N/A
NEAT1	lncRNA	Homo sapiens	human spinocerebellar ataxia type 8	N/A	N/A	LRLSLDA-LNCSIM1	N/A	N/A
NEAT1	lncRNA	Homo sapiens	human spinocerebellar ataxia type 8	N/A	N/A	LRLSLDA-LNCSIM2	N/A	N/A
NEAT1	lncRNA	Homo sapiens	Huntingtons disease	N/A	N/A	LRLSLDA-LNCSIM1	N/A	N/A
NEAT1	lncRNA	Homo sapiens	Huntingtons disease	N/A	N/A	LRLSLDA-LNCSIM2	N/A	N/A
NEAT1	lncRNA	Homo sapiens	Huntingtons disease	N/A	N/A	RWRlncD	N/A	N/A
NEAT1	lncRNA	Homo sapiens	Huntingtons disease	brain	Regulation [up-regulated]	Array	lncRNAs TUG1 (necessary for retinal development) and NEAT1 (a structural component of nuclear paraspeckles) are upregulated in HD caudate,while the brain-specific tumour-suppressor MEG3 is downregulated.	22202438
NEAT1	lncRNA	Homo sapiens	Huntingtons disease	N/A	Expression [differentially expressed]	Array	lncRNAs TUG1 (necessary for retinal development) and NEAT1 (a structural component of nuclear paraspeckles) are upregulated in HD caudate,while the brain-specific tumour-suppressor MEG3 is downregulated.	23346095
NEAT1	lncRNA	Homo sapiens	Huntingtons disease	N/A	Expression	Array	NEAT1 upregulation in HD contributes to the neuroprotective mechanism against neuronal injury rather than the pathological process underlying neurodegeneration in HD.	27221610
NEAT1	lncRNA	Homo sapiens	hyperhomocysteinemia	N/A	N/A	LRLSLDA-LNCSIM1	N/A	N/A
NEAT1	lncRNA	Homo sapiens	hyperhomocysteinemia	N/A	N/A	LRLSLDA-LNCSIM2	N/A	N/A
NEAT1	lncRNA	Homo sapiens	IMAGe syndrome	N/A	Expression [differentially expressed]	PCR	The long non-coding RNA NEAT-1 is increased in IUGR placentas,leading to potential new hypotheses of IUGR origin/development.	24280234
NEAT1	lncRNA	Homo sapiens	infection of chicken embryo lethal orphan adenovirus	N/A	N/A	LRLSLDA-LNCSIM1	N/A	N/A
NEAT1	lncRNA	Homo sapiens	infection of chicken embryo lethal orphan adenovirus	N/A	N/A	LRLSLDA-LNCSIM2	N/A	N/A
NEAT1	lncRNA	Homo sapiens	infection of mouse minute virus	N/A	N/A	LRLSLDA-LNCSIM1	N/A	N/A
NEAT1	lncRNA	Homo sapiens	infection of mouse minute virus	N/A	N/A	LRLSLDA-LNCSIM2	N/A	N/A
NEAT1	lncRNA	Homo sapiens	infertility	N/A	N/A	LRLSLDA-LNCSIM1	N/A	N/A
NEAT1	lncRNA	Homo sapiens	infertility	N/A	N/A	LRLSLDA-LNCSIM2	N/A	N/A
NEAT1	lncRNA	Homo sapiens	intracranial aneurysm	N/A	N/A	LRLSLDA-LNCSIM1	N/A	N/A
NEAT1	lncRNA	Homo sapiens	intracranial aneurysm	N/A	N/A	LRLSLDA-LNCSIM2	N/A	N/A
NEAT1	lncRNA	Homo sapiens	kidney cancer	N/A	N/A	LRLSLDA-LNCSIM1	N/A	N/A
NEAT1	lncRNA	Homo sapiens	kidney cancer	N/A	N/A	LRLSLDA-LNCSIM2	N/A	N/A
NEAT1	lncRNA	Homo sapiens	kidney disease	N/A	N/A	LRLSLDA-LNCSIM1	N/A	N/A
NEAT1	lncRNA	Homo sapiens	kidney disease	N/A	N/A	LRLSLDA-LNCSIM2	N/A	N/A
NEAT1	lncRNA	Homo sapiens	kidney disease	N/A	Expression	qPCR	The reduced NEAT1 level is correlated with the epidemic of HFRS	27774948
NEAT1	lncRNA	Homo sapiens	Klinefelters syndrome	N/A	N/A	LRLSLDA-LNCSIM1	N/A	N/A
NEAT1	lncRNA	Homo sapiens	Klinefelters syndrome	N/A	N/A	LRLSLDA-LNCSIM2	N/A	N/A
NEAT1	lncRNA	Homo sapiens	laryngeal squamous cell carcinoma	cell line (Hep-2)	Regulation [down-regulated]	Luciferase reporter gene assay//qPCR//Western blot	NEAT1 level was significantly higher in LSCC than in corresponding adjacent non-neoplastic tissues,and patients with neck nodal metastasis or advanced clinical stage had higher NEAT1 expression. Moreover,siRNA mediated NEAT1 knockdown significantly inhibited the proliferation and induced apoptosis and cell cycle arrest at G1 phase in LSCC cells. The growth of LSCC xenografts was significantly sup…	26822763
NEAT1	lncRNA	Homo sapiens	leishmaniasis	N/A	N/A	LRLSLDA-LNCSIM1	N/A	N/A
NEAT1	lncRNA	Homo sapiens	leishmaniasis	N/A	N/A	LRLSLDA-LNCSIM2	N/A	N/A
NEAT1	lncRNA	Homo sapiens	leukemia	N/A	N/A	LRLSLDA-LNCSIM1	N/A	N/A
NEAT1	lncRNA	Homo sapiens	leukemia	N/A	N/A	LRLSLDA-LNCSIM2	N/A	N/A
NEAT1	lncRNA	Homo sapiens	leukemia	N/A	Expression	Western blot//qRT-PCR	Overexpression of lncRNA NEAT1 mitigates multidrug resistance by inhibiting ABCG2 in leukemia.	27446393
NEAT1	lncRNA	Homo sapiens	liver cancer	N/A	N/A	LRLSLDA-LNCSIM1	N/A	N/A
NEAT1	lncRNA	Homo sapiens	liver cancer	N/A	N/A	LRLSLDA-LNCSIM2	N/A	N/A
NEAT1	lncRNA	Homo sapiens	Liver Diseases, Alcoholic	N/A	N/A	LRLSLDA-LNCSIM1	N/A	N/A
NEAT1	lncRNA	Homo sapiens	Liver Diseases, Alcoholic	N/A	N/A	LRLSLDA-LNCSIM2	N/A	N/A
NEAT1	lncRNA	Homo sapiens	liver injury	N/A	N/A	LRLSLDA-LNCSIM1	N/A	N/A
NEAT1	lncRNA	Homo sapiens	liver injury	N/A	N/A	LRLSLDA-LNCSIM2	N/A	N/A
NEAT1	lncRNA	Homo sapiens	lung adenocarcinoma	N/A	N/A	LRLSLDA-LNCSIM1	N/A	N/A
NEAT1	lncRNA	Homo sapiens	lung adenocarcinoma	N/A	N/A	LRLSLDA-LNCSIM2	N/A	N/A
NEAT1	lncRNA	Homo sapiens	lung cancer	N/A	N/A	LDAP	N/A	N/A
NEAT1	lncRNA	Homo sapiens	lung cancer	N/A	N/A	LRLSLDA-LNCSIM1	N/A	N/A
NEAT1	lncRNA	Homo sapiens	lung cancer	N/A	N/A	LRLSLDA-LNCSIM2	N/A	N/A
NEAT1	lncRNA	Homo sapiens	lymphoblastic leukemia	N/A	N/A	LRLSLDA-LNCSIM1	N/A	N/A
NEAT1	lncRNA	Homo sapiens	lymphoblastic leukemia	N/A	N/A	LRLSLDA-LNCSIM2	N/A	N/A
NEAT1	lncRNA	Homo sapiens	lymphoma	N/A	N/A	LDAP	N/A	N/A
NEAT1	lncRNA	Homo sapiens	lymphoma	N/A	N/A	LRLSLDA-LNCSIM1	N/A	N/A
NEAT1	lncRNA	Homo sapiens	lymphoma	N/A	N/A	LRLSLDA-LNCSIM2	N/A	N/A
NEAT1	lncRNA	Homo sapiens	lymphoma	N/A	N/A	TAM	N/A	N/A
NEAT1	lncRNA	Homo sapiens	malignant glioma	brain	Regulation [up-regulated]	Luciferase reporter gene assay//qRT-PCR	NEAT1 was upregulated in glioma tissues than noncancerous brain tissues. Knockdown of NEAT1 reduced glioma cell proliferation,invasion,and migration. RNA immunoprecipitation assay combined with luciferase reporter assay confirmed miR-449b-5p-specific binding to NEAT1. Furthermore,we verified that c-Met was a directly target of miR-449b-5p. Rescue assays demonstrated NEAT1 functions a molecular sp…	26242266
NEAT1	lncRNA	Homo sapiens	malignant glioma	glioma tissue	Regulation [up-regulated]	Luciferase reporter gene assay//qRT-PCR	In our results,the relative level of NEAT1 expression was higher in cancer tissues compared with adjacent noncancerous tissues (p < 0.001). High NEAT1 expression was observed to be closely correlated with larger tumor size (p = 0.023),higher WHO grade (p = 0.005),and recurrence (p = 0.011).	26582084
NEAT1	lncRNA	Homo sapiens	malignant glioma	N/A	Locus	Luciferase reporter gene assay//qRT-PCR	NEAT1 knockdown inhibited GSC cell proliferation, migration and invasion and promoted GSC apoptosis.	27556696
NEAT1	lncRNA	Homo sapiens	Marek Disease	N/A	N/A	LRLSLDA-LNCSIM1	N/A	N/A
NEAT1	lncRNA	Homo sapiens	Marek Disease	N/A	N/A	LRLSLDA-LNCSIM2	N/A	N/A
NEAT1	lncRNA	Homo sapiens	medulloblastoma	N/A	N/A	LRLSLDA-LNCSIM1	N/A	N/A
NEAT1	lncRNA	Homo sapiens	medulloblastoma	N/A	N/A	LRLSLDA-LNCSIM2	N/A	N/A
NEAT1	lncRNA	Homo sapiens	melanoma	N/A	N/A	LRLSLDA-LNCSIM1	N/A	N/A
NEAT1	lncRNA	Homo sapiens	melanoma	N/A	N/A	LRLSLDA-LNCSIM2	N/A	N/A
NEAT1	lncRNA	Homo sapiens	Melanosis	N/A	N/A	LRLSLDA-LNCSIM1	N/A	N/A
NEAT1	lncRNA	Homo sapiens	Melanosis	N/A	N/A	LRLSLDA-LNCSIM2	N/A	N/A
NEAT1	lncRNA	Homo sapiens	meningioma	N/A	N/A	LRLSLDA-LNCSIM1	N/A	N/A
NEAT1	lncRNA	Homo sapiens	meningioma	N/A	N/A	LRLSLDA-LNCSIM2	N/A	N/A
NEAT1	lncRNA	Homo sapiens	mood disorder	N/A	N/A	LRLSLDA-LNCSIM1	N/A	N/A
NEAT1	lncRNA	Homo sapiens	mood disorder	N/A	N/A	LRLSLDA-LNCSIM2	N/A	N/A
NEAT1	lncRNA	Homo sapiens	Mullerian aplasia	N/A	N/A	LRLSLDA-LNCSIM1	N/A	N/A
NEAT1	lncRNA	Homo sapiens	Mullerian aplasia	N/A	N/A	LRLSLDA-LNCSIM2	N/A	N/A
NEAT1	lncRNA	Homo sapiens	multiple myeloma	N/A	N/A	LRLSLDA-LNCSIM1	N/A	N/A
NEAT1	lncRNA	Homo sapiens	multiple myeloma	N/A	N/A	LRLSLDA-LNCSIM2	N/A	N/A
NEAT1	lncRNA	Homo sapiens	multiple sclerosis	N/A	N/A	LRLSLDA-LNCSIM1	N/A	N/A
NEAT1	lncRNA	Homo sapiens	multiple sclerosis	N/A	N/A	LRLSLDA-LNCSIM2	N/A	N/A
NEAT1	lncRNA	Homo sapiens	murine plasmacytomas	N/A	N/A	LRLSLDA-LNCSIM1	N/A	N/A
NEAT1	lncRNA	Homo sapiens	murine plasmacytomas	N/A	N/A	LRLSLDA-LNCSIM2	N/A	N/A
NEAT1	lncRNA	Homo sapiens	myelodysplastic syndrome	N/A	N/A	LRLSLDA-LNCSIM1	N/A	N/A
NEAT1	lncRNA	Homo sapiens	myelodysplastic syndrome	N/A	N/A	LRLSLDA-LNCSIM2	N/A	N/A
NEAT1	lncRNA	Homo sapiens	myeloproliferative polycythaemia vera	N/A	N/A	LRLSLDA-LNCSIM1	N/A	N/A
NEAT1	lncRNA	Homo sapiens	myeloproliferative polycythaemia vera	N/A	N/A	LRLSLDA-LNCSIM2	N/A	N/A
NEAT1	lncRNA	Homo sapiens	myocardial infarction	N/A	N/A	LRLSLDA-LNCSIM1	N/A	N/A
NEAT1	lncRNA	Homo sapiens	myocardial infarction	N/A	N/A	LRLSLDA-LNCSIM2	N/A	N/A
NEAT1	lncRNA	Homo sapiens	myopia	N/A	N/A	LRLSLDA-LNCSIM1	N/A	N/A
NEAT1	lncRNA	Homo sapiens	myopia	N/A	N/A	LRLSLDA-LNCSIM2	N/A	N/A
NEAT1	lncRNA	Homo sapiens	myotonic dystrophy type 1	N/A	N/A	LRLSLDA-LNCSIM1	N/A	N/A
NEAT1	lncRNA	Homo sapiens	myotonic dystrophy type 1	N/A	N/A	LRLSLDA-LNCSIM2	N/A	N/A
NEAT1	lncRNA	Homo sapiens	narcolepsy	N/A	N/A	LRLSLDA-LNCSIM1	N/A	N/A
NEAT1	lncRNA	Homo sapiens	narcolepsy	N/A	N/A	LRLSLDA-LNCSIM2	N/A	N/A
NEAT1	lncRNA	Homo sapiens	Nasopharyngeal carcinoma	N/A	N/A	LRLSLDA-LNCSIM1	N/A	N/A
NEAT1	lncRNA	Homo sapiens	Nasopharyngeal carcinoma	N/A	N/A	LRLSLDA-LNCSIM2	N/A	N/A
NEAT1	lncRNA	Homo sapiens	Nasopharyngeal carcinoma	cell line (CNE-2, HONE-1, 5-8F, SUNE-1)	Regulation [up-regulated]	Luciferase reporter gene assay//qPCR//Western blot	We found that lncRNA NEAT1 was significantly upregulated in NPC cell lineand tissues. Knockdown of NEAT1 could sensitize NPC cells to radiation in vitro. Further investigation found that NEAT1 regulated radioresistance by modulating EMT phenotype. Furthermore,we found that there was reciprocal repression between NEAT1 and miR-204. ZEB1 was identified as a downstream target of miR-204 and NEAT1 up…	27020592
NEAT1	lncRNA	Homo sapiens	Nasopharyngeal carcinoma	NPC cell lines	Expression [low expression]	Luciferase reporter gene assay//RNA immunoprecipitation//Bioinformatic analysis	In the current study, cDNA microarray analysis found that NEAT1 expression was reduced in nasopharyngeal carcinoma (NPC) patients and that it regulated NPC progression. However, the detailed mechanisms of NEAT1 in NPC were unclear. NEAT1 repressed NPC cell growth, invasion and radiation resistance in vitro and tumor metastasis in vivo. In addition, the results of an approach integrating bioinform…	29050268
NEAT1	lncRNA	Homo sapiens	nephroblastoma	N/A	N/A	LRLSLDA-LNCSIM1	N/A	N/A
NEAT1	lncRNA	Homo sapiens	nephroblastoma	N/A	N/A	LRLSLDA-LNCSIM2	N/A	N/A
NEAT1	lncRNA	Homo sapiens	neural system tumors syndrome	N/A	N/A	LRLSLDA-LNCSIM1	N/A	N/A
NEAT1	lncRNA	Homo sapiens	neural system tumors syndrome	N/A	N/A	LRLSLDA-LNCSIM2	N/A	N/A
NEAT1	lncRNA	Homo sapiens	Neural Tube Defects	N/A	N/A	LRLSLDA-LNCSIM1	N/A	N/A
NEAT1	lncRNA	Homo sapiens	Neural Tube Defects	N/A	N/A	LRLSLDA-LNCSIM2	N/A	N/A
NEAT1	lncRNA	Homo sapiens	neuroblastoma	N/A	N/A	LRLSLDA-LNCSIM1	N/A	N/A
NEAT1	lncRNA	Homo sapiens	neuroblastoma	N/A	N/A	LRLSLDA-LNCSIM2	N/A	N/A
NEAT1	lncRNA	Homo sapiens	Neurofibromatosis 1	N/A	N/A	LRLSLDA-LNCSIM1	N/A	N/A
NEAT1	lncRNA	Homo sapiens	Neurofibromatosis 1	N/A	N/A	LRLSLDA-LNCSIM2	N/A	N/A
NEAT1	lncRNA	Homo sapiens	non-small cell lung carcinoma	N/A	N/A	LRLSLDA-LNCSIM1	N/A	N/A
NEAT1	lncRNA	Homo sapiens	non-small cell lung carcinoma	N/A	N/A	LRLSLDA-LNCSIM2	N/A	N/A
NEAT1	lncRNA	Homo sapiens	non-small cell lung carcinoma	lung tissue	Regulation [up-regulated]	Dual luciferase reporter gene assay//qPCR//Western blot	The relative level of NEAT1 in NSCLC tissues was significantly elevated as compared to that of the adjacent non-cancer lung tissues. NEAT1 expression was positively correlated with patient age,lymphatic metastasis,vascular invasion and clinical TNM stage. lncRNA NEAT1 may act as a oncogene,which plays an important role in the tumorigenesis and deterioration of human NSCLC.	25854373
NEAT1	lncRNA	Homo sapiens	non-small cell lung carcinoma	N/A	Expression	Dual luciferase reporter gene assay//qPCR//Western blot	Circulating SPRY4-IT1, ANRIL, and NEAT might serve as a predictor for the early warning of non-small-cell lung cancer.	26453113
NEAT1	lncRNA	Homo sapiens	non-small cell lung carcinoma	cell line (A549, H460, H1299)	Regulation [up-regulated]	Dual luciferase reporter gene assay//qPCR//Western blot	In this study,we found that EGCG upregulated CTR1 and increased platinum accumulation in NSCLC (A549,H460 and H1299) cells,cDDP-resistant A549 cells and a nude mouse xenograft model. Cisplatin-induced inhibition of cell growth was enhanced by EGCG treatment in vitro and in vivo. MicroRNA hsa-mir-98-5p appears to suppress CTR1 gene expression,while long non-coding RNA (lncRNA) nuclear enriched abu…	27270317
NEAT1	lncRNA	Homo sapiens	non-small cell lung carcinoma	Lung tissue, cell line (A549, SPC-A1, H1299, 95D, SK-MES-1, NCI-H520)	Regulation [up-regulated]	Dual luciferase reporter gene assay//qPCR//Western blot	We identified NEAT1 was highly expressed in patients with NSCLC and was a novel regulator of NSCLC progression. Patients whose tumors had high NEAT1 expression had a shorter overall survival than patients whose tumors had low NEAT1 expression. Further,NEAT1 significantly accelerates NSCLC cell growth and metastasis in vitro and tumor growth in vivo. Additionally,we demonstrated that NEAT1 functio…	27351135
NEAT1	lncRNA	Homo sapiens	non-small cell lung carcinoma	NSCLC tissue	Regulation [up-regulated]	qRT-PCR	We observed that the expression of NEAT1 in NSCLC tissues and cell lines were much higher than that in normal control, respectively. High NEAT1 expression was statistically associated with poor differentiation, Lymph node metastasis and advanced TMN stage (all p < 0.05).	28239820
NEAT1	lncRNA	Homo sapiens	non-small cell lung carcinoma	NSCLC tissue	Interaction [Wnt/β-catenin signaling pathway]	qPCR	Moreover, the downregulation of NEAT1 expression significantly inhibited the NSCLC cells proliferation, migration, and invasiveness. Finally, we found that decreased expression of NEAT1 inhibited the Wnt/β-catenin signaling pathway activity.	28239820
NEAT1	lncRNA	Homo sapiens	non-small cell lung carcinoma	73 NSCLC tissue samples and matched nontumor adjacent tissue specimens and NSCLC cell lines	Regulation [up-regulated]	RT-qPCR//Western blot//Dual luciferase reporter gene assay//CCK-8 assay//Cell invasion assay	In the present study, lncRNA NEAT1 was detected to be significantly upregulated in NSCLC tissues and closely associated with advanced TNM stages, lymph node metastasis, distant metastasis, and poor prognosis. Further experiments revealed that lncRNA NEAT1 silencing inhibited cell proliferation and invasion in vitro. In addition, mechanistic analysis showed that lncRNA NEAT1 upregulated the miR-18…	28762332
NEAT1	lncRNA	Homo sapiens	non-small cell lung carcinoma	NSCLC cells	Expression [high expression]	qPCR//Bioinformatic analysis	The results indicated that NEAT1 was highly expressed in NSCLC, and high NEAT1 expression was associated with a shorter overall survival. NEAT1 promoted NSCLC cell growth and affected the cell cycle process in vitro. Furthermore, NEAT1 was observed to bind hsa-miR-377-3p, functioning as a competing endogenous RNA, which resulted in de-repression of its target gene E2F transcription factor 3 (E2F3…	29085511
NEAT1	lncRNA	Homo sapiens	nonfunctioning pituitary adenomas	N/A	N/A	LRLSLDA-LNCSIM1	N/A	N/A
NEAT1	lncRNA	Homo sapiens	nonfunctioning pituitary adenomas	N/A	N/A	LRLSLDA-LNCSIM2	N/A	N/A
NEAT1	lncRNA	Homo sapiens	obesity	N/A	N/A	LRLSLDA-LNCSIM1	N/A	N/A
NEAT1	lncRNA	Homo sapiens	obesity	N/A	N/A	LRLSLDA-LNCSIM2	N/A	N/A
NEAT1	lncRNA	Homo sapiens	oral squamous cell carcinoma	OSCC tissue	Regulation [up-regulated]	qPCR	We found that most of the selected transcripts (4/6) were upregulated in tumors relative to matched adjacent nonmalignant tissue. One gene,MEG-3,was downregulated in cancer compared with its adjacent nonmalignant tissue. Expression of lncRNA (HOTAIR,NEAT-1 and UCA1) was significantly higher in the samples that subsequently metastasized compared with the non-metastatic samples. By contrast,MEG-3 w…	23292713
NEAT1	lncRNA	Homo sapiens	oral squamous cell carcinoma	N/A	Expression [differentially expressed]	qPCR	Subsequently,they confirmed that the expression levels of HOTAIR,NEAT-1 and UCA3 in metastasized samples was prominent higher than the non-metastatic samples.	24817925
NEAT1	lncRNA	Homo sapiens	osteosarcoma	N/A	N/A	LDAP	N/A	N/A
NEAT1	lncRNA	Homo sapiens	osteosarcoma	N/A	N/A	LRLSLDA-LNCSIM1	N/A	N/A
NEAT1	lncRNA	Homo sapiens	osteosarcoma	N/A	N/A	LRLSLDA-LNCSIM2	N/A	N/A
NEAT1	lncRNA	Homo sapiens	osteosarcoma	osteosarcoma tissues and cells	Regulation [up-regulated]	qRT-PCR//MTT assay//Tanswell invasive assay//Flow Cytometry//Luciferase reporter gene assay	NEAT1 was upregulated and miR-194 was downregulated in osteosarcoma tissues and cells. Knockdown of NEAT1 or overexpression of miR-194 suppressed proliferation and invasion and induced apoptosis of osteosarcoma cells in vitro. Luciferase reporter assay validated that NEAT1 could interact with miR-194 and negatively modulated its expression. Furthermore, inhibition of miR-194 reversed the suppress…
NEAT1	lncRNA	Homo sapiens	osteosarcoma	OS tissues and cell lines	Expression [high expression]	qRT-PCR	In the present study, we found that NEAT1 expression was significantly increased in OS tissues and cell lines. Overexpression of NEAT1 in OS tissues was correlated with higher clinical stage, distant metastasis and poorer prognosis. Loss- and gain-of-function assays showed that NEAT1 positively regulated metastasis in vitro and in vivo. In addition, ectopic expression of NEAT1 also induced epithe…	29416922
NEAT1	lncRNA	Homo sapiens	ovarian cancer	N/A	N/A	LRLSLDA-LNCSIM1	N/A	N/A
NEAT1	lncRNA	Homo sapiens	ovarian cancer	N/A	N/A	LRLSLDA-LNCSIM2	N/A	N/A
NEAT1	lncRNA	Homo sapiens	ovarian cancer	ovarian carcinoma cell line	Regulation [up-regulated]	Luciferase reporter gene assay//qPCR//Western blot	Lsinct5 is overexpressed in breast and ovarian cancer cell lineand tumor tissues,relative to their normal counterpart. We chose a subset of these genes to validate using qPCR and found that ten of these genes were indeed significantly affected by the LSINCT5 knockdown. Interestingly,two genes that were significantly downregulated were the lncRNA NEAT-1 and a protein coding gene PSPC1.	21532345
NEAT1	lncRNA	Homo sapiens	ovarian cancer	Ovarian cancer tissue	Regulation [up-regulated]	Luciferase reporter gene assay//qPCR//Western blot	In this study,we identified that NEAT1 was up-regulated in OC patients and cell lines,and its expression was associated with the FIGO stage and lymph node metastasis. Furthermore,the ectopic expression of NEAT1_1 in OVCAR-3 cell linepromoted cell proliferation and invasion,whereas knockdown of NEAT1_1 did the opposite. Furthermore,NEAT1_1 was stabilized by an RNA-binding protein HuR,but suppresse…	27075229
NEAT1	lncRNA	Homo sapiens	ovarian cancer	N/A	Expression	Luciferase reporter gene assay//qPCR//Western blot	NEAT1 has a potential to function as a clinical biomarker for predicting disease invasiveness and prognosis of patients with OC.	27608895
NEAT1	lncRNA	Homo sapiens	Pain	N/A	N/A	LRLSLDA-LNCSIM1	N/A	N/A
NEAT1	lncRNA	Homo sapiens	Pain	N/A	N/A	LRLSLDA-LNCSIM2	N/A	N/A
NEAT1	lncRNA	Homo sapiens	pancreatic cancer	N/A	N/A	LRLSLDA-LNCSIM1	N/A	N/A
NEAT1	lncRNA	Homo sapiens	pancreatic cancer	N/A	N/A	LRLSLDA-LNCSIM2	N/A	N/A
NEAT1	lncRNA	Homo sapiens	pancreatic cancer	PC tissues and cells	Expression [high expression]	qPCR	Here, we found that the expression level of NEAT1 was higher in PC tissues compared to the corresponding non-tumor tissues.	27888106
NEAT1	lncRNA	Homo sapiens	pancreatic ductal adenocarcinoma	N/A	N/A	LRLSLDA-LNCSIM1	N/A	N/A
NEAT1	lncRNA	Homo sapiens	pancreatic ductal adenocarcinoma	N/A	N/A	LRLSLDA-LNCSIM2	N/A	N/A
NEAT1	lncRNA	Homo sapiens	pancreaticobiliary maljunction	N/A	N/A	LRLSLDA-LNCSIM1	N/A	N/A
NEAT1	lncRNA	Homo sapiens	pancreaticobiliary maljunction	N/A	N/A	LRLSLDA-LNCSIM2	N/A	N/A
NEAT1	lncRNA	Homo sapiens	panic disorder	N/A	N/A	LRLSLDA-LNCSIM1	N/A	N/A
NEAT1	lncRNA	Homo sapiens	panic disorder	N/A	N/A	LRLSLDA-LNCSIM2	N/A	N/A
NEAT1	lncRNA	Homo sapiens	papillary thyroid carcinoma	N/A	N/A	LRLSLDA-LNCSIM1	N/A	N/A
NEAT1	lncRNA	Homo sapiens	papillary thyroid carcinoma	N/A	N/A	LRLSLDA-LNCSIM2	N/A	N/A
NEAT1	lncRNA	Homo sapiens	papillary thyroid carcinoma	papillary thyroid carcinoma tissue	Regulation [up-regulated]	qPCR//Microarray	Expression profiles of five lnc-RNAs (MEG3,HULC,HOTAIR,NEAT1,and MALAT-1) previously shown to be involved in cancer metastasis were detected by qPCR in 5 pairs of papillary thyroid cancer and 11 matched lymph node metastatic tissues. Among the five,MEG3 showed significant down-expression. Overexpression of MEG3 inhibits thyroid cancer cell migration and invasion.	25997963
NEAT1	lncRNA	Homo sapiens	Parkinsons disease	N/A	N/A	LRLSLDA-LNCSIM1	N/A	N/A
NEAT1	lncRNA	Homo sapiens	Parkinsons disease	N/A	N/A	LRLSLDA-LNCSIM2	N/A	N/A
NEAT1	lncRNA	Homo sapiens	Parkinsons disease	N/A	Expression	qRT-PCR	It may be used in monitoring disease progression and it may serve as potential new targets for novel therapeutic approaches.	27021022
NEAT1	lncRNA	Homo sapiens	Parkinsons disease	human neuroblastoma cell line SH-SY5Y	Regulation	qRT-PCR	Up-regulated NEAT1 was found in MPTP-induced PD mice. Moreover, the NEAT1 expression was positively correlated with the concentration of MPP+. In SH-SY5Y cells stimulated by MPP+, NEAT1 knockdown dramatically promoted cell viability and suppressed cell apoptosis. Additionally, down-regulation of NEAT1 also decreased the ratio of Bax/Bcl-2, the activity of caspase-3, as well as the expression of α…	29575151
NEAT1	lncRNA	Homo sapiens	parotid gland cancer	N/A	N/A	LRLSLDA-LNCSIM1	N/A	N/A
NEAT1	lncRNA	Homo sapiens	parotid gland cancer	N/A	N/A	LRLSLDA-LNCSIM2	N/A	N/A
NEAT1	lncRNA	Homo sapiens	periodontitis	N/A	N/A	LRLSLDA-LNCSIM1	N/A	N/A
NEAT1	lncRNA	Homo sapiens	periodontitis	N/A	N/A	LRLSLDA-LNCSIM2	N/A	N/A
NEAT1	lncRNA	Homo sapiens	peripheral artery disease	N/A	N/A	LRLSLDA-LNCSIM1	N/A	N/A
NEAT1	lncRNA	Homo sapiens	peripheral artery disease	N/A	N/A	LRLSLDA-LNCSIM2	N/A	N/A
NEAT1	lncRNA	Homo sapiens	phaeochromocytoma	N/A	N/A	LRLSLDA-LNCSIM1	N/A	N/A
NEAT1	lncRNA	Homo sapiens	phaeochromocytoma	N/A	N/A	LRLSLDA-LNCSIM2	N/A	N/A
NEAT1	lncRNA	Homo sapiens	photoperiod-sensitive male sterility	N/A	N/A	LRLSLDA-LNCSIM1	N/A	N/A
NEAT1	lncRNA	Homo sapiens	photoperiod-sensitive male sterility	N/A	N/A	LRLSLDA-LNCSIM2	N/A	N/A
NEAT1	lncRNA	Homo sapiens	pituitary adenoma	N/A	N/A	LRLSLDA-LNCSIM1	N/A	N/A
NEAT1	lncRNA	Homo sapiens	pituitary adenoma	N/A	N/A	LRLSLDA-LNCSIM2	N/A	N/A
NEAT1	lncRNA	Homo sapiens	Polymyositis	N/A	N/A	LRLSLDA-LNCSIM1	N/A	N/A
NEAT1	lncRNA	Homo sapiens	Polymyositis	N/A	N/A	LRLSLDA-LNCSIM2	N/A	N/A
NEAT1	lncRNA	Homo sapiens	Prader-Willi syndrome	N/A	N/A	LRLSLDA-LNCSIM1	N/A	N/A
NEAT1	lncRNA	Homo sapiens	Prader-Willi syndrome	N/A	N/A	LRLSLDA-LNCSIM2	N/A	N/A
NEAT1	lncRNA	Homo sapiens	pre-eclampsia	N/A	N/A	LRLSLDA-LNCSIM1	N/A	N/A
NEAT1	lncRNA	Homo sapiens	pre-eclampsia	N/A	N/A	LRLSLDA-LNCSIM2	N/A	N/A
NEAT1	lncRNA	Homo sapiens	prostate cancer	N/A	N/A	LRLSLDA-LNCSIM1	N/A	N/A
NEAT1	lncRNA	Homo sapiens	prostate cancer	N/A	N/A	LRLSLDA-LNCSIM2	N/A	N/A
NEAT1	lncRNA	Homo sapiens	prostate cancer	prostate cancer tissue, cell line (LNCaP, CWR22Rv1, PC3)	Regulation [up-regulated]	ChIP//qPCR//RNA sequencing	Interestingly,nine out of these thirteen known cancer-related lncRNA showed significantly differential expression between tumor and normal prostate samples. Several lncRNA such as NEAT1,DANCR,HOTTIP,PRINS,and EGOT that have established functions in forming nuclear speckles,in development or in autoimmune disease,but were not previously known to be related to cancer,showed differential expression …	23728290
NEAT1	lncRNA	Homo sapiens	prostate cancer	prostate cancer tissue, cell line (LnCaP, PC3)	Regulation [up-regulated]	ChIP//qPCR//RNA sequencing	Among putatively ERa-regulated intergenic long non-coding RNAs (lncRNAs),we identified nuclear enriched abundant transcript 1 (NEAT1) as the most significantly overexpressed lncRNA in prostate cancer. Prostate cancer cells expressing high levels of NEAT1 were recalcitrant to androgen or AR antagonists. NEAT1 drives oncogenic growth by altering the epigenetic landscape of target gene promoters to …	25415230
NEAT1	lncRNA	Homo sapiens	Pseudohypoparathyroidism	N/A	N/A	LRLSLDA-LNCSIM1	N/A	N/A
NEAT1	lncRNA	Homo sapiens	Pseudohypoparathyroidism	N/A	N/A	LRLSLDA-LNCSIM2	N/A	N/A
NEAT1	lncRNA	Homo sapiens	psoriasis	N/A	N/A	LRLSLDA-LNCSIM1	N/A	N/A
NEAT1	lncRNA	Homo sapiens	psoriasis	N/A	N/A	LRLSLDA-LNCSIM2	N/A	N/A
NEAT1	lncRNA	Homo sapiens	Psoriasis vulgaris	N/A	N/A	LRLSLDA-LNCSIM1	N/A	N/A
NEAT1	lncRNA	Homo sapiens	Psoriasis vulgaris	N/A	N/A	LRLSLDA-LNCSIM2	N/A	N/A
NEAT1	lncRNA	Homo sapiens	relapsing-remitting multiple sclerosis	blood	Regulation [up-regulated]	qPCR	Our results indicate that these lncRNAs may be involved in MS pathogenesis.	27034068
NEAT1	lncRNA	Homo sapiens	restless legs syndrome	N/A	N/A	LRLSLDA-LNCSIM1	N/A	N/A
NEAT1	lncRNA	Homo sapiens	restless legs syndrome	N/A	N/A	LRLSLDA-LNCSIM2	N/A	N/A
NEAT1	lncRNA	Homo sapiens	rhabdomyosarcoma	N/A	N/A	LRLSLDA-LNCSIM1	N/A	N/A
NEAT1	lncRNA	Homo sapiens	rhabdomyosarcoma	N/A	N/A	LRLSLDA-LNCSIM2	N/A	N/A
NEAT1	lncRNA	Homo sapiens	schizoaffective disorder	N/A	N/A	LRLSLDA-LNCSIM1	N/A	N/A
NEAT1	lncRNA	Homo sapiens	schizoaffective disorder	N/A	N/A	LRLSLDA-LNCSIM2	N/A	N/A
NEAT1	lncRNA	Homo sapiens	schizophrenia	N/A	N/A	LRLSLDA-LNCSIM1	N/A	N/A
NEAT1	lncRNA	Homo sapiens	schizophrenia	N/A	N/A	LRLSLDA-LNCSIM2	N/A	N/A
NEAT1	lncRNA	Homo sapiens	Schmid-Fraccaro syndrome	N/A	N/A	LRLSLDA-LNCSIM1	N/A	N/A
NEAT1	lncRNA	Homo sapiens	Schmid-Fraccaro syndrome	N/A	N/A	LRLSLDA-LNCSIM2	N/A	N/A
NEAT1	lncRNA	Homo sapiens	Seizures	brain	Regulation [up-regulated]	qPCR//Microarray	Pairs of differentially expressed protein-coding and lncRNA genes that were either in an antisense overlap or,10-kb neighbors are shown together with stand-alone lncRNAs. Many of the affected protein-coding genes have known functions in synaptic plasticity.	22960213
NEAT1	lncRNA	Homo sapiens	Silver-Russell syndrome	N/A	N/A	LRLSLDA-LNCSIM1	N/A	N/A
NEAT1	lncRNA	Homo sapiens	Silver-Russell syndrome	N/A	N/A	LRLSLDA-LNCSIM2	N/A	N/A
NEAT1	lncRNA	Homo sapiens	spinocerebellar ataxia type 7	N/A	N/A	LRLSLDA-LNCSIM1	N/A	N/A
NEAT1	lncRNA	Homo sapiens	spinocerebellar ataxia type 7	N/A	N/A	LRLSLDA-LNCSIM2	N/A	N/A
NEAT1	lncRNA	Homo sapiens	spinocerebellar ataxia type 8	N/A	N/A	LRLSLDA-LNCSIM1	N/A	N/A
NEAT1	lncRNA	Homo sapiens	spinocerebellar ataxia type 8	N/A	N/A	LRLSLDA-LNCSIM2	N/A	N/A
NEAT1	lncRNA	Homo sapiens	Split Hand/Split Foot malformation disorder	N/A	N/A	LRLSLDA-LNCSIM1	N/A	N/A
NEAT1	lncRNA	Homo sapiens	Split Hand/Split Foot malformation disorder	N/A	N/A	LRLSLDA-LNCSIM2	N/A	N/A
NEAT1	lncRNA	Homo sapiens	squamous cell carcinoma	N/A	N/A	LRLSLDA-LNCSIM1	N/A	N/A
NEAT1	lncRNA	Homo sapiens	squamous cell carcinoma	N/A	N/A	LRLSLDA-LNCSIM2	N/A	N/A
NEAT1	lncRNA	Homo sapiens	squamous cell carcinoma	ESCC tissue, cell line (SHEE, SHEEC)	Regulation [up-regulated]	qPCR//RNAi	We found that the expression of NEAT1 was higher in ESCC tissues and cells compared with the normal counterparts. Pearson analysis showed that elevated NEAT1 levels were extraordinarily correlated with the tumor size (P=0.026),lymph node metastasis (P=0.035) and clinical stage (P=0.004).	26609486
NEAT1	lncRNA	Homo sapiens	stomach cancer	N/A	N/A	LRLSLDA-LNCSIM1	N/A	N/A
NEAT1	lncRNA	Homo sapiens	stomach cancer	N/A	N/A	LRLSLDA-LNCSIM2	N/A	N/A
NEAT1	lncRNA	Homo sapiens	stomach cancer	N/A	N/A	TAM	N/A	N/A
NEAT1	lncRNA	Homo sapiens	stomach cancer	N/A	Regulation	qPCR	LncRNA NEAT1 plays an important role on gastric cancer tumorigenesis and progression and may act as a potential biomarker for therapeutic strategy and prognostic prediction.	27095450
NEAT1	lncRNA	Homo sapiens	stomach cancer	gastric tissue, cell line	Regulation [up-regulated]	qRT-PCR//MTT assay	This study found NEAT1 was up-regulated in GC tissues and cells, especially in in GC adriamycin-resistant cells.	28401449
NEAT1	lncRNA	Homo sapiens	stomach cancer	human gastric cancer cells	Regulation [up-regulated]	Dual luciferase reporter gene assay//RIP//RNA pull-down assay//Bioinformatic analysis	Here, we observed that NEAT1 and STAT3 expression were significantly upregulated in human gastric cancer cells including BGC823, SGC-7901, AGS, MGC803 and MKN28 cells compared to normal gastric epithelial cells GES-1 while miR-506 was downregulated. We inhibited NEAT1 and observed that NEAT1 inhibition was able to repress the growth, migration and invasion of gastric cancer cells. Reversely, over…	29363783
NEAT1	lncRNA	Homo sapiens	stomach cancer	gastric cancer tissues and cells	Regulation [up-regulated]	qPCR	LncRNA NEAT1 was upregulated in gastric cancer tissues and cells. Upregulated NEAT1 significantly promoted the proliferation, migration and invasion of BGC-823 cells, while suppression of NEAT1 exhibited contrary results. In addition, lncRNA NEAT1 inhibited the expression of miR-335-5p, and miR-335-5p targeted ROCK1 in BGC-823 cells. miR-335-5p overexpression significantly inhibited cell prolifer…	29544562
NEAT1	lncRNA	Homo sapiens	Substance-Related Disorders	N/A	N/A	LRLSLDA-LNCSIM1	N/A	N/A
NEAT1	lncRNA	Homo sapiens	Substance-Related Disorders	N/A	N/A	LRLSLDA-LNCSIM2	N/A	N/A
NEAT1	lncRNA	Homo sapiens	syndromic developmental defect	N/A	N/A	LRLSLDA-LNCSIM1	N/A	N/A
NEAT1	lncRNA	Homo sapiens	syndromic developmental defect	N/A	N/A	LRLSLDA-LNCSIM2	N/A	N/A
NEAT1	lncRNA	Homo sapiens	systemic lupus erythematosus	N/A	Expression	qRT-PCR//Microarray	The increased NEAT1 expression may be a potential contributor to the elevated production of a number of cytokines and chemokines in SLE patients.	27481557
NEAT1	lncRNA	Homo sapiens	TDP-43 protein, human	N/A	Expression [differentially expressed]	Meta-analysis	Biogenesis,metabolism,and functions of lncRNAs are otherwise interconnected with known pathogenic mechanisms	23791884
NEAT1	lncRNA	Homo sapiens	testicular cancer	N/A	N/A	LRLSLDA-LNCSIM1	N/A	N/A
NEAT1	lncRNA	Homo sapiens	testicular cancer	N/A	N/A	LRLSLDA-LNCSIM2	N/A	N/A
NEAT1	lncRNA	Homo sapiens	thyroid cancer	N/A	N/A	TAM	N/A	N/A
NEAT1	lncRNA	Homo sapiens	Thyroid cancer, papillary	PTC tissues and cell lines	Expression [high expression]	qRT-PCR//Western blot//Transwell assay//Dual luciferase reporter gene assay//RNA pull-down assay	LncRNA NEAT1 was highly expressed in PTC tissues and cell lines and could deteriorate PTC by promoting proliferation, invasion and migration accompanied by less apoptosis. Besides, miR-129-5p/ lncRNA NEAT1 were found to negatively correlate with each other by direct target relationship and their combination suppressed the progression of PTC. KLK7, a highly expressed downstream protein in PTC tiss…	29319165
NEAT1	lncRNA	Homo sapiens	thyroid carcinoma	thyroid carcinoma tissues and cells	Expression [high expression]	qPCR	In conclusion, these results suggest that high expression of NEAT1 promoted the onset of thyroid carcinoma.	28000845
NEAT1	lncRNA	Homo sapiens	tongue cancer	N/A	N/A	LRLSLDA-LNCSIM1	N/A	N/A
NEAT1	lncRNA	Homo sapiens	tongue cancer	N/A	N/A	LRLSLDA-LNCSIM2	N/A	N/A
NEAT1	lncRNA	Homo sapiens	transient neonatal diabetes mellitus	N/A	N/A	LRLSLDA-LNCSIM1	N/A	N/A
NEAT1	lncRNA	Homo sapiens	transient neonatal diabetes mellitus	N/A	N/A	LRLSLDA-LNCSIM2	N/A	N/A
NEAT1	lncRNA	Homo sapiens	trophoblastic neoplasm	N/A	N/A	LRLSLDA-LNCSIM1	N/A	N/A
NEAT1	lncRNA	Homo sapiens	trophoblastic neoplasm	N/A	N/A	LRLSLDA-LNCSIM2	N/A	N/A
NEAT1	lncRNA	Homo sapiens	type 1 diabetes mellitus	N/A	N/A	LRLSLDA-LNCSIM1	N/A	N/A
NEAT1	lncRNA	Homo sapiens	type 1 diabetes mellitus	N/A	N/A	LRLSLDA-LNCSIM2	N/A	N/A
NEAT1	lncRNA	Homo sapiens	type 2 diabetes mellitus	N/A	N/A	LRLSLDA-LNCSIM1	N/A	N/A
NEAT1	lncRNA	Homo sapiens	type 2 diabetes mellitus	N/A	N/A	LRLSLDA-LNCSIM2	N/A	N/A
NEAT1	lncRNA	Homo sapiens	urinary bladder cancer	N/A	N/A	LRLSLDA-LNCSIM1	N/A	N/A
NEAT1	lncRNA	Homo sapiens	urinary bladder cancer	N/A	N/A	LRLSLDA-LNCSIM2	N/A	N/A
NEAT1	lncRNA	Homo sapiens	urinary bladder cancer	N/A	N/A	TAM	N/A	N/A
NEAT1	lncRNA	Homo sapiens	velocardiofacial syndrome	N/A	N/A	LRLSLDA-LNCSIM1	N/A	N/A
NEAT1	lncRNA	Homo sapiens	velocardiofacial syndrome	N/A	N/A	LRLSLDA-LNCSIM2	N/A	N/A
NEAT1	lncRNA	Homo sapiens	West syndrome	N/A	N/A	LRLSLDA-LNCSIM1	N/A	N/A
NEAT1	lncRNA	Homo sapiens	West syndrome	N/A	N/A	LRLSLDA-LNCSIM2	N/A	N/A
NUP50-AS1	lncRNA	Homo sapiens	Alzheimers disease	N/A	N/A	LDAP	N/A	N/A
NUP50-AS1	lncRNA	Homo sapiens	astrocytoma	brain	Regulation [down-regulated]	Microarray	Among the lncRNAs detected,3806 lncRNAs with a fold change>2 or <0.5 and a q value<0.05 were found to have significantly different expression levels in astrocytoma samples compared to NAT samples. Of those,1196 were downregulated and 2610 were upregulated.	26252651
NUP50-AS1	lncRNA	Homo sapiens	breast cancer	N/A	N/A	LDAP	N/A	N/A
NUP50-AS1	lncRNA	Homo sapiens	cancer	N/A	N/A	LDAP	N/A	N/A
NUP50-AS1	lncRNA	Homo sapiens	cervical cancer	N/A	N/A	TAM	N/A	N/A
NUP50-AS1	lncRNA	Homo sapiens	colorectal cancer	N/A	N/A	LDAP	N/A	N/A
NUP50-AS1	lncRNA	Homo sapiens	hepatocellular carcinoma	N/A	N/A	LDAP	N/A	N/A
NUP50-AS1	lncRNA	Homo sapiens	Huntingtons disease	N/A	N/A	LDAP	N/A	N/A
NUP50-AS1	lncRNA	Homo sapiens	lymphoma	N/A	N/A	LDAP	N/A	N/A
NUP50-AS1	lncRNA	Homo sapiens	lymphoma	N/A	N/A	TAM	N/A	N/A
NUP50-AS1	lncRNA	Homo sapiens	malignant glioma	N/A	N/A	TAM	N/A	N/A
NUP50-AS1	lncRNA	Homo sapiens	melanoma	N/A	N/A	LDAP	N/A	N/A
NUP50-AS1	lncRNA	Homo sapiens	neuroblastoma	N/A	N/A	LDAP	N/A	N/A
NUP50-AS1	lncRNA	Homo sapiens	non-small cell lung carcinoma	N/A	N/A	TAM	N/A	N/A
NUP50-AS1	lncRNA	Homo sapiens	ovarian cancer	N/A	N/A	LDAP	N/A	N/A
NUP50-AS1	lncRNA	Homo sapiens	prostate cancer	N/A	N/A	LDAP	N/A	N/A
NUP50-AS1	lncRNA	Homo sapiens	schizophrenia	N/A	N/A	LDAP	N/A	N/A
NUP50-AS1	lncRNA	Homo sapiens	stomach cancer	N/A	N/A	TAM	N/A	N/A
NUP50-AS1	lncRNA	Homo sapiens	thyroid cancer	N/A	N/A	TAM	N/A	N/A
NUP50-AS1	lncRNA	Homo sapiens	urinary bladder cancer	N/A	N/A	TAM	N/A	N/A
NUTM2B-AS1	lncRNA	Homo sapiens	acquired immunodeficiency syndrome	N/A	N/A	LDAP	N/A	N/A
NUTM2B-AS1	lncRNA	Homo sapiens	Alzheimers disease	N/A	N/A	LDAP	N/A	N/A
NUTM2B-AS1	lncRNA	Homo sapiens	breast cancer	N/A	N/A	LDAP	N/A	N/A
NUTM2B-AS1	lncRNA	Homo sapiens	cancer	N/A	N/A	LDAP	N/A	N/A
NUTM2B-AS1	lncRNA	Homo sapiens	cervical cancer	N/A	N/A	TAM	N/A	N/A
NUTM2B-AS1	lncRNA	Homo sapiens	colorectal cancer	N/A	N/A	LDAP	N/A	N/A
NUTM2B-AS1	lncRNA	Homo sapiens	hepatocellular carcinoma	N/A	N/A	LDAP	N/A	N/A
NUTM2B-AS1	lncRNA	Homo sapiens	Huntingtons disease	N/A	N/A	LDAP	N/A	N/A
NUTM2B-AS1	lncRNA	Homo sapiens	lung cancer	N/A	N/A	LDAP	N/A	N/A
NUTM2B-AS1	lncRNA	Homo sapiens	lymphoma	N/A	N/A	LDAP	N/A	N/A
NUTM2B-AS1	lncRNA	Homo sapiens	lymphoma	N/A	N/A	TAM	N/A	N/A
NUTM2B-AS1	lncRNA	Homo sapiens	malignant glioma	N/A	N/A	TAM	N/A	N/A
NUTM2B-AS1	lncRNA	Homo sapiens	melanoma	N/A	N/A	LDAP	N/A	N/A
NUTM2B-AS1	lncRNA	Homo sapiens	nephroblastoma	N/A	N/A	LDAP	N/A	N/A
NUTM2B-AS1	lncRNA	Homo sapiens	neuroblastoma	N/A	N/A	LDAP	N/A	N/A
NUTM2B-AS1	lncRNA	Homo sapiens	non-small cell lung carcinoma	N/A	N/A	TAM	N/A	N/A
NUTM2B-AS1	lncRNA	Homo sapiens	osteosarcoma	N/A	N/A	LDAP	N/A	N/A
NUTM2B-AS1	lncRNA	Homo sapiens	ovarian cancer	N/A	N/A	LDAP	N/A	N/A
NUTM2B-AS1	lncRNA	Homo sapiens	pancreatic ductal adenocarcinoma	N/A	N/A	LDAP	N/A	N/A
NUTM2B-AS1	lncRNA	Homo sapiens	prostate cancer	N/A	N/A	LDAP	N/A	N/A
NUTM2B-AS1	lncRNA	Homo sapiens	schizophrenia	N/A	N/A	LDAP	N/A	N/A
NUTM2B-AS1	lncRNA	Homo sapiens	stomach cancer	N/A	N/A	TAM	N/A	N/A
NUTM2B-AS1	lncRNA	Homo sapiens	thyroid cancer	N/A	N/A	TAM	N/A	N/A
NUTM2B-AS1	lncRNA	Homo sapiens	type 2 diabetes mellitus	N/A	N/A	LDAP	N/A	N/A
NUTM2B-AS1	lncRNA	Homo sapiens	urinary bladder cancer	N/A	N/A	TAM	N/A	N/A
PCED1B-AS1	lncRNA	Homo sapiens	Alzheimers disease	N/A	N/A	LDAP	N/A	N/A
PCED1B-AS1	lncRNA	Homo sapiens	breast cancer	N/A	N/A	LDAP	N/A	N/A
PCED1B-AS1	lncRNA	Homo sapiens	cancer	N/A	N/A	LDAP	N/A	N/A
PCED1B-AS1	lncRNA	Homo sapiens	cervical cancer	N/A	N/A	TAM	N/A	N/A
PCED1B-AS1	lncRNA	Homo sapiens	colorectal cancer	N/A	N/A	LDAP	N/A	N/A
PCED1B-AS1	lncRNA	Homo sapiens	hepatocellular carcinoma	N/A	N/A	LDAP	N/A	N/A
PCED1B-AS1	lncRNA	Homo sapiens	Huntingtons disease	N/A	N/A	LDAP	N/A	N/A
PCED1B-AS1	lncRNA	Homo sapiens	lung cancer	N/A	N/A	LDAP	N/A	N/A
PCED1B-AS1	lncRNA	Homo sapiens	lymphoma	N/A	N/A	LDAP	N/A	N/A
PCED1B-AS1	lncRNA	Homo sapiens	lymphoma	N/A	N/A	TAM	N/A	N/A
PCED1B-AS1	lncRNA	Homo sapiens	malignant glioma	N/A	N/A	TAM	N/A	N/A
PCED1B-AS1	lncRNA	Homo sapiens	melanoma	N/A	N/A	LDAP	N/A	N/A
PCED1B-AS1	lncRNA	Homo sapiens	neuroblastoma	N/A	N/A	LDAP	N/A	N/A
PCED1B-AS1	lncRNA	Homo sapiens	non-small cell lung carcinoma	N/A	N/A	TAM	N/A	N/A
PCED1B-AS1	lncRNA	Homo sapiens	osteosarcoma	N/A	N/A	LDAP	N/A	N/A
PCED1B-AS1	lncRNA	Homo sapiens	ovarian cancer	N/A	N/A	LDAP	N/A	N/A
PCED1B-AS1	lncRNA	Homo sapiens	prostate cancer	N/A	N/A	LDAP	N/A	N/A
PCED1B-AS1	lncRNA	Homo sapiens	schizophrenia	N/A	N/A	LDAP	N/A	N/A
PCED1B-AS1	lncRNA	Homo sapiens	stomach cancer	N/A	N/A	TAM	N/A	N/A
PCED1B-AS1	lncRNA	Homo sapiens	thyroid cancer	N/A	N/A	TAM	N/A	N/A
PCED1B-AS1	lncRNA	Homo sapiens	urinary bladder cancer	N/A	N/A	TAM	N/A	N/A
PRKCQ-AS1	lncRNA	Homo sapiens	acquired immunodeficiency syndrome	N/A	N/A	LDAP	N/A	N/A
PRKCQ-AS1	lncRNA	Homo sapiens	Alzheimers disease	N/A	N/A	LDAP	N/A	N/A
PRKCQ-AS1	lncRNA	Homo sapiens	breast cancer	N/A	N/A	LDAP	N/A	N/A
PRKCQ-AS1	lncRNA	Homo sapiens	cancer	N/A	N/A	LDAP	N/A	N/A
PRKCQ-AS1	lncRNA	Homo sapiens	cervical cancer	N/A	N/A	TAM	N/A	N/A
PRKCQ-AS1	lncRNA	Homo sapiens	colorectal cancer	N/A	N/A	LDAP	N/A	N/A
PRKCQ-AS1	lncRNA	Homo sapiens	hepatocellular carcinoma	N/A	N/A	LDAP	N/A	N/A
PRKCQ-AS1	lncRNA	Homo sapiens	Huntingtons disease	N/A	N/A	LDAP	N/A	N/A
PRKCQ-AS1	lncRNA	Homo sapiens	lung cancer	N/A	N/A	LDAP	N/A	N/A
PRKCQ-AS1	lncRNA	Homo sapiens	lymphoma	N/A	N/A	LDAP	N/A	N/A
PRKCQ-AS1	lncRNA	Homo sapiens	lymphoma	N/A	N/A	TAM	N/A	N/A
PRKCQ-AS1	lncRNA	Homo sapiens	malignant glioma	N/A	N/A	TAM	N/A	N/A
PRKCQ-AS1	lncRNA	Homo sapiens	melanoma	N/A	N/A	LDAP	N/A	N/A
PRKCQ-AS1	lncRNA	Homo sapiens	neuroblastoma	N/A	N/A	LDAP	N/A	N/A
PRKCQ-AS1	lncRNA	Homo sapiens	non-small cell lung carcinoma	N/A	N/A	TAM	N/A	N/A
PRKCQ-AS1	lncRNA	Homo sapiens	osteosarcoma	N/A	N/A	LDAP	N/A	N/A
PRKCQ-AS1	lncRNA	Homo sapiens	ovarian cancer	N/A	N/A	LDAP	N/A	N/A
PRKCQ-AS1	lncRNA	Homo sapiens	prostate cancer	N/A	N/A	LDAP	N/A	N/A
PRKCQ-AS1	lncRNA	Homo sapiens	schizophrenia	N/A	N/A	LDAP	N/A	N/A
PRKCQ-AS1	lncRNA	Homo sapiens	stomach cancer	N/A	N/A	TAM	N/A	N/A
PRKCQ-AS1	lncRNA	Homo sapiens	thyroid cancer	N/A	N/A	TAM	N/A	N/A
PRKCQ-AS1	lncRNA	Homo sapiens	urinary bladder cancer	N/A	N/A	TAM	N/A	N/A
PVT1	circRNA	Homo sapiens	breast cancer	breast cancer tissues	Regulation [dysregulation]	qPCR	The main actor of this dysregulated lncRNA-associated ceRNA network was the lncRNA PVT1, which revealed a net biding preference towards the miR-200 family members in normal breast tissues.	28187158
PVT1	circRNA	Homo sapiens	stomach cancer	gastric cancer (GC) tissues compared with matched normal tissues	Regulation [up-regulated]	qPCR	The expression of circPVT1 is often upregulated in GC tissues due to the amplification of its genomic locus.	27986464
PVT1	lncRNA	Homo sapiens	abdominal aortic aneurysm	N/A	N/A	LRLSLDA-LNCSIM1	N/A	N/A
PVT1	lncRNA	Homo sapiens	abdominal aortic aneurysm	N/A	N/A	LRLSLDA-LNCSIM2	N/A	N/A
PVT1	lncRNA	Homo sapiens	acquired immunodeficiency syndrome	N/A	N/A	LDAP	N/A	N/A
PVT1	lncRNA	Homo sapiens	acquired immunodeficiency syndrome	N/A	N/A	LRLSLDA-LNCSIM1	N/A	N/A
PVT1	lncRNA	Homo sapiens	acquired immunodeficiency syndrome	N/A	N/A	LRLSLDA-LNCSIM2	N/A	N/A
PVT1	lncRNA	Homo sapiens	acute lymphocytic leukemia	N/A	N/A	LRLSLDA-LNCSIM1	N/A	N/A
PVT1	lncRNA	Homo sapiens	acute lymphocytic leukemia	N/A	N/A	LRLSLDA-LNCSIM2	N/A	N/A
PVT1	lncRNA	Homo sapiens	acute myeloid leukemia	N/A	N/A	LRLSLDA-LNCSIM1	N/A	N/A
PVT1	lncRNA	Homo sapiens	acute myeloid leukemia	N/A	N/A	LRLSLDA-LNCSIM2	N/A	N/A
PVT1	lncRNA	Homo sapiens	acute promyelocytic leukemia	N/A	Expression	RNAi//qRT-PCR	Overexpression of the long non-coding RNA PVT1 is correlated with leukemic cell proliferation in acute promyelocytic leukemia.	26545364
PVT1	lncRNA	Homo sapiens	adolescent idiopathic scoliosis	N/A	N/A	LRLSLDA-LNCSIM1	N/A	N/A
PVT1	lncRNA	Homo sapiens	adolescent idiopathic scoliosis	N/A	N/A	LRLSLDA-LNCSIM2	N/A	N/A
PVT1	lncRNA	Homo sapiens	adrenocortical carcinoma	N/A	N/A	LRLSLDA-LNCSIM1	N/A	N/A
PVT1	lncRNA	Homo sapiens	adrenocortical carcinoma	N/A	N/A	LRLSLDA-LNCSIM2	N/A	N/A
PVT1	lncRNA	Homo sapiens	Aging	N/A	N/A	LRLSLDA-LNCSIM1	N/A	N/A
PVT1	lncRNA	Homo sapiens	Aging	N/A	N/A	LRLSLDA-LNCSIM2	N/A	N/A
PVT1	lncRNA	Homo sapiens	Alzheimers disease	N/A	N/A	LDAP	N/A	N/A
PVT1	lncRNA	Homo sapiens	Alzheimers disease	N/A	N/A	LRLSLDA-LNCSIM1	N/A	N/A
PVT1	lncRNA	Homo sapiens	Alzheimers disease	N/A	N/A	LRLSLDA-LNCSIM2	N/A	N/A
PVT1	lncRNA	Homo sapiens	Angelman syndrome	N/A	N/A	LRLSLDA-LNCSIM1	N/A	N/A
PVT1	lncRNA	Homo sapiens	Angelman syndrome	N/A	N/A	LRLSLDA-LNCSIM2	N/A	N/A
PVT1	lncRNA	Homo sapiens	aortic aneurysm	N/A	N/A	LRLSLDA-LNCSIM1	N/A	N/A
PVT1	lncRNA	Homo sapiens	aortic aneurysm	N/A	N/A	LRLSLDA-LNCSIM2	N/A	N/A
PVT1	lncRNA	Homo sapiens	asthma	N/A	Regulation	qPCR//Microarray	Targeting PVT1 might be effective in reducing airway remodeling in asthmatic patients.	27484035
PVT1	lncRNA	Homo sapiens	astrocytoma	brain	Regulation [up-regulated]	Microarray	Among the lncRNAs detected,3806 lncRNAs with a fold change>2 or <0.5 and a q value<0.05 were found to have significantly different expression levels in astrocytoma samples compared to NAT samples. Of those,1196 were downregulated and 2610 were upregulated.	26252651
PVT1	lncRNA	Homo sapiens	atherosclerosis	N/A	N/A	LRLSLDA-LNCSIM1	N/A	N/A
PVT1	lncRNA	Homo sapiens	atherosclerosis	N/A	N/A	LRLSLDA-LNCSIM2	N/A	N/A
PVT1	lncRNA	Homo sapiens	autism spectrum disorder	N/A	N/A	LRLSLDA-LNCSIM1	N/A	N/A
PVT1	lncRNA	Homo sapiens	autism spectrum disorder	N/A	N/A	LRLSLDA-LNCSIM2	N/A	N/A
PVT1	lncRNA	Homo sapiens	Autoimmune Diseases	N/A	N/A	LRLSLDA-LNCSIM1	N/A	N/A
PVT1	lncRNA	Homo sapiens	Autoimmune Diseases	N/A	N/A	LRLSLDA-LNCSIM2	N/A	N/A
PVT1	lncRNA	Homo sapiens	autoimmune thyroid disease	N/A	N/A	LRLSLDA-LNCSIM1	N/A	N/A
PVT1	lncRNA	Homo sapiens	autoimmune thyroid disease	N/A	N/A	LRLSLDA-LNCSIM2	N/A	N/A
PVT1	lncRNA	Homo sapiens	B-cell lymphoma	N/A	Regulation	Genotyping	Deletion or methylation of CDKN2A/2B and PVT1 rearrangement occur frequently in highly aggressive B-cell lymphomas harboring 8q24 abnormality	23547836
PVT1	lncRNA	Homo sapiens	basal cell carcinoma	N/A	N/A	LRLSLDA-LNCSIM1	N/A	N/A
PVT1	lncRNA	Homo sapiens	basal cell carcinoma	N/A	N/A	LRLSLDA-LNCSIM2	N/A	N/A
PVT1	lncRNA	Homo sapiens	Beckwith-Wiedemann syndrome	N/A	N/A	LRLSLDA-LNCSIM1	N/A	N/A
PVT1	lncRNA	Homo sapiens	Beckwith-Wiedemann syndrome	N/A	N/A	LRLSLDA-LNCSIM2	N/A	N/A
PVT1	lncRNA	Homo sapiens	biparental complete hydatidiform moles	N/A	N/A	LRLSLDA-LNCSIM1	N/A	N/A
PVT1	lncRNA	Homo sapiens	biparental complete hydatidiform moles	N/A	N/A	LRLSLDA-LNCSIM2	N/A	N/A
PVT1	lncRNA	Homo sapiens	bipolar disorder	N/A	N/A	LRLSLDA-LNCSIM1	N/A	N/A
PVT1	lncRNA	Homo sapiens	bipolar disorder	N/A	N/A	LRLSLDA-LNCSIM2	N/A	N/A
PVT1	lncRNA	Homo sapiens	bladder urothelial carcinoma	BUC tissues and cell lines	Expression [high expression]	qRT-PCR//lncRNA microarray	Using a lncRNA array and quantitative real-time PCR, we detected greater expression of PVT1 in BUC tissues and cell lines resistant to doxorubicin (DOX) and cisplatin (DDP) than in DOX- and DDP-sensitive cells. PVT1 knockdown reduced proliferation and invasion by a DOX- and DDP-resistant T24/DR BUC cells, arrested cells in G1 phase, and increased apoptosis. PVT1 knockdown also sensitized T24/DR c…	28969069
PVT1	lncRNA	Homo sapiens	Blepharophimosis, Ptosis, and Epicanthus Inversus	N/A	N/A	LRLSLDA-LNCSIM1	N/A	N/A
PVT1	lncRNA	Homo sapiens	Blepharophimosis, Ptosis, and Epicanthus Inversus	N/A	N/A	LRLSLDA-LNCSIM2	N/A	N/A
PVT1	lncRNA	Homo sapiens	brain germinoma	N/A	N/A	LRLSLDA-LNCSIM1	N/A	N/A
PVT1	lncRNA	Homo sapiens	brain germinoma	N/A	N/A	LRLSLDA-LNCSIM2	N/A	N/A
PVT1	lncRNA	Homo sapiens	brain ischemia	N/A	N/A	LRLSLDA-LNCSIM1	N/A	N/A
PVT1	lncRNA	Homo sapiens	brain ischemia	N/A	N/A	LRLSLDA-LNCSIM2	N/A	N/A
PVT1	lncRNA	Homo sapiens	breast cancer	N/A	N/A	RWRlncD	N/A	N/A
PVT1	lncRNA	Homo sapiens	breast cancer	cell line (A2780, DOV13, PA-1)	Regulation [up-regulated]	qPCR//Genotyping	These results suggest that MYC and PVT1 contribute independently to ovarian and breast pathogenesis when overexpressed because of genomic abnormalities. They also suggest that PVT1-mediated inhibition of apoptosis may explain why amplification of 8q24 is associated with reduced survival duration in patients treated with agents that act through apoptotic mechanisms.	17908964
PVT1	lncRNA	Homo sapiens	breast cancer	cell line (BRF71T1, HCC38, CAMA-1)	Regulation [up-regulated]	qPCR//Genotyping	In the 43 breast cancer tissues,PVT1 expression was significantly higher in those with the GG genotype than that in the GA or AA genotype. Compared to normal tissues with any of the genotypes,PVT1 expression was also higher in the tumors with the GG genotype. These findings suggest that the GG genotype of SNP rs13281615 influences breast cancer development likely by modulating PVT1 expression.	24780616
PVT1	lncRNA	Homo sapiens	breast cancer	N/A	Expression	qPCR//Genotyping	It is a potential target of breast cancer	25122612
PVT1	lncRNA	Homo sapiens	breast cancer	N/A	Regulation	qPCR//Genotyping	It leads to increased premalignant features, and ultimately to tumor formation.	26889781
PVT1	lncRNA	Homo sapiens	breast cancer	breast cancer tissues and adjacent normal tissues (ANTs)	Regulation [up-regulated]	qRT-PCR	Our results indicated that the expression of PVT1 was significantly upregulated in breast cancer tissues, compared with adjacent normal tissues (ANTs). And the increasing expression of PVT1 was associated with clinical stage, lymph nodes metastasis, and overall survival in breast cancer patients. Using computational screening, a transcriptional factor binding site was found between SOX2 and PVT1 …	28882595
PVT1	lncRNA	Homo sapiens	Burkitt lymphoma	N/A	N/A	RWRlncD	N/A	N/A
PVT1	lncRNA	Homo sapiens	Burkitt lymphoma	N/A	Mutation	ChIP	PVT1 is frequently involved in the translocations occurring in variant Burkitts lymphomas and murine plasmacytomas.	17503467
PVT1	lncRNA	Homo sapiens	cancer	N/A	N/A	RWRlncD	N/A	N/A
PVT1	lncRNA	Homo sapiens	cancer	N/A	Expression [differentially expressed]	Genotyping	The PVT gene frequently amplifies with MYC in tumor cells.	2725491
PVT1	lncRNA	Homo sapiens	cancer	N/A	N/A	Genotyping	A single supernumerary segment encompassing all four genes(Myc gene or the region encompassing Pvt1,Ccdc26 and Gsdmc) successfully promotes cancer, PVT1 RNA and MYC protein expression correlated in primary human tumours,and copy number of PVT1 was co-increased in more than 98% of MYC-copy-increase cancers.	25043044
PVT1	lncRNA	Homo sapiens	cancer	N/A	Expression [high expression]	Meta-analysis	A total of 1443 patients from 15 studies were included in this meta-analysis. Elevated PVT1 expression was significantly correlated with poor overall survival (HR=2.03, 95% CI: 1.69-2.43) and disease-free survival (HR=1.55, 95% CI: 1.29-1.87). Statistical significance was also observed in a subgroup meta-analysis that was stratified by variance analysis, cancer type, sample size and PVT1 cut-off …	28866116
PVT1	lncRNA	Homo sapiens	cancer	N/A	Expression [overexpression]	Meta-analysis	The pooled result indicated that overexpressed PVT1 predicts a poorer prognosis of cancerous patients for overall survival (HR = 1.91, 95% CI: 1.61 - 2.26, p < 0.001) and disease-free survival (HR = 1.90, 95% CI: 1.46 - 2.48, p < 0.001) or recurrencefree survival (HR = 1.77, 95% CI: 1.24 - 2.52, p = 0.002) or progression-free survival (HR = 2.84, 95% CI: 1.67 - 4.82, p < 0.001). High expression o…	29035442
PVT1	lncRNA	Homo sapiens	cancer	N/A	Regulation [up-regulated]	Meta-analysis//ROC	Compared to corresponding normal tissues, PVT1 expression was significantly upregulated in 18 types of cancer and further being an effective diagnosis biomarker in 16 of them. For the 23 diagnosis tests performed in tissue, the pooled AUC and diagnostic odd ratio (DOR) were estimated to be 0.81 (95% CI: 0.76-0.86) and 17.25 (95% CI: 8.43-35.27), when the pooled AUC and DOR were 0.83 (95%CI: 0.75-…
PVT1	lncRNA	Homo sapiens	cancer	N/A	Expression	Meta-analysis	A total of 2109 patients from 20 studies were included. The results showed that elevated PVT1 expression predicted a poor outcome for overall survival (OS) in nine types of cancers (HR = 1.40, 95% CI: 1.21-1.59). Subgroup analysis indicated that there was a significant association between PVT1 overexpression and poor OS of patients with gastric cancer, gynecology cancer and lung cancer. Furthermo…	29348896
PVT1	lncRNA	Homo sapiens	Carcinoma, Ductal	N/A	N/A	LRLSLDA-LNCSIM1	N/A	N/A
PVT1	lncRNA	Homo sapiens	Carcinoma, Ductal	N/A	N/A	LRLSLDA-LNCSIM2	N/A	N/A
PVT1	lncRNA	Homo sapiens	Cardiomegaly	N/A	N/A	LRLSLDA-LNCSIM1	N/A	N/A
PVT1	lncRNA	Homo sapiens	Cardiomegaly	N/A	N/A	LRLSLDA-LNCSIM2	N/A	N/A
PVT1	lncRNA	Homo sapiens	Cardiomegaly	N/A	Expression	qRT-PCR	PVT1 was essential for the maintenance of cell size of cardiomyocytes and might play a role in the regulation of cardiac hypertrophy.	26045764
PVT1	lncRNA	Homo sapiens	cardiomyopathy	N/A	N/A	LRLSLDA-LNCSIM1	N/A	N/A
PVT1	lncRNA	Homo sapiens	cardiomyopathy	N/A	N/A	LRLSLDA-LNCSIM2	N/A	N/A
PVT1	lncRNA	Homo sapiens	cardiovascular system disease	N/A	N/A	LRLSLDA-LNCSIM1	N/A	N/A
PVT1	lncRNA	Homo sapiens	cardiovascular system disease	N/A	N/A	LRLSLDA-LNCSIM2	N/A	N/A
PVT1	lncRNA	Homo sapiens	cerebrovascular disease	N/A	N/A	LRLSLDA-LNCSIM1	N/A	N/A
PVT1	lncRNA	Homo sapiens	cerebrovascular disease	N/A	N/A	LRLSLDA-LNCSIM2	N/A	N/A
PVT1	lncRNA	Homo sapiens	cervical cancer	N/A	N/A	LRLSLDA-LNCSIM1	N/A	N/A
PVT1	lncRNA	Homo sapiens	cervical cancer	N/A	N/A	LRLSLDA-LNCSIM2	N/A	N/A
PVT1	lncRNA	Homo sapiens	cervical cancer	cell line (SiHa, HeLa, DoTc2 4510)	Regulation [up-regulated]	qPCR//RNAi//Western blot	Our results demonstrate that PVT1 expression is significantly increased in ICC tissue versus normal cervix and that higher expression of PVT1 correlates with poorer overall survival. In cervical cancer cell lines,PVT1 knockdown resulted in significantly decreased cell proliferation,migration and invasion,while apoptosis and cisplatin cytotoxicity were significantly increased in these cells. Final…	27232880
PVT1	lncRNA	Homo sapiens	cervical cancer	tissue, cell line (SiHa, HeLa)	Regulation [up-regulated]	qPCR//RNAi//Western blot	Our results revealed that PVT1 is upregulated in cervical cancer tissues. Overexpression of PVT1 promotes cervical cancer cells proliferation,cell cycle progression and migration,and depletion of PVT1 inhibits cervical cancer cell proliferation,cell cycle progression,and migration. Mechanistically,we verified that PVT1 binds to EZH2,recruits EZH2 to the miR-200b promoter,increases histone H3K27 t…	27272214
PVT1	lncRNA	Homo sapiens	cervical cancer	N/A	Expression	qPCR//RNAi//Western blot	Long noncoding RNA PVT1 Is a novel serum biomarker for detection of cervical cancer.	27775803
PVT1	lncRNA	Homo sapiens	cervical cancer	cervical cancer tissue and cell lines	Regulation [up-regulated]	Dual luciferase reporter gene assay//Bioinformatic analysis	Our study found that PVT1 was upregulated in cervical cancer tissue and cell lines. After transfecting PVT1 siRNA, the proliferation, migration, and invasion of cervical cancer cells were markedly decreased. miRNA expression profiles demonstrate that miR-424 was markedly downregulated in cervical cancer tissue. Bioinformatics analysis revealed that miR-424 was potentially targeted by PVT1, which …	28276314
PVT1	lncRNA	Homo sapiens	cervical cancer	cervical tissue, cell lines	Regulation [up-regulated]	qRT-PCR	Our study found that PVT1 was upregulated in cervical cancer tissue and cell lines.	28276314
PVT1	lncRNA	Homo sapiens	cervical cancer	N/A	Interaction [miR-424]	qPCR	After transfecting PVT1 siRNA, the proliferation, migration, and invasion of cervical cancer cells were markedly decreased. miRNA expression profiles demonstrate that miR-424 was markedly downregulated in cervical cancer tissue.	28276314
PVT1	lncRNA	Homo sapiens	chronic lymphocytic leukemia	N/A	N/A	LRLSLDA-LNCSIM1	N/A	N/A
PVT1	lncRNA	Homo sapiens	chronic lymphocytic leukemia	N/A	N/A	LRLSLDA-LNCSIM2	N/A	N/A
PVT1	lncRNA	Homo sapiens	chronic myeloid leukemia	N/A	N/A	LRLSLDA-LNCSIM1	N/A	N/A
PVT1	lncRNA	Homo sapiens	chronic myeloid leukemia	N/A	N/A	LRLSLDA-LNCSIM2	N/A	N/A
PVT1	lncRNA	Homo sapiens	chronic myeloproliferative disorders	N/A	N/A	LRLSLDA-LNCSIM1	N/A	N/A
PVT1	lncRNA	Homo sapiens	chronic myeloproliferative disorders	N/A	N/A	LRLSLDA-LNCSIM2	N/A	N/A
PVT1	lncRNA	Homo sapiens	chronic nonalcoholic liver disease	N/A	N/A	LRLSLDA-LNCSIM1	N/A	N/A
PVT1	lncRNA	Homo sapiens	chronic nonalcoholic liver disease	N/A	N/A	LRLSLDA-LNCSIM2	N/A	N/A
PVT1	lncRNA	Homo sapiens	clear cell renal cell carcinoma	129 ccRCC tissue samples and matched adjacent normal tissue samples	Regulation [up-regulated]	qRT-PCR	We identified the lncRNA PVT1, which was upregulated in clear cell renal cell carcinoma (ccRCC) tissues when compared with corresponding controls. Furthermore, PVT1 expression was positively associated with gender, tumor size, pT stage, TNM stage, and Fuhrman grade. Kaplan-Meier survival analysis showed that patients with high PVT1 expression had shorter disease-free survival (DFS) and overall-su…	29081406
PVT1	lncRNA	Homo sapiens	clear cell renal cell carcinoma	ccRCC tissues	Regulation [up-regulated]	RNA immunoprecipitation//Bioinformatic analysis	Plasmacytoma variant translocation 1 (PVT1), an lncRNA, was shown to be upregulated in clear cell renal cell carcinoma (ccRCC) in our study, while Kaplan-Meier curve and Cox regression analysis showed that high expression of PVT1 was associated with poor overall survival (OS) and disease free survival (DFS) in ccRCC patients. In vitro experiments revealed that PVT1 promoted renal cancer cell prol…	29156724
PVT1	lncRNA	Homo sapiens	clear cell renal cell carcinoma	clear cell renal cell carcinoma tissues	Regulation [up-regulated]	qRT-PCR//Knockdown	Our results indicated that PVT1 was up-regulated in clear cell renal cell carcinoma tissues. The Cancer Genome Atlas cohort analysis revealed that in clear cell renal cell carcinoma, higher PVT1 expression correlated with advanced TNM stage, histological grade, and poor survival. PVT1 knockdown promoted apoptosis, inhibited renal cancer cell proliferation, decreased Mcl-1, and increased cleaved c…	29254209
PVT1	lncRNA	Homo sapiens	cleft lip	N/A	N/A	RWRlncD	N/A	N/A
PVT1	lncRNA	Homo sapiens	cleft lip	N/A	Mutation	Genotyping	Association identified by GWAS (rs987525,A>G).	19270707
PVT1	lncRNA	Homo sapiens	colon cancer	N/A	N/A	LRLSLDA-LNCSIM1	N/A	N/A
PVT1	lncRNA	Homo sapiens	colon cancer	N/A	N/A	LRLSLDA-LNCSIM2	N/A	N/A
PVT1	lncRNA	Homo sapiens	colon cancer	HCT116	Regulation [up-regulated]	FISH//RIP//RT-PCR//Western blot	PVT1 RNA and MYC protein expression correlated in primary human tumours, and copy number of PVT1 was co-increased in more than 98% of MYC-copy-increase cancers. Ablation of PVT1 from MYC-driven colon cancer line HCT116 diminished its tumorigenic potency.Our findings indicate that PVT1 lncRNA increases MYC protein levels in 8q24-gain cancers and that loss of PVT1 RNA reduces MYC protein to more no…	25043044
PVT1	lncRNA	Homo sapiens	colorectal cancer	N/A	N/A	LRLSLDA-LNCSIM1	N/A	N/A
PVT1	lncRNA	Homo sapiens	colorectal cancer	N/A	N/A	LRLSLDA-LNCSIM2	N/A	N/A
PVT1	lncRNA	Homo sapiens	colorectal cancer	CRC tissue, cell line (RKO, HCT116)	Regulation [up-regulated]	qPCR//Microarray	CRC cells transfected with PVT-1 siRNA exhibited significant loss of their proliferation and invasion capabilities. In these cells,the TGF-β signalling pathway and apoptotic signals were significantly activated. In addition,univariate and multivariate analysis revealed that PVT-1 expression level was an independent risk factor for overall survival of colorectal cancer patients.	24196785
PVT1	lncRNA	Homo sapiens	colorectal cancer	cell line (HT-29, HCT-116)	Regulation [up-regulated]	qPCR//Microarray	This increase in AA was associated with a marked rise in lncRNA PVT1 (plasmacytoma variant translocation 1),a host gene of miR-1207-5p	26990997
PVT1	lncRNA	Homo sapiens	colorectal cancer	colon cancer tissue, cell lines	Regulation [up-regulated]	RT-PCR	The results showed that the PVT1 expression in tumor tissues was higher than that in normal tissues, which was significantly correlated with the expression of c-Myc and three c-Myc regulating genes FUBP1, EZH2, and NPM1 and also correlated with the expression of two other PVT1-associated transcript factors nuclear factor-κB and myocyte-specific enhancer factor 2A.	28381186
PVT1	lncRNA	Homo sapiens	colorectal cancer	N/A	Interaction [c-Myc]	qPCR	The results also showed that by down-regulating the PVT1 expression, the c-Myc expression was suppressed, the cell proliferation was inhibited, and cell apoptosis was increased.	28381186
PVT1	lncRNA	Homo sapiens	colorectal cancer	CRC tissues and cell lines and corresponding non-cancerous samples and normal colon epithelial cells	Expression [high expression]	qRT-PCR//Knockdown	In this study, we found that PVT1 was highly expressed in CRC tissues and cell lines compared with the corresponding non-cancerous samples and normal colon epithelial cells. Clinically, increased expression of PVT1 was positively correlated with tumor size, advanced histological stages, metastases, poor prognosis, and cisplatin resistance of CRC patients. In vitro studies showed that PVT1 silenci…	29423000
PVT1	lncRNA	Homo sapiens	colorectal cancer	CRC cell lines	Regulation [up-regulated]	RT-qPCR//Western blot//CCK-8 assay//siRNA//Knockdown	The present study demonstrated that the expression of PVT1 in CRC cell lines was higher than that in normal colon mucosal cell lines. Using GEO database analysis and the measurement of clinical samples, it was revealed that CRC patients with high PVT1 expression demonstrated poor OS. Multivariate analysis indicated that high PVT1 expression is an independent risk factor for patients with CRC. In …	29512788
PVT1	lncRNA	Homo sapiens	colorectal cancer	5‑FU‑resistant CRC tissues and cell lines (HCT‑8/5‑FU and HCT‑116/5‑FU)	Expression [high expression]	RT-qPCR//CCK-8 assay//Flow Cytometry	In the present study, PVT1 mRNA was highly expressed in 5‑FU‑resistant CRC tissues and cell lines. HCT‑8/5‑FU and HCT‑116/5‑FU cells transfected with small interfering RNA PVT1 and treated with 5‑FU exhibited higher apoptotic rates and lower survival rates. By contrast, overexpression of PVT1 in HCT‑8 and HCT‑116 cells transfected with lentiviral vector‑PVT1‑green fluorescent protein and treated …	29693171
PVT1	lncRNA	Homo sapiens	colorectal neoplasia	N/A	N/A	LRLSLDA-LNCSIM1	N/A	N/A
PVT1	lncRNA	Homo sapiens	colorectal neoplasia	N/A	N/A	LRLSLDA-LNCSIM2	N/A	N/A
PVT1	lncRNA	Homo sapiens	Congenital Hyperinsulinism	N/A	N/A	LRLSLDA-LNCSIM1	N/A	N/A
PVT1	lncRNA	Homo sapiens	Congenital Hyperinsulinism	N/A	N/A	LRLSLDA-LNCSIM2	N/A	N/A
PVT1	lncRNA	Homo sapiens	coronary artery disease	N/A	N/A	LRLSLDA-LNCSIM1	N/A	N/A
PVT1	lncRNA	Homo sapiens	coronary artery disease	N/A	N/A	LRLSLDA-LNCSIM2	N/A	N/A
PVT1	lncRNA	Homo sapiens	Coronary Disease	N/A	N/A	LRLSLDA-LNCSIM1	N/A	N/A
PVT1	lncRNA	Homo sapiens	Coronary Disease	N/A	N/A	LRLSLDA-LNCSIM2	N/A	N/A
PVT1	lncRNA	Homo sapiens	deleterious effects in the somatic thymus tissue	N/A	N/A	LRLSLDA-LNCSIM1	N/A	N/A
PVT1	lncRNA	Homo sapiens	deleterious effects in the somatic thymus tissue	N/A	N/A	LRLSLDA-LNCSIM2	N/A	N/A
PVT1	lncRNA	Homo sapiens	Depression	N/A	N/A	LRLSLDA-LNCSIM1	N/A	N/A
PVT1	lncRNA	Homo sapiens	Depression	N/A	N/A	LRLSLDA-LNCSIM2	N/A	N/A
PVT1	lncRNA	Homo sapiens	dermatomyositis	N/A	N/A	LRLSLDA-LNCSIM1	N/A	N/A
PVT1	lncRNA	Homo sapiens	dermatomyositis	N/A	N/A	LRLSLDA-LNCSIM2	N/A	N/A
PVT1	lncRNA	Homo sapiens	diabetes mellitus	N/A	N/A	LRLSLDA-LNCSIM1	N/A	N/A
PVT1	lncRNA	Homo sapiens	diabetes mellitus	N/A	N/A	LRLSLDA-LNCSIM2	N/A	N/A
PVT1	lncRNA	Homo sapiens	diabetes mellitus	N/A	Regulation	Western blot//qPCR	Autophagy ameliorates cognitive impairment through activation of PVT1 and apoptosis in diabetes mice.	26971628
PVT1	lncRNA	Homo sapiens	Diabetic Nephropathies	N/A	N/A	RWRlncD	N/A	N/A
PVT1	lncRNA	Homo sapiens	Diabetic Nephropathies	N/A	Interaction	Luciferase reporter gene assay//qPCR//Bioinformatic analysis	PVT1 may mediate the development and progression of diabetic nephropathy through mechanisms involving ECM accumulation.	21526116
PVT1	lncRNA	Homo sapiens	Diabetic Nephropathies	N/A	Expression [differentially expressed]	Luciferase reporter gene assay//qPCR//Bioinformatic analysis	Role of MicroRNA 1207-5P and Its Host Gene,the Long Non-Coding RNA Pvt1,as Mediators of Extracellular Matrix Accumulation in the Kidney: Implications for Diabetic Nephropathy.	24204837
PVT1	lncRNA	Homo sapiens	Diabetic Nephropathies	N/A	Expression	Bioinformatic analysis	Variants in the plasmacytoma variant translocation (PVT1) gene were strongly associated with DKD in the Pima Indians, a group with the highest prevalence of type 2 diabetes in the world.	27503944
PVT1	lncRNA	Homo sapiens	DiGeorge syndrome	N/A	N/A	LRLSLDA-LNCSIM1	N/A	N/A
PVT1	lncRNA	Homo sapiens	DiGeorge syndrome	N/A	N/A	LRLSLDA-LNCSIM2	N/A	N/A
PVT1	lncRNA	Homo sapiens	dilated cardiomyopathy	N/A	N/A	LRLSLDA-LNCSIM1	N/A	N/A
PVT1	lncRNA	Homo sapiens	dilated cardiomyopathy	N/A	N/A	LRLSLDA-LNCSIM2	N/A	N/A
PVT1	lncRNA	Homo sapiens	Down syndrome	N/A	N/A	LRLSLDA-LNCSIM1	N/A	N/A
PVT1	lncRNA	Homo sapiens	Down syndrome	N/A	N/A	LRLSLDA-LNCSIM2	N/A	N/A
PVT1	lncRNA	Homo sapiens	dyskeratosis congenita	N/A	N/A	LRLSLDA-LNCSIM1	N/A	N/A
PVT1	lncRNA	Homo sapiens	dyskeratosis congenita	N/A	N/A	LRLSLDA-LNCSIM2	N/A	N/A
PVT1	lncRNA	Homo sapiens	embryonal carcinoma	N/A	N/A	LRLSLDA-LNCSIM1	N/A	N/A
PVT1	lncRNA	Homo sapiens	embryonal carcinoma	N/A	N/A	LRLSLDA-LNCSIM2	N/A	N/A
PVT1	lncRNA	Homo sapiens	endometrial cancer	N/A	N/A	LRLSLDA-LNCSIM1	N/A	N/A
PVT1	lncRNA	Homo sapiens	endometrial cancer	N/A	N/A	LRLSLDA-LNCSIM2	N/A	N/A
PVT1	lncRNA	Homo sapiens	endometrial stromal sarcoma	N/A	N/A	LRLSLDA-LNCSIM1	N/A	N/A
PVT1	lncRNA	Homo sapiens	endometrial stromal sarcoma	N/A	N/A	LRLSLDA-LNCSIM2	N/A	N/A
PVT1	lncRNA	Homo sapiens	endometriosis	N/A	N/A	LRLSLDA-LNCSIM1	N/A	N/A
PVT1	lncRNA	Homo sapiens	endometriosis	N/A	N/A	LRLSLDA-LNCSIM2	N/A	N/A
PVT1	lncRNA	Homo sapiens	esophageal cancer	N/A	N/A	LRLSLDA-LNCSIM1	N/A	N/A
PVT1	lncRNA	Homo sapiens	esophageal cancer	N/A	N/A	LRLSLDA-LNCSIM2	N/A	N/A
PVT1	lncRNA	Homo sapiens	esophageal cancer	N/A	Regulation	RNAi//Western blot//qRT-PCR	Upregulation of lncRNA PVT1 may induce epithelial-to-mesenchymal transition (EMT) by regulating the expression levels of EMT markers	27698800
PVT1	lncRNA	Homo sapiens	esophageal squamous cell carcinoma	ESCC tissue, cell lines	Regulation [up-regulated]	RT-PCR//Western blot	Here, we showed that PVT1 expression is significantly up-regulated in ESCC tumor samples compared with their normal counterparts. Knockdown of PVT1 suppressed tumor growth in vitro and in vivo.	28404954
PVT1	lncRNA	Homo sapiens	esophageal squamous cell carcinoma	N/A	Interaction [miR-203]	qPCR	Our results suggest that PVT1 promote ESCC progression via functioning as a molecular sponge for miR-203 and LASP1 and provide the first evidence of dysregulated PVT1/miR-203/LASP1 axis in ESCC.	28404954
PVT1	lncRNA	Homo sapiens	familial and sporadic intracranial aneurysms	N/A	N/A	LRLSLDA-LNCSIM1	N/A	N/A
PVT1	lncRNA	Homo sapiens	familial and sporadic intracranial aneurysms	N/A	N/A	LRLSLDA-LNCSIM2	N/A	N/A
PVT1	lncRNA	Homo sapiens	fragile X syndrome	N/A	N/A	LRLSLDA-LNCSIM1	N/A	N/A
PVT1	lncRNA	Homo sapiens	fragile X syndrome	N/A	N/A	LRLSLDA-LNCSIM2	N/A	N/A
PVT1	lncRNA	Homo sapiens	Frailty	N/A	N/A	LRLSLDA-LNCSIM1	N/A	N/A
PVT1	lncRNA	Homo sapiens	Frailty	N/A	N/A	LRLSLDA-LNCSIM2	N/A	N/A
PVT1	lncRNA	Homo sapiens	frontotemporal dementia	N/A	N/A	LRLSLDA-LNCSIM1	N/A	N/A
PVT1	lncRNA	Homo sapiens	frontotemporal dementia	N/A	N/A	LRLSLDA-LNCSIM2	N/A	N/A
PVT1	lncRNA	Homo sapiens	gastrointestinal stromal tumor	N/A	N/A	LRLSLDA-LNCSIM1	N/A	N/A
PVT1	lncRNA	Homo sapiens	gastrointestinal stromal tumor	N/A	N/A	LRLSLDA-LNCSIM2	N/A	N/A
PVT1	lncRNA	Homo sapiens	germ cell cancer	N/A	N/A	LRLSLDA-LNCSIM1	N/A	N/A
PVT1	lncRNA	Homo sapiens	germ cell cancer	N/A	N/A	LRLSLDA-LNCSIM2	N/A	N/A
PVT1	lncRNA	Homo sapiens	gestational choriocarcinoma	N/A	N/A	LRLSLDA-LNCSIM1	N/A	N/A
PVT1	lncRNA	Homo sapiens	gestational choriocarcinoma	N/A	N/A	LRLSLDA-LNCSIM2	N/A	N/A
PVT1	lncRNA	Homo sapiens	gestational trophoblastic neoplasm	N/A	N/A	LRLSLDA-LNCSIM1	N/A	N/A
PVT1	lncRNA	Homo sapiens	gestational trophoblastic neoplasm	N/A	N/A	LRLSLDA-LNCSIM2	N/A	N/A
PVT1	lncRNA	Homo sapiens	glaucoma	N/A	N/A	LRLSLDA-LNCSIM1	N/A	N/A
PVT1	lncRNA	Homo sapiens	glaucoma	N/A	N/A	LRLSLDA-LNCSIM2	N/A	N/A
PVT1	lncRNA	Homo sapiens	Glioblastoma	N/A	N/A	LRLSLDA-LNCSIM1	N/A	N/A
PVT1	lncRNA	Homo sapiens	Glioblastoma	N/A	N/A	LRLSLDA-LNCSIM2	N/A	N/A
PVT1	lncRNA	Homo sapiens	Glioma	N/A	N/A	LRLSLDA-LNCSIM1	N/A	N/A
PVT1	lncRNA	Homo sapiens	Glioma	N/A	N/A	LRLSLDA-LNCSIM2	N/A	N/A
PVT1	lncRNA	Homo sapiens	Glioma	glioma vascular endothelial cells	Regulation [up-regulated]	RT-PCR	The long non-coding RNA PVT1 was found to be highly expressed in glioma vascular endothelial cells.	28351322
PVT1	lncRNA	Homo sapiens	Glioma	N/A	Interaction [miR-186]	qPCR	In conclusion, PVT1 overexpression increased the expression of Atg7 and Beclin1 by targeting miR-186, which induced protective autophagy, thus promoting glioma vascular endothelial cell proliferation, migration, and angiogenesis.	28351322
PVT1	lncRNA	Homo sapiens	Glioma	glioma specimens and cell lines	Regulation [up-regulated]	qRT-PCR//CCK-8 assay//Flow Cytometry//Transwell assay//Knockdown	In our results, PVT1 was up-regulated in glioma specimens and cell lines. Knockdown of PVT1 impaired the malignant behaviors of glioma cells via the suppression of proliferation, migration and invasion, as well as through promotion of apoptosis. Furthermore, PVT1 was identified to affect the glioma cells via binding to miR-190a-5p and miR-488-3p, which were down-regulated and played tumor suppres…	29501773
PVT1	lncRNA	Homo sapiens	growth restriction	N/A	N/A	LRLSLDA-LNCSIM1	N/A	N/A
PVT1	lncRNA	Homo sapiens	growth restriction	N/A	N/A	LRLSLDA-LNCSIM2	N/A	N/A
PVT1	lncRNA	Homo sapiens	hematologic cancer	N/A	Locus	ISH//RT-PCR	The fusion genes involving lincRNAs potentially play as-yet-unknown oncogenic functional roles.	26458445
PVT1	lncRNA	Homo sapiens	Hematopoiesis	N/A	N/A	LRLSLDA-LNCSIM1	N/A	N/A
PVT1	lncRNA	Homo sapiens	Hematopoiesis	N/A	N/A	LRLSLDA-LNCSIM2	N/A	N/A
PVT1	lncRNA	Homo sapiens	hepatic colorectal metastasis	N/A	N/A	LRLSLDA-LNCSIM1	N/A	N/A
PVT1	lncRNA	Homo sapiens	hepatic colorectal metastasis	N/A	N/A	LRLSLDA-LNCSIM2	N/A	N/A
PVT1	lncRNA	Homo sapiens	hepatitis C	N/A	N/A	LRLSLDA-LNCSIM1	N/A	N/A
PVT1	lncRNA	Homo sapiens	hepatitis C	N/A	N/A	LRLSLDA-LNCSIM2	N/A	N/A
PVT1	lncRNA	Homo sapiens	hepatocellular carcinoma	N/A	N/A	LRLSLDA-LNCSIM1	N/A	N/A
PVT1	lncRNA	Homo sapiens	hepatocellular carcinoma	N/A	N/A	LRLSLDA-LNCSIM2	N/A	N/A
PVT1	lncRNA	Homo sapiens	hepatocellular carcinoma	HCC tissue, cell line (Huh7, SK-hep1, SMMC-7721, HepG2, Hep3B, PLC/PRF/5, Bel-7402)	Regulation [up-regulated]	qPCR	The relative expression levels of PVT1 were significantly higher in cancerous tissues compared with the corresponding non-cancerous tissues. Furthermore,overexpression of PVT1 was associated with a higher serum a-fetoprotein expression level and a higher recurrence rate. Kaplan-Meier analysis indicated that the patients with high PVT1 expression exhibited poor recurrence-free survival,and multiva…	25624916
PVT1	lncRNA	Homo sapiens	hepatocellular carcinoma	N/A	N/A	qPCR	The long noncoding RNAs PVT1 and uc002mbe.2 in sera provide a new supplementary method for hepatocellular carcinoma diagnosis.	27495068
PVT1	lncRNA	Homo sapiens	hepatocellular carcinoma	cell line (HepG2, Hep3B, Huh-7, HCCLM9, SK-Hep1, SMMC-7721)	Regulation [down-regulated]	Dual luciferase reporter gene assay//ISH//qPCR//Western blot	In this study, we investigated the interactions between plasmacytoma variant translocation 1 and miR-186-5p in the progression of hepatocellular carcinoma and explored the functional significance of plasmacytoma variant translocation 1. It was determined that plasmacytoma variant translocation 1 was significantly higher, while miR-186-5p was statistically lower in the hepatocellular carcinoma tis…	28656879
PVT1	lncRNA	Homo sapiens	hepatocellular carcinoma	hepatocellular carcinoma tissues and the adjacent normal tissues	Expression [high expression]	qPCR	It was determined that plasmacytoma variant translocation 1 was significantly higher, while miR-186-5p was statistically lower in the hepatocellular carcinoma tissues than that in the adjacent normal tissues.	28656879
PVT1	lncRNA	Homo sapiens	hepatocellular carcinoma	HCC tissues and adjacent normal tissues	Expression [high expression]	qRT-PCR//CCK-8 assay//Transwell invasion assay//RIP//ChIP	The results showed that PVT1 was increased in HCC tissues and higher PVT1 expression was associated with tumor size, histological differentiation grade and advanced TNM stage. Furthermore, we revealed that PVT1 promoted cell proliferation and invasion in HCC. RIP and ChIP assays demonstrated that PVT1 significantly inhibited miR-214 expression by interacting with enhancer of zeste homolog 2 (EZH2…
PVT1	lncRNA	Homo sapiens	Heroin Dependence	N/A	N/A	LRLSLDA-LNCSIM1	N/A	N/A
PVT1	lncRNA	Homo sapiens	Heroin Dependence	N/A	N/A	LRLSLDA-LNCSIM2	N/A	N/A
PVT1	lncRNA	Homo sapiens	Hodgkins lymphoma	N/A	N/A	RWRlncD	N/A	N/A
PVT1	lncRNA	Homo sapiens	Hodgkins lymphoma	N/A	N/A	Genotyping	PVT1 is a new susceptibility loci for this disease.	21037568
PVT1	lncRNA	Homo sapiens	human spinocerebellar ataxia type 8	N/A	N/A	LRLSLDA-LNCSIM1	N/A	N/A
PVT1	lncRNA	Homo sapiens	human spinocerebellar ataxia type 8	N/A	N/A	LRLSLDA-LNCSIM2	N/A	N/A
PVT1	lncRNA	Homo sapiens	Huntingtons disease	N/A	N/A	LDAP	N/A	N/A
PVT1	lncRNA	Homo sapiens	Huntingtons disease	N/A	N/A	LRLSLDA-LNCSIM1	N/A	N/A
PVT1	lncRNA	Homo sapiens	Huntingtons disease	N/A	N/A	LRLSLDA-LNCSIM2	N/A	N/A
PVT1	lncRNA	Homo sapiens	hyperhomocysteinemia	N/A	N/A	LRLSLDA-LNCSIM1	N/A	N/A
PVT1	lncRNA	Homo sapiens	hyperhomocysteinemia	N/A	N/A	LRLSLDA-LNCSIM2	N/A	N/A
PVT1	lncRNA	Homo sapiens	infection of chicken embryo lethal orphan adenovirus	N/A	N/A	LRLSLDA-LNCSIM1	N/A	N/A
PVT1	lncRNA	Homo sapiens	infection of chicken embryo lethal orphan adenovirus	N/A	N/A	LRLSLDA-LNCSIM2	N/A	N/A
PVT1	lncRNA	Homo sapiens	infection of mouse minute virus	N/A	N/A	LRLSLDA-LNCSIM1	N/A	N/A
PVT1	lncRNA	Homo sapiens	infection of mouse minute virus	N/A	N/A	LRLSLDA-LNCSIM2	N/A	N/A
PVT1	lncRNA	Homo sapiens	infertility	N/A	N/A	LRLSLDA-LNCSIM1	N/A	N/A
PVT1	lncRNA	Homo sapiens	infertility	N/A	N/A	LRLSLDA-LNCSIM2	N/A	N/A
PVT1	lncRNA	Homo sapiens	intracranial aneurysm	N/A	N/A	LRLSLDA-LNCSIM1	N/A	N/A
PVT1	lncRNA	Homo sapiens	intracranial aneurysm	N/A	N/A	LRLSLDA-LNCSIM2	N/A	N/A
PVT1	lncRNA	Homo sapiens	kidney cancer	N/A	N/A	LRLSLDA-LNCSIM1	N/A	N/A
PVT1	lncRNA	Homo sapiens	kidney cancer	N/A	N/A	LRLSLDA-LNCSIM2	N/A	N/A
PVT1	lncRNA	Homo sapiens	kidney cancer	N/A	Mutation	Genotyping	Variants (rs13447075,A>C,rs2648862,A>C) in the plasmacytoma variant translocation gene (PVT1) are associated with end-stage renal disease attributed to type 1 diabetes.	17881614
PVT1	lncRNA	Homo sapiens	kidney disease	N/A	N/A	RWRlncD	N/A	N/A
PVT1	lncRNA	Homo sapiens	Klinefelters syndrome	N/A	N/A	LRLSLDA-LNCSIM1	N/A	N/A
PVT1	lncRNA	Homo sapiens	Klinefelters syndrome	N/A	N/A	LRLSLDA-LNCSIM2	N/A	N/A
PVT1	lncRNA	Homo sapiens	leishmaniasis	N/A	N/A	LRLSLDA-LNCSIM1	N/A	N/A
PVT1	lncRNA	Homo sapiens	leishmaniasis	N/A	N/A	LRLSLDA-LNCSIM2	N/A	N/A
PVT1	lncRNA	Homo sapiens	leukemia	N/A	N/A	LRLSLDA-LNCSIM1	N/A	N/A
PVT1	lncRNA	Homo sapiens	leukemia	N/A	N/A	LRLSLDA-LNCSIM2	N/A	N/A
PVT1	lncRNA	Homo sapiens	liver cancer	N/A	N/A	LRLSLDA-LNCSIM1	N/A	N/A
PVT1	lncRNA	Homo sapiens	liver cancer	N/A	N/A	LRLSLDA-LNCSIM2	N/A	N/A
PVT1	lncRNA	Homo sapiens	Liver Diseases, Alcoholic	N/A	N/A	LRLSLDA-LNCSIM1	N/A	N/A
PVT1	lncRNA	Homo sapiens	Liver Diseases, Alcoholic	N/A	N/A	LRLSLDA-LNCSIM2	N/A	N/A
PVT1	lncRNA	Homo sapiens	liver injury	N/A	N/A	LRLSLDA-LNCSIM1	N/A	N/A
PVT1	lncRNA	Homo sapiens	liver injury	N/A	N/A	LRLSLDA-LNCSIM2	N/A	N/A
PVT1	lncRNA	Homo sapiens	lung adenocarcinoma	N/A	N/A	LRLSLDA-LNCSIM1	N/A	N/A
PVT1	lncRNA	Homo sapiens	lung adenocarcinoma	N/A	N/A	LRLSLDA-LNCSIM2	N/A	N/A
PVT1	lncRNA	Homo sapiens	lung cancer	N/A	N/A	LDAP	N/A	N/A
PVT1	lncRNA	Homo sapiens	lung cancer	N/A	N/A	LRLSLDA-LNCSIM1	N/A	N/A
PVT1	lncRNA	Homo sapiens	lung cancer	N/A	N/A	LRLSLDA-LNCSIM2	N/A	N/A
PVT1	lncRNA	Homo sapiens	lung squamous cell carcinoma	N/A	Regulation	qRT-PCR//Microarray//RNA sequencing	Its targets and regulators, may play crucial roles in the progress of LUSC.	26928440
PVT1	lncRNA	Homo sapiens	lung squamous cell carcinoma	N/A	Regulation	qRT-PCR//Microarray//RNA sequencing	Knockdown of PVT1 inhibited LUSC cell growth.	27797003
PVT1	lncRNA	Homo sapiens	lymph node metastasis	lymph node tissues	Expression [high expression]	qPCR//Meta-analysis	The Meta-analysis results showed that cancer patients with high PVT1 have a strong trend for LNM (OR=2.05, 95%CI:0.97-4.30, P=0.06, random-effects model). Moreover, we found that cancer patients with high PVT1 expression had a poorer overall survival (HR=2.07, 95%CI:1.40-2.74, P=0.000, fixed-effects model), a shorter recurrence-free survival (HR=1.70, 95%CI:1.02-2.39, P=0.000, fixed-effects model…	26882847
PVT1	lncRNA	Homo sapiens	lymphoblastic leukemia	N/A	N/A	LRLSLDA-LNCSIM1	N/A	N/A
PVT1	lncRNA	Homo sapiens	lymphoblastic leukemia	N/A	N/A	LRLSLDA-LNCSIM2	N/A	N/A
PVT1	lncRNA	Homo sapiens	lymphoma	N/A	N/A	RWRlncD	N/A	N/A
PVT1	lncRNA	Homo sapiens	lymphoma	N/A	N/A	Northern blot	Burkitt lymphoma association	2470097
PVT1	lncRNA	Homo sapiens	lymphoma	N/A	N/A	Northern blot	Burkitt lymphoma association	3024964
PVT1	lncRNA	Homo sapiens	malignant glioma	N/A	N/A	TAM	N/A	N/A
PVT1	lncRNA	Homo sapiens	malignant glioma	peripheral blood	Regulation [down-regulated]	Genotyping//RNA sequencing	RNA sequencing and LC-MS/MS comparisons pointed to significantly altered MYC-signaling.	27282637
PVT1	lncRNA	Homo sapiens	malignant pleural mesothelioma	MPM tissue, MPM cell line	Regulation [up-regulated]	qPCR//RNAi//Microarray	Our results suggest that C-MYC and PVT1 CNG promotes a malignant phenotype of MPM,with C-MYC CNG stimulating cell proliferation and PVT1 both stimulating proliferation and inhibiting apoptosis.	24926545
PVT1	lncRNA	Homo sapiens	Marek Disease	N/A	N/A	LRLSLDA-LNCSIM1	N/A	N/A
PVT1	lncRNA	Homo sapiens	Marek Disease	N/A	N/A	LRLSLDA-LNCSIM2	N/A	N/A
PVT1	lncRNA	Homo sapiens	medulloblastoma	N/A	N/A	LRLSLDA-LNCSIM1	N/A	N/A
PVT1	lncRNA	Homo sapiens	medulloblastoma	N/A	N/A	LRLSLDA-LNCSIM2	N/A	N/A
PVT1	lncRNA	Homo sapiens	melanoma	N/A	N/A	LDAP	N/A	N/A
PVT1	lncRNA	Homo sapiens	melanoma	N/A	N/A	LRLSLDA-LNCSIM1	N/A	N/A
PVT1	lncRNA	Homo sapiens	melanoma	N/A	N/A	LRLSLDA-LNCSIM2	N/A	N/A
PVT1	lncRNA	Homo sapiens	melanoma	microglia, cell lines	Regulation [up-regulated]	qRT-PCR//Western blot	Our results, combined with publicly available PVT1 expression data, revealed that PVT1 is upregulated in melanoma tissues compared with nonneoplastic nevi tissues.	28265576
PVT1	lncRNA	Homo sapiens	Melanosis	N/A	N/A	LRLSLDA-LNCSIM1	N/A	N/A
PVT1	lncRNA	Homo sapiens	Melanosis	N/A	N/A	LRLSLDA-LNCSIM2	N/A	N/A
PVT1	lncRNA	Homo sapiens	meningioma	N/A	N/A	LRLSLDA-LNCSIM1	N/A	N/A
PVT1	lncRNA	Homo sapiens	meningioma	N/A	N/A	LRLSLDA-LNCSIM2	N/A	N/A
PVT1	lncRNA	Homo sapiens	mood disorder	N/A	N/A	LRLSLDA-LNCSIM1	N/A	N/A
PVT1	lncRNA	Homo sapiens	mood disorder	N/A	N/A	LRLSLDA-LNCSIM2	N/A	N/A
PVT1	lncRNA	Homo sapiens	Mullerian aplasia	N/A	N/A	LRLSLDA-LNCSIM1	N/A	N/A
PVT1	lncRNA	Homo sapiens	Mullerian aplasia	N/A	N/A	LRLSLDA-LNCSIM2	N/A	N/A
PVT1	lncRNA	Homo sapiens	multiple myeloma	N/A	N/A	LRLSLDA-LNCSIM1	N/A	N/A
PVT1	lncRNA	Homo sapiens	multiple myeloma	N/A	N/A	LRLSLDA-LNCSIM2	N/A	N/A
PVT1	lncRNA	Homo sapiens	multiple myeloma	cell line (AMU-MM1, KMS-12-BM, KMS-18, KMS-20)	Expression [differentially expressed]	FISH//qPCR	PVT1 rearrangements were most common and found in 7 of 12 patients (58.3%) and 5 of 8 cell line(62.5%) with 8q24 abnormalities. A combination of spectral karyotyping (SKY),FISH,and oligonucleotide array identified several partner loci of PVT1 rearrangements,such as 4p16,4q13,13q13,14q32,and 16q23-24. The PVT1-NBEA chimera in which PVT1 exon 1 was fused to NBEA exon 2 and the PVT1-WWOX in which PV…	22869583
PVT1	lncRNA	Homo sapiens	multiple sclerosis	N/A	N/A	LRLSLDA-LNCSIM1	N/A	N/A
PVT1	lncRNA	Homo sapiens	multiple sclerosis	N/A	N/A	LRLSLDA-LNCSIM2	N/A	N/A
PVT1	lncRNA	Homo sapiens	murine plasmacytomas	N/A	N/A	RWRlncD	N/A	N/A
PVT1	lncRNA	Homo sapiens	myelodysplastic syndrome	N/A	N/A	LRLSLDA-LNCSIM1	N/A	N/A
PVT1	lncRNA	Homo sapiens	myelodysplastic syndrome	N/A	N/A	LRLSLDA-LNCSIM2	N/A	N/A
PVT1	lncRNA	Homo sapiens	myeloproliferative polycythaemia vera	N/A	N/A	LRLSLDA-LNCSIM1	N/A	N/A
PVT1	lncRNA	Homo sapiens	myeloproliferative polycythaemia vera	N/A	N/A	LRLSLDA-LNCSIM2	N/A	N/A
PVT1	lncRNA	Homo sapiens	myocardial infarction	N/A	N/A	LRLSLDA-LNCSIM1	N/A	N/A
PVT1	lncRNA	Homo sapiens	myocardial infarction	N/A	N/A	LRLSLDA-LNCSIM2	N/A	N/A
PVT1	lncRNA	Homo sapiens	myopia	N/A	N/A	LRLSLDA-LNCSIM1	N/A	N/A
PVT1	lncRNA	Homo sapiens	myopia	N/A	N/A	LRLSLDA-LNCSIM2	N/A	N/A
PVT1	lncRNA	Homo sapiens	myotonic dystrophy type 1	N/A	N/A	LRLSLDA-LNCSIM1	N/A	N/A
PVT1	lncRNA	Homo sapiens	myotonic dystrophy type 1	N/A	N/A	LRLSLDA-LNCSIM2	N/A	N/A
PVT1	lncRNA	Homo sapiens	narcolepsy	N/A	N/A	LRLSLDA-LNCSIM1	N/A	N/A
PVT1	lncRNA	Homo sapiens	narcolepsy	N/A	N/A	LRLSLDA-LNCSIM2	N/A	N/A
PVT1	lncRNA	Homo sapiens	Nasopharyngeal carcinoma	N/A	N/A	LRLSLDA-LNCSIM1	N/A	N/A
PVT1	lncRNA	Homo sapiens	Nasopharyngeal carcinoma	N/A	N/A	LRLSLDA-LNCSIM2	N/A	N/A
PVT1	lncRNA	Homo sapiens	Nasopharyngeal carcinoma	NPC tissues and normal NPC tissue	Expression [high expression]	RT-PCR//Knockdown//Western blot	In this study, for the first time, we have discovered that PVT1 shows higher expression in NPCs than in normal nasopharyngeal epithelial tissue, and patients with NPCs who show higher expression of PVT1 have worse progression-free and overall survivals. Additionally, we observed that the proliferation of NPC cells decreased, and their rate of apoptosis increased; these results indicated that the …	29445147
PVT1	lncRNA	Homo sapiens	nephroblastoma	N/A	N/A	LRLSLDA-LNCSIM1	N/A	N/A
PVT1	lncRNA	Homo sapiens	nephroblastoma	N/A	N/A	LRLSLDA-LNCSIM2	N/A	N/A
PVT1	lncRNA	Homo sapiens	neural system tumors syndrome	N/A	N/A	LRLSLDA-LNCSIM1	N/A	N/A
PVT1	lncRNA	Homo sapiens	neural system tumors syndrome	N/A	N/A	LRLSLDA-LNCSIM2	N/A	N/A
PVT1	lncRNA	Homo sapiens	Neural Tube Defects	N/A	N/A	LRLSLDA-LNCSIM1	N/A	N/A
PVT1	lncRNA	Homo sapiens	Neural Tube Defects	N/A	N/A	LRLSLDA-LNCSIM2	N/A	N/A
PVT1	lncRNA	Homo sapiens	neuroblastoma	N/A	N/A	LDAP	N/A	N/A
PVT1	lncRNA	Homo sapiens	neuroblastoma	N/A	N/A	LRLSLDA-LNCSIM1	N/A	N/A
PVT1	lncRNA	Homo sapiens	neuroblastoma	N/A	N/A	LRLSLDA-LNCSIM2	N/A	N/A
PVT1	lncRNA	Homo sapiens	Neurofibromatosis 1	N/A	N/A	LRLSLDA-LNCSIM1	N/A	N/A
PVT1	lncRNA	Homo sapiens	Neurofibromatosis 1	N/A	N/A	LRLSLDA-LNCSIM2	N/A	N/A
PVT1	lncRNA	Homo sapiens	non-small cell lung carcinoma	N/A	N/A	LRLSLDA-LNCSIM1	N/A	N/A
PVT1	lncRNA	Homo sapiens	non-small cell lung carcinoma	N/A	N/A	LRLSLDA-LNCSIM2	N/A	N/A
PVT1	lncRNA	Homo sapiens	non-small cell lung carcinoma	NSCLC tissue, cell line (A549, H157, HEK-293T)	Regulation [up-regulated]	qPCR//RNAi	lncRNA PVT1 expression was significantly upregulated in NSCLC tissues and lung cancer cells. Increased PVT1 expression was significantly correlated with histological grade and lymph node metastasis. In addition,NSCLC patients with PVT1 higher expression have shown significantly poorer overall survival than those with lower PVT1 expression. In vitro assays our results indicated that knockdown of P…	25400777
PVT1	lncRNA	Homo sapiens	non-small cell lung carcinoma	N/A	Expression	qPCR//RNAi	Long non-coding RNA PVT1 as a novel biomarker for diagnosis and prognosis of non-small cell lung cancer	26490983
PVT1	lncRNA	Homo sapiens	non-small cell lung carcinoma	NSCLC cell line (A549, H157, H226, H460, HCC827)	Regulation [up-regulated]	qPCR//RNAi	Our results indicated that PVT1 expression was significantly increased in NSCLC tissues and cell lines,and its upregulation was associated with advanced T-stage and tumor-node-metastasis (TNM) stage and regional lymph node metastasis. PVT1 expression levels were robust in differentiating NSCLC tissues from controls	26493997
PVT1	lncRNA	Homo sapiens	non-small cell lung carcinoma	N/A	Regulation	qPCR//RNAi	PVT1/EZH2/LATS2 interactions might serve as new target for lung adenocarcinoma diagnosis and therapy.	26908628
PVT1	lncRNA	Homo sapiens	non-small cell lung carcinoma	NSCLC cells	Regulation [up-regulated]	qPCR	Furthermore, we found that lncRNA-PVT1 upregulated MMP9 expression in a post-transcriptional manner.	28731781
PVT1	lncRNA	Homo sapiens	nonfunctioning pituitary adenomas	N/A	N/A	LRLSLDA-LNCSIM1	N/A	N/A
PVT1	lncRNA	Homo sapiens	nonfunctioning pituitary adenomas	N/A	N/A	LRLSLDA-LNCSIM2	N/A	N/A
PVT1	lncRNA	Homo sapiens	obesity	N/A	N/A	LRLSLDA-LNCSIM1	N/A	N/A
PVT1	lncRNA	Homo sapiens	obesity	N/A	N/A	LRLSLDA-LNCSIM2	N/A	N/A
PVT1	lncRNA	Homo sapiens	osteosarcoma	N/A	N/A	LDAP	N/A	N/A
PVT1	lncRNA	Homo sapiens	osteosarcoma	N/A	N/A	LRLSLDA-LNCSIM1	N/A	N/A
PVT1	lncRNA	Homo sapiens	osteosarcoma	N/A	N/A	LRLSLDA-LNCSIM2	N/A	N/A
PVT1	lncRNA	Homo sapiens	osteosarcoma	OS tissue, cell lines	Regulation [up-regulated]	qRT-PCR//Transwell assay//Western blot	In this study, we found that the expression of PVT1 were specifically increased in OS cells and tissues, and the upregulated PVT1 indicated poor prognosis.	28602700
PVT1	lncRNA	Homo sapiens	osteosarcoma	N/A	Interaction [miR-497]	qPCR	We further fund that PVT1 acted as molecular sponge to repress miR-497. Inhibition of miR-497 promoted glucose consumption and lactate production, phenomenon could be reversed by PVT1 silencing.	28602700
PVT1	lncRNA	Homo sapiens	ovarian cancer	N/A	N/A	RWRlncD	N/A	N/A
PVT1	lncRNA	Homo sapiens	ovarian cancer	cell line (A2780, DOV13, PA-1)	Regulation [up-regulated]	qPCR	These results suggest that MYC and PVT1 contribute independently to ovarian and breast pathogenesis when overexpressed because of genomic abnormalities. They also suggest that PVT1-mediated inhibition of apoptosis may explain why amplification of 8q24 is associated with reduced survival duration in patients treated with agents that act through apoptotic mechanisms.	17908964
PVT1	lncRNA	Homo sapiens	ovarian cancer	N/A	Expression	qPCR	Carboplatin-docetaxel-induced activity against ovarian cancer is dependent on up-regulated lncRNA PVT1.	26097562
PVT1	lncRNA	Homo sapiens	ovarian cancer	ovarian cancer tissue, cell line ( SKOV-3/DDP, A2780/DDP, A2780, A2780/DDP)	N/A	qPCR	N/A	26884974
PVT1	lncRNA	Homo sapiens	Pain	N/A	N/A	LRLSLDA-LNCSIM1	N/A	N/A
PVT1	lncRNA	Homo sapiens	Pain	N/A	N/A	LRLSLDA-LNCSIM2	N/A	N/A
PVT1	lncRNA	Homo sapiens	pancreatic cancer	N/A	N/A	RWRlncD	N/A	N/A
PVT1	lncRNA	Homo sapiens	pancreatic cancer	cell line (ASPC-1)	Regulation [up-regulated]	qPCR	We demonstrated that overexpression of a full length PVT1 cDNA in the antisense orientation reconstituted enhanced sensitivity to Gemcitabine in naive ASPC-1 cells,whereas overexpression of a full length PVT1 cDNA in the sense orientation resulted in decreased sensitivity to Gemcitabine. Our results identified PVT1 as a regulator of Gemcitabine sensitivity in pancreatic cancer cells and validated…	21316338
PVT1	lncRNA	Homo sapiens	pancreatic cancer	N/A	Expression	qPCR	The increased expression of lncRNA PVT1 in PDAC was correlated with tumor progression, and PVT1 might be a potential molecular biomarker for predicting the prognosis of patients with PDAC.	25668599
PVT1	lncRNA	Homo sapiens	pancreatic cancer	BPT tissue	Regulation [up-regulated]	qPCR	Compared with benign pancreatic tumour (BPT) and normal pancreatic tissues (NPT),HOTAIR,HOTTIP and PVT1 were significantly up-regulated in pancreatic cancer tissues (PCT). As compared to BPT or healthy groups,the salivary levels of HOTAIR and PVT1 were significantly higher in PC group. They were significantly reduced after the curative pancreatectomy. Both salivary lncRNAs distinguished PC patien…	27028998
PVT1	lncRNA	Homo sapiens	pancreatic cancer	pancreatic cancer tissue, cell lines	Regulation [up-regulated]	qRT-PCR//Western blot	It showed that plasmacytoma variant translocation 1 expression was significantly upregulated in pancreatic cancer tissues or cell line compared to normal groups.	28355965
PVT1	lncRNA	Homo sapiens	pancreatic cancer	N/A	Interaction [p21]	qPCR	Plasmacytoma variant translocation 1 promoted epithelial-mesenchymal transition and cell proliferation and migration through downregulating p21 in pancreatic cancer cells.	28355965
PVT1	lncRNA	Homo sapiens	pancreatic cancer	PC cell lines and tissues	Expression	qRT-PCR	In this present study, we first measured the level of PVT1 in the PC cell lines and tissues by quantitative real-time PCR (qRT-PCR), and then employed loss-of-function and gain-of-function approaches to explore the association between PVT1 expression levels and PC cell proliferation/migration ability.	28657147
PVT1	lncRNA	Homo sapiens	pancreatic ductal adenocarcinoma	N/A	N/A	LRLSLDA-LNCSIM1	N/A	N/A
PVT1	lncRNA	Homo sapiens	pancreatic ductal adenocarcinoma	N/A	N/A	LRLSLDA-LNCSIM2	N/A	N/A
PVT1	lncRNA	Homo sapiens	pancreatic ductal adenocarcinoma	PDAC tissue	Regulation [up-regulated]	qPCR	The study results showed that the PVT1 expression was significantly increased in PDAC tissues compared to adjacent nontumor tissues. The expression of PVT1 was associated with clinical stage and N-classification (P<0.05). Patients with high PVT1 expression level had shorter overall survival times compared to those with low PVT1 expression level (P<0.05).	25668599
PVT1	lncRNA	Homo sapiens	pancreaticobiliary maljunction	N/A	N/A	LRLSLDA-LNCSIM1	N/A	N/A
PVT1	lncRNA	Homo sapiens	pancreaticobiliary maljunction	N/A	N/A	LRLSLDA-LNCSIM2	N/A	N/A
PVT1	lncRNA	Homo sapiens	panic disorder	N/A	N/A	LRLSLDA-LNCSIM1	N/A	N/A
PVT1	lncRNA	Homo sapiens	panic disorder	N/A	N/A	LRLSLDA-LNCSIM2	N/A	N/A
PVT1	lncRNA	Homo sapiens	papillary thyroid carcinoma	N/A	N/A	LRLSLDA-LNCSIM1	N/A	N/A
PVT1	lncRNA	Homo sapiens	papillary thyroid carcinoma	N/A	N/A	LRLSLDA-LNCSIM2	N/A	N/A
PVT1	lncRNA	Homo sapiens	papillary thyroid carcinoma	PTC cell line	Expression [high expression]	ISH//RT-PCR	All three lncRNAs were most highly expressed in the nuclei of PTCs. SiRNA experiments with a PTC cell line, TPC1, showed inhibition of proliferation with siRNAs for all three lncRNAs while invasion was inhibited with siRNAs for ROR and HOTAIR. SiRNA experiments with ROR also led to increased expression of miR-145, supporting the role of ROR as an endogenous miR-145 sponge. After treatment with TG…	29280051
PVT1	lncRNA	Homo sapiens	Parkinsons disease	N/A	N/A	LRLSLDA-LNCSIM1	N/A	N/A
PVT1	lncRNA	Homo sapiens	Parkinsons disease	N/A	N/A	LRLSLDA-LNCSIM2	N/A	N/A
PVT1	lncRNA	Homo sapiens	parotid gland cancer	N/A	N/A	LRLSLDA-LNCSIM1	N/A	N/A
PVT1	lncRNA	Homo sapiens	parotid gland cancer	N/A	N/A	LRLSLDA-LNCSIM2	N/A	N/A
PVT1	lncRNA	Homo sapiens	periodontitis	N/A	N/A	LRLSLDA-LNCSIM1	N/A	N/A
PVT1	lncRNA	Homo sapiens	periodontitis	N/A	N/A	LRLSLDA-LNCSIM2	N/A	N/A
PVT1	lncRNA	Homo sapiens	peripheral artery disease	N/A	N/A	LRLSLDA-LNCSIM1	N/A	N/A
PVT1	lncRNA	Homo sapiens	peripheral artery disease	N/A	N/A	LRLSLDA-LNCSIM2	N/A	N/A
PVT1	lncRNA	Homo sapiens	phaeochromocytoma	N/A	N/A	LRLSLDA-LNCSIM1	N/A	N/A
PVT1	lncRNA	Homo sapiens	phaeochromocytoma	N/A	N/A	LRLSLDA-LNCSIM2	N/A	N/A
PVT1	lncRNA	Homo sapiens	photoperiod-sensitive male sterility	N/A	N/A	LRLSLDA-LNCSIM1	N/A	N/A
PVT1	lncRNA	Homo sapiens	photoperiod-sensitive male sterility	N/A	N/A	LRLSLDA-LNCSIM2	N/A	N/A
PVT1	lncRNA	Homo sapiens	pituitary adenoma	N/A	N/A	LRLSLDA-LNCSIM1	N/A	N/A
PVT1	lncRNA	Homo sapiens	pituitary adenoma	N/A	N/A	LRLSLDA-LNCSIM2	N/A	N/A
PVT1	lncRNA	Homo sapiens	plasmacytoma	N/A	Mutation	ChIP	PVT1 is frequently involved in the translocations occurring in variant Burkitts lymphomas and murine plasmacytomas.	17503467
PVT1	lncRNA	Homo sapiens	Polymyositis	N/A	N/A	LRLSLDA-LNCSIM1	N/A	N/A
PVT1	lncRNA	Homo sapiens	Polymyositis	N/A	N/A	LRLSLDA-LNCSIM2	N/A	N/A
PVT1	lncRNA	Homo sapiens	Prader-Willi syndrome	N/A	N/A	LDAP	N/A	N/A
PVT1	lncRNA	Homo sapiens	Prader-Willi syndrome	N/A	N/A	LRLSLDA-LNCSIM1	N/A	N/A
PVT1	lncRNA	Homo sapiens	Prader-Willi syndrome	N/A	N/A	LRLSLDA-LNCSIM2	N/A	N/A
PVT1	lncRNA	Homo sapiens	pre-eclampsia	N/A	N/A	LRLSLDA-LNCSIM1	N/A	N/A
PVT1	lncRNA	Homo sapiens	pre-eclampsia	N/A	N/A	LRLSLDA-LNCSIM2	N/A	N/A
PVT1	lncRNA	Homo sapiens	prostate cancer	N/A	N/A	RWRlncD	N/A	N/A
PVT1	lncRNA	Homo sapiens	prostate cancer	cell line (PC3, 1542-CP)	Regulation [up-regulated]	ChIP//qPCR	The risk allele (G) of rs378854 (A>G) reduces binding of the transcription factor YY1 in vitro. The region surrounding rs378854 interacts with the MYC and PVT1 promoters.Expression of the PVT1 oncogene in normal prostate tissue increased with the presence of the risk allele of rs378854,while expression of MYC was not affetced.	21814516
PVT1	lncRNA	Homo sapiens	prostate cancer	prostate cancer tissue, cell line (LNCaP, CWR22Rv1, PC3)	Regulation [up-regulated]	ChIP//qPCR	Interestingly,nine out of these thirteen known cancer-related lncRNA showed significantly differential expression between tumor and normal prostate samples. Several lncRNA such as NEAT1,DANCR,HOTTIP,PRINS,and EGOT that have established functions in forming nuclear speckles,in development or in autoimmune disease,but were not previously known to be related to cancer,showed differential expression …	23728290
PVT1	lncRNA	Homo sapiens	prostate cancer	prostate cancer tissues and cell lines	Regulation	qPCR	Using a custom-built framework, we identified 24 candidate prostate cancer-related lncRNAs based on the known properties of established prostate-related lncRNAs.	27507663
PVT1	lncRNA	Homo sapiens	prostate cancer	N/A	Expression	ChIP//qPCR	LncRNA PVT1 was overexpressed in prostate cancer and played an oncogenic role in the progression of prostate cancer.	27794184
PVT1	lncRNA	Homo sapiens	prostate cancer	prostate cancer tissues and cells	Expression [overexpression]	qRT-PCR//Knockdown	Our results showed that PVT1 was overexpressed in prostate cancer tissues and cells. Higher levels of PVT1 indicated poorer overall survival and disease-free survival. A significant association was found between PVT1 expression and tumor stage. Besides, PVT1 knockdown significantly inhibited prostate cancer growth in vivo and in vitro and promoted cell apoptosis. PVT1 knockdown also significantly…	29050519
PVT1	lncRNA	Homo sapiens	prostate cancer	prostate cancer cell lines	Regulation [up-regulated]	Western blot//Cell migration assay//Bioinformatic analysis	We report that PVT1 promotes prostate cancer invasion and metastasis by modulating EMT. Furthermore, PVT1 can promote EMT by up-regulation of Twist1, a transcription factor associated with EMT. We then confirmed that PVT1 acts as a sponge for miRNA-186-5p and positively regulates Twist1 by a sponge effect.	29452232
PVT1	lncRNA	Homo sapiens	Pseudohypoparathyroidism	N/A	N/A	LRLSLDA-LNCSIM1	N/A	N/A
PVT1	lncRNA	Homo sapiens	Pseudohypoparathyroidism	N/A	N/A	LRLSLDA-LNCSIM2	N/A	N/A
PVT1	lncRNA	Homo sapiens	psoriasis	N/A	N/A	LRLSLDA-LNCSIM1	N/A	N/A
PVT1	lncRNA	Homo sapiens	psoriasis	N/A	N/A	LRLSLDA-LNCSIM2	N/A	N/A
PVT1	lncRNA	Homo sapiens	Psoriasis vulgaris	N/A	N/A	LRLSLDA-LNCSIM1	N/A	N/A
PVT1	lncRNA	Homo sapiens	Psoriasis vulgaris	N/A	N/A	LRLSLDA-LNCSIM2	N/A	N/A
PVT1	lncRNA	Homo sapiens	renal carcinoma	N/A	Expression	Meta-analysis	Our study discloses the role of PVT1 as a novel prognostic factor and as a molecular target for novel therapeutic interventions in renal carcinoma.	27366943
PVT1	lncRNA	Homo sapiens	renal cell carcinoma	N/A	Expression	qRT-PCR	It can be a promising new class of biomarkers for tumour diagnosis	26878386
PVT1	lncRNA	Homo sapiens	renal cell carcinoma	RCC tissues and normal tissues	Expression [differentially expressed]	Knockdown	We identified that hundreds of lncRNAs were differentially expressed in RCC tissues compared with normal tissues, and genomic variation analyses revealed that copy number amplification or deletion happened in some of these lncRNAs genome loci. Moreover, lots of lncRNAs expression levels are significantly associated RCC patients overall survival time, such as PVT1 and DUXAP8. Finally, we identifie…	29152119
PVT1	lncRNA	Homo sapiens	restless legs syndrome	N/A	N/A	LRLSLDA-LNCSIM1	N/A	N/A
PVT1	lncRNA	Homo sapiens	restless legs syndrome	N/A	N/A	LRLSLDA-LNCSIM2	N/A	N/A
PVT1	lncRNA	Homo sapiens	rhabdomyosarcoma	N/A	N/A	LRLSLDA-LNCSIM1	N/A	N/A
PVT1	lncRNA	Homo sapiens	rhabdomyosarcoma	N/A	N/A	LRLSLDA-LNCSIM2	N/A	N/A
PVT1	lncRNA	Homo sapiens	schizoaffective disorder	N/A	N/A	LRLSLDA-LNCSIM1	N/A	N/A
PVT1	lncRNA	Homo sapiens	schizoaffective disorder	N/A	N/A	LRLSLDA-LNCSIM2	N/A	N/A
PVT1	lncRNA	Homo sapiens	schizophrenia	N/A	N/A	LDAP	N/A	N/A
PVT1	lncRNA	Homo sapiens	schizophrenia	N/A	N/A	LRLSLDA-LNCSIM1	N/A	N/A
PVT1	lncRNA	Homo sapiens	schizophrenia	N/A	N/A	LRLSLDA-LNCSIM2	N/A	N/A
PVT1	lncRNA	Homo sapiens	Schmid-Fraccaro syndrome	N/A	N/A	LRLSLDA-LNCSIM1	N/A	N/A
PVT1	lncRNA	Homo sapiens	Schmid-Fraccaro syndrome	N/A	N/A	LRLSLDA-LNCSIM2	N/A	N/A
PVT1	lncRNA	Homo sapiens	Silver-Russell syndrome	N/A	N/A	LRLSLDA-LNCSIM1	N/A	N/A
PVT1	lncRNA	Homo sapiens	Silver-Russell syndrome	N/A	N/A	LRLSLDA-LNCSIM2	N/A	N/A
PVT1	lncRNA	Homo sapiens	spinocerebellar ataxia type 7	N/A	N/A	LRLSLDA-LNCSIM1	N/A	N/A
PVT1	lncRNA	Homo sapiens	spinocerebellar ataxia type 7	N/A	N/A	LRLSLDA-LNCSIM2	N/A	N/A
PVT1	lncRNA	Homo sapiens	spinocerebellar ataxia type 8	N/A	N/A	LRLSLDA-LNCSIM1	N/A	N/A
PVT1	lncRNA	Homo sapiens	spinocerebellar ataxia type 8	N/A	N/A	LRLSLDA-LNCSIM2	N/A	N/A
PVT1	lncRNA	Homo sapiens	Split Hand/Split Foot malformation disorder	N/A	N/A	LRLSLDA-LNCSIM1	N/A	N/A
PVT1	lncRNA	Homo sapiens	Split Hand/Split Foot malformation disorder	N/A	N/A	LRLSLDA-LNCSIM2	N/A	N/A
PVT1	lncRNA	Homo sapiens	squamous cell carcinoma	N/A	N/A	LRLSLDA-LNCSIM1	N/A	N/A
PVT1	lncRNA	Homo sapiens	squamous cell carcinoma	N/A	N/A	LRLSLDA-LNCSIM2	N/A	N/A
PVT1	lncRNA	Homo sapiens	stomach cancer	N/A	N/A	LRLSLDA-LNCSIM1	N/A	N/A
PVT1	lncRNA	Homo sapiens	stomach cancer	N/A	N/A	LRLSLDA-LNCSIM2	N/A	N/A
PVT1	lncRNA	Homo sapiens	stomach cancer	gastric tissue, cell line (SGC7901)	Regulation [up-regulated]	qPCR//Microarray	PVT1 showed higher expression in human gastric tissues than in adjacent non-cancerous tissues and in SGC7901 paclitaxel-resistant cells compared with SGC7901 cells. PVT1 expression was correlated with lymph node invasion of gastric cancer.	25258543
PVT1	lncRNA	Homo sapiens	stomach cancer	N/A	Expression	qPCR//Microarray	Together, these results suggest that lncRNA PVT1 may serve as a candidate prognostic biomarker and target for new therapies in human gastric cancer.	25890171
PVT1	lncRNA	Homo sapiens	stomach cancer	gastric tissue, cell line (BGC823, SGC7901)	Regulation [up-regulated]	qPCR//Microarray	PVT-1 was highly expressed in gastric tissues of cisplatin-resistant patients and cisplatin-resistant cells.Overexpression of LncRNA PVT1 in gastric carcinoma promotes the development of MDR,suggesting an eficacious target for reversing MDR in gastric cancer therapy.	25956062
PVT1	lncRNA	Homo sapiens	stomach cancer	gastric tissue, cell lines (AGS, MKN45, 7901)	Regulation [up-regulated]	qPCR//Microarray	All the 8 lncRNAs were then subjected to qPCR validation using 20 pairs of GC and control tissues. Among them,HOTAIR,PVT1,H19,MALAT1,GHET1 and HULC were significantly higher in tumor tissues compared with control tissues.	26096073
PVT1	lncRNA	Homo sapiens	stomach cancer	cell line (SgC7901, BgC823, MgC803, AgS, MKN45, gES1)	Regulation [up-regulated]	qPCR//Microarray	This study was to evaluate the expression of PVT1 in GC and further explore its clinical significance.Previous microarray datasets were analyzed to conduct a preliminary screening for candidate lncRNAs of gastric cancer biomarkers in human gastric tissues. Expression levels of PVT1 in 111pairs of gastric cancer and adjacent normal tissues,gastric cancer cell lineand gastric cancer juices compared…	26925791
PVT1	lncRNA	Homo sapiens	stomach cancer	N/A	Regulation	qPCR//Microarray	PVT1 which facilitates gastric cancer growth and invasion is an important epigenetic regulator with a critical role in human tumors.	27756785
PVT1	lncRNA	Homo sapiens	stomach cancer	gastric tissue, cell line	Regulation [up-regulated]	qRT-PCR//Western blot	In the current study, we showed that PVT1 expression was markedly upregulated in GC tissues and cell lines, and high expression levels of PVT1 were obviously correlated with advanced tumor stage and lymph node metastasis.	28122299
PVT1	lncRNA	Homo sapiens	stomach cancer	gastric tissue, cell line	Interaction [miR-186]	qPCR	In addition, PVT1 could directly interact with miR-186 in GC cells and this interaction lead to the inhibition of downstream of HIF-1α expression.	28122299
PVT1	lncRNA	Homo sapiens	stomach cancer	gastric tissue	Regulation [up-regulated]	qRT-PCR	PVT1 was up-regulated in GC tissues than that in the matched normal tissues, and mRNA level of miR-152 was decreased.	28258379
PVT1	lncRNA	Homo sapiens	stomach cancer	gastric tissue	Interaction [miR-152]	qPCR	MiR-152 was negatively associated with PVT1 expression in GC tissues. Based on the in silico analysis, we found that PVT1 have three binding sequences for miR-152. Moreover, PVT1 might inhibit the expression of miR-152 and increased the expression of CD151 and FGF2 through regulating miR-152.	28258379
PVT1	lncRNA	Homo sapiens	Substance-Related Disorders	N/A	N/A	LRLSLDA-LNCSIM1	N/A	N/A
PVT1	lncRNA	Homo sapiens	Substance-Related Disorders	N/A	N/A	LRLSLDA-LNCSIM2	N/A	N/A
PVT1	lncRNA	Homo sapiens	syndromic developmental defect	N/A	N/A	LRLSLDA-LNCSIM1	N/A	N/A
PVT1	lncRNA	Homo sapiens	syndromic developmental defect	N/A	N/A	LRLSLDA-LNCSIM2	N/A	N/A
PVT1	lncRNA	Homo sapiens	testicular cancer	N/A	N/A	LRLSLDA-LNCSIM1	N/A	N/A
PVT1	lncRNA	Homo sapiens	testicular cancer	N/A	N/A	LRLSLDA-LNCSIM2	N/A	N/A
PVT1	lncRNA	Homo sapiens	thyroid cancer	thyroid cancer tissue, cell line (IHH-4, FTC-133, 8505C)	Regulation [up-regulated]	ChIP//qPCR//RIP//Western blot	Compared to the controls,lncRNA PVT1 was significantly up-regulated in thyroid tissues,as well as in three kinds of tumor cell line(P < 0.05). Silenced PVT1 significantly inhibited thyroid cell line IHH-4,FTC-133,and 8505C cell proliferation and arrested cell cycle at G0/G1 stage and significantly decreased cyclin D1 and TSHR expressions (P < 0.05). Moreover,lncRNA PVT1 could be enriched by EZH2,…	26427660
PVT1	lncRNA	Homo sapiens	tongue cancer	N/A	N/A	LRLSLDA-LNCSIM1	N/A	N/A
PVT1	lncRNA	Homo sapiens	tongue cancer	N/A	N/A	LRLSLDA-LNCSIM2	N/A	N/A
PVT1	lncRNA	Homo sapiens	transient neonatal diabetes mellitus	N/A	N/A	LRLSLDA-LNCSIM1	N/A	N/A
PVT1	lncRNA	Homo sapiens	transient neonatal diabetes mellitus	N/A	N/A	LRLSLDA-LNCSIM2	N/A	N/A
PVT1	lncRNA	Homo sapiens	trophoblastic neoplasm	N/A	N/A	LRLSLDA-LNCSIM1	N/A	N/A
PVT1	lncRNA	Homo sapiens	trophoblastic neoplasm	N/A	N/A	LRLSLDA-LNCSIM2	N/A	N/A
PVT1	lncRNA	Homo sapiens	type 1 diabetes mellitus	N/A	N/A	RWRlncD	N/A	N/A
PVT1	lncRNA	Homo sapiens	type 1 diabetes mellitus	N/A	Mutation	ELISA//qPCR	There is association between variants (rs2720709,A>G) in the plasmacytoma variant translocation 1 gene (PVT1) and end-stage renal disease (ESRD) attributed to both type 1 and type 2 diabetes.	21526116
PVT1	lncRNA	Homo sapiens	type 2 diabetes mellitus	N/A	N/A	RWRlncD	N/A	N/A
PVT1	lncRNA	Homo sapiens	type 2 diabetes mellitus	N/A	Mutation	ELISA//qPCR	Identification of PVT1 (rs2720709,A>G) as a candidate gene for end-stage renal disease in type 2 diabetes using a pooling-based genome-wide single nucleotide polymorphism association study.	17395743
PVT1	lncRNA	Homo sapiens	type 2 diabetes mellitus	N/A	Mutation	ELISA//qPCR	There is association between variants (rs2720709,A>G) in the plasmacytoma variant translocation 1 gene (PVT1) and end-stage renal disease (ESRD) attributed to both type 1 and type 2 diabetes.	21526116
PVT1	lncRNA	Homo sapiens	urinary bladder cancer	N/A	N/A	LRLSLDA-LNCSIM1	N/A	N/A
PVT1	lncRNA	Homo sapiens	urinary bladder cancer	N/A	N/A	LRLSLDA-LNCSIM2	N/A	N/A
PVT1	lncRNA	Homo sapiens	urinary bladder cancer	N/A	N/A	TAM	N/A	N/A
PVT1	lncRNA	Homo sapiens	urinary bladder cancer	tissue, cell line (T24, 5637)	Regulation [up-regulated]	FCM//qPCR//RNAi	Here,we found that PVT1 was upregulated in bladder cancer tissues and cells. Further experiments revealed that PVT1 promoted cell proliferation and suppressed cell apoptosis.	26517688
PVT1	lncRNA	Homo sapiens	velocardiofacial syndrome	N/A	N/A	LRLSLDA-LNCSIM1	N/A	N/A
PVT1	lncRNA	Homo sapiens	velocardiofacial syndrome	N/A	N/A	LRLSLDA-LNCSIM2	N/A	N/A
PVT1	lncRNA	Homo sapiens	West syndrome	N/A	N/A	LRLSLDA-LNCSIM1	N/A	N/A
PVT1	lncRNA	Homo sapiens	West syndrome	N/A	N/A	LRLSLDA-LNCSIM2	N/A	N/A
RAD51-AS1	lncRNA	Homo sapiens	Alzheimers disease	N/A	N/A	LDAP	N/A	N/A
RAD51-AS1	lncRNA	Homo sapiens	breast cancer	N/A	N/A	LDAP	N/A	N/A
RAD51-AS1	lncRNA	Homo sapiens	cancer	N/A	N/A	LDAP	N/A	N/A
RAD51-AS1	lncRNA	Homo sapiens	cervical cancer	N/A	N/A	TAM	N/A	N/A
RAD51-AS1	lncRNA	Homo sapiens	colorectal cancer	N/A	N/A	LDAP	N/A	N/A
RAD51-AS1	lncRNA	Homo sapiens	hepatocellular carcinoma	N/A	N/A	LDAP	N/A	N/A
RAD51-AS1	lncRNA	Homo sapiens	Huntingtons disease	N/A	N/A	LDAP	N/A	N/A
RAD51-AS1	lncRNA	Homo sapiens	lung cancer	N/A	N/A	LDAP	N/A	N/A
RAD51-AS1	lncRNA	Homo sapiens	lymphoma	N/A	N/A	LDAP	N/A	N/A
RAD51-AS1	lncRNA	Homo sapiens	lymphoma	N/A	N/A	TAM	N/A	N/A
RAD51-AS1	lncRNA	Homo sapiens	malignant glioma	N/A	N/A	TAM	N/A	N/A
RAD51-AS1	lncRNA	Homo sapiens	melanoma	N/A	N/A	LDAP	N/A	N/A
RAD51-AS1	lncRNA	Homo sapiens	neuroblastoma	N/A	N/A	LDAP	N/A	N/A
RAD51-AS1	lncRNA	Homo sapiens	non-small cell lung carcinoma	N/A	N/A	TAM	N/A	N/A
RAD51-AS1	lncRNA	Homo sapiens	ovarian cancer	N/A	N/A	LDAP	N/A	N/A
RAD51-AS1	lncRNA	Homo sapiens	Ovarian epithelial cancer	EOC samples	Expression [overexpression]	qPCR	Overexpression of RAD51-AS1 promoted EOC cell proliferation, while silencing of RAD51-AS1 inhibited EOC cell proliferation, delayed cell cycle progression and promoted apoptosis in vitro and in vivo.	28667302
RAD51-AS1	lncRNA	Homo sapiens	prostate cancer	N/A	N/A	LDAP	N/A	N/A
RAD51-AS1	lncRNA	Homo sapiens	schizophrenia	N/A	N/A	LDAP	N/A	N/A
RAD51-AS1	lncRNA	Homo sapiens	stomach cancer	N/A	N/A	TAM	N/A	N/A
RAD51-AS1	lncRNA	Homo sapiens	thyroid cancer	N/A	N/A	TAM	N/A	N/A
RAD51-AS1	lncRNA	Homo sapiens	urinary bladder cancer	N/A	N/A	TAM	N/A	N/A
RUNX1-IT1	lncRNA	Homo sapiens	stomach cancer	N/A	Locus	qRT-PCR//Microarray	C21orF96 is an oncogenic lncRNA that promotes tumor progression and plays a pivotal role in the development of gastric cancer.	26567621
SLC16A1-AS1	lncRNA	Homo sapiens	Alzheimers disease	N/A	N/A	LDAP	N/A	N/A
SLC16A1-AS1	lncRNA	Homo sapiens	astrocytoma	brain	Regulation [up-regulated]	Microarray	Among the lncRNAs detected,3806 lncRNAs with a fold change>2 or <0.5 and a q value<0.05 were found to have significantly different expression levels in astrocytoma samples compared to NAT samples. Of those,1196 were downregulated and 2610 were upregulated.	26252651
SLC16A1-AS1	lncRNA	Homo sapiens	breast cancer	N/A	N/A	LDAP	N/A	N/A
SLC16A1-AS1	lncRNA	Homo sapiens	cancer	N/A	N/A	LDAP	N/A	N/A
SLC16A1-AS1	lncRNA	Homo sapiens	cervical cancer	cell line (HeLa)	Regulation [up-regulated]	qPCR//RNAi//Microarray	Up-regulation of ENST00000420168,ENST00000564977 and down-regulation of TCONS_00010232 might stimulate FOXQ1 expression and suppress CASP3 expression in HPV-18 positive cervical cancer cell,which lead to HPV-induced proliferation and deficiency in apoptosis.	27363024
SLC16A1-AS1	lncRNA	Homo sapiens	colorectal cancer	N/A	N/A	LDAP	N/A	N/A
SLC16A1-AS1	lncRNA	Homo sapiens	hepatocellular carcinoma	N/A	N/A	LDAP	N/A	N/A
SLC16A1-AS1	lncRNA	Homo sapiens	Huntingtons disease	N/A	N/A	LDAP	N/A	N/A
SLC16A1-AS1	lncRNA	Homo sapiens	lung cancer	N/A	N/A	LDAP	N/A	N/A
SLC16A1-AS1	lncRNA	Homo sapiens	lung cancer	N/A	Expression	Bioinformatic analysis//Microarray	It may be candidate prognostic biomarkers for lung cancer patients.	27222340
SLC16A1-AS1	lncRNA	Homo sapiens	lymphoma	N/A	N/A	LDAP	N/A	N/A
SLC16A1-AS1	lncRNA	Homo sapiens	neuroblastoma	N/A	N/A	LDAP	N/A	N/A
SLC16A1-AS1	lncRNA	Homo sapiens	osteosarcoma	N/A	N/A	LDAP	N/A	N/A
SLC16A1-AS1	lncRNA	Homo sapiens	ovarian cancer	N/A	N/A	LDAP	N/A	N/A
SLC16A1-AS1	lncRNA	Homo sapiens	prostate cancer	N/A	N/A	LDAP	N/A	N/A
SLC16A1-AS1	lncRNA	Homo sapiens	schizophrenia	N/A	N/A	LDAP	N/A	N/A
SND1-IT1	lncRNA	Homo sapiens	Alzheimers disease	N/A	N/A	LDAP	N/A	N/A
SND1-IT1	lncRNA	Homo sapiens	breast cancer	N/A	N/A	LDAP	N/A	N/A
SND1-IT1	lncRNA	Homo sapiens	cancer	N/A	N/A	LDAP	N/A	N/A
SND1-IT1	lncRNA	Homo sapiens	cervical cancer	N/A	N/A	TAM	N/A	N/A
SND1-IT1	lncRNA	Homo sapiens	colorectal cancer	N/A	N/A	LDAP	N/A	N/A
SND1-IT1	lncRNA	Homo sapiens	hepatocellular carcinoma	N/A	N/A	LDAP	N/A	N/A
SND1-IT1	lncRNA	Homo sapiens	Huntingtons disease	N/A	N/A	LDAP	N/A	N/A
SND1-IT1	lncRNA	Homo sapiens	lymphoma	N/A	N/A	LDAP	N/A	N/A
SND1-IT1	lncRNA	Homo sapiens	lymphoma	N/A	N/A	TAM	N/A	N/A
SND1-IT1	lncRNA	Homo sapiens	malignant glioma	N/A	N/A	TAM	N/A	N/A
SND1-IT1	lncRNA	Homo sapiens	melanoma	N/A	N/A	LDAP	N/A	N/A
SND1-IT1	lncRNA	Homo sapiens	neuroblastoma	N/A	N/A	LDAP	N/A	N/A
SND1-IT1	lncRNA	Homo sapiens	non-small cell lung carcinoma	N/A	N/A	TAM	N/A	N/A
SND1-IT1	lncRNA	Homo sapiens	ovarian cancer	N/A	N/A	LDAP	N/A	N/A
SND1-IT1	lncRNA	Homo sapiens	prostate cancer	N/A	N/A	LDAP	N/A	N/A
SND1-IT1	lncRNA	Homo sapiens	schizophrenia	N/A	N/A	LDAP	N/A	N/A
SND1-IT1	lncRNA	Homo sapiens	stomach cancer	N/A	N/A	TAM	N/A	N/A
SND1-IT1	lncRNA	Homo sapiens	thyroid cancer	N/A	N/A	TAM	N/A	N/A
SND1-IT1	lncRNA	Homo sapiens	urinary bladder cancer	N/A	N/A	TAM	N/A	N/A
ST20-AS1	lncRNA	Homo sapiens	Alzheimers disease	N/A	N/A	LDAP	N/A	N/A
ST20-AS1	lncRNA	Homo sapiens	breast cancer	N/A	N/A	LDAP	N/A	N/A
ST20-AS1	lncRNA	Homo sapiens	cancer	N/A	N/A	LDAP	N/A	N/A
ST20-AS1	lncRNA	Homo sapiens	cervical cancer	N/A	N/A	TAM	N/A	N/A
ST20-AS1	lncRNA	Homo sapiens	colorectal cancer	N/A	N/A	LDAP	N/A	N/A
ST20-AS1	lncRNA	Homo sapiens	hepatocellular carcinoma	N/A	N/A	LDAP	N/A	N/A
ST20-AS1	lncRNA	Homo sapiens	Huntingtons disease	N/A	N/A	LDAP	N/A	N/A
ST20-AS1	lncRNA	Homo sapiens	lung cancer	N/A	N/A	LDAP	N/A	N/A
ST20-AS1	lncRNA	Homo sapiens	lymphoma	N/A	N/A	LDAP	N/A	N/A
ST20-AS1	lncRNA	Homo sapiens	lymphoma	N/A	N/A	TAM	N/A	N/A
ST20-AS1	lncRNA	Homo sapiens	malignant glioma	N/A	N/A	TAM	N/A	N/A
ST20-AS1	lncRNA	Homo sapiens	neuroblastoma	N/A	N/A	LDAP	N/A	N/A
ST20-AS1	lncRNA	Homo sapiens	non-small cell lung carcinoma	N/A	N/A	TAM	N/A	N/A
ST20-AS1	lncRNA	Homo sapiens	osteosarcoma	N/A	N/A	LDAP	N/A	N/A
ST20-AS1	lncRNA	Homo sapiens	ovarian cancer	N/A	N/A	LDAP	N/A	N/A
ST20-AS1	lncRNA	Homo sapiens	prostate cancer	N/A	N/A	LDAP	N/A	N/A
ST20-AS1	lncRNA	Homo sapiens	stomach cancer	N/A	N/A	TAM	N/A	N/A
ST20-AS1	lncRNA	Homo sapiens	thyroid cancer	N/A	N/A	TAM	N/A	N/A
ST20-AS1	lncRNA	Homo sapiens	urinary bladder cancer	N/A	N/A	TAM	N/A	N/A
TNKS2-AS1	lncRNA	Homo sapiens	Alzheimers disease	N/A	N/A	LDAP	N/A	N/A
TNKS2-AS1	lncRNA	Homo sapiens	breast cancer	N/A	N/A	LDAP	N/A	N/A
TNKS2-AS1	lncRNA	Homo sapiens	cancer	N/A	N/A	LDAP	N/A	N/A
TNKS2-AS1	lncRNA	Homo sapiens	cervical cancer	N/A	N/A	TAM	N/A	N/A
TNKS2-AS1	lncRNA	Homo sapiens	colorectal cancer	N/A	N/A	LDAP	N/A	N/A
TNKS2-AS1	lncRNA	Homo sapiens	hepatocellular carcinoma	N/A	N/A	LDAP	N/A	N/A
TNKS2-AS1	lncRNA	Homo sapiens	Huntingtons disease	N/A	N/A	LDAP	N/A	N/A
TNKS2-AS1	lncRNA	Homo sapiens	lung cancer	N/A	N/A	LDAP	N/A	N/A
TNKS2-AS1	lncRNA	Homo sapiens	lymphoma	N/A	N/A	LDAP	N/A	N/A
TNKS2-AS1	lncRNA	Homo sapiens	lymphoma	N/A	N/A	TAM	N/A	N/A
TNKS2-AS1	lncRNA	Homo sapiens	malignant glioma	N/A	N/A	TAM	N/A	N/A
TNKS2-AS1	lncRNA	Homo sapiens	neuroblastoma	N/A	N/A	LDAP	N/A	N/A
TNKS2-AS1	lncRNA	Homo sapiens	non-small cell lung carcinoma	N/A	N/A	TAM	N/A	N/A
TNKS2-AS1	lncRNA	Homo sapiens	ovarian cancer	N/A	N/A	LDAP	N/A	N/A
TNKS2-AS1	lncRNA	Homo sapiens	prostate cancer	N/A	N/A	LDAP	N/A	N/A
TNKS2-AS1	lncRNA	Homo sapiens	schizophrenia	N/A	N/A	LDAP	N/A	N/A
TNKS2-AS1	lncRNA	Homo sapiens	stomach cancer	N/A	N/A	TAM	N/A	N/A
TNKS2-AS1	lncRNA	Homo sapiens	thyroid cancer	N/A	N/A	TAM	N/A	N/A
TNKS2-AS1	lncRNA	Homo sapiens	urinary bladder cancer	N/A	N/A	TAM	N/A	N/A
