# Supplementary material for: Prevalence of Inflammatory Pathways Over Immuno-Tolerance in Peripheral Blood Mononuclear Cells of Recent-Onset Type 1 Diabetes
Source: Front Immunol. 2022 Jan 4;12:765264. doi: 10.3389/fimmu.2021.765264 (PMC8764313; doi:10.3389/fimmu.2021.765264)
Supplement: Supplementary file 7 [file Table_7.xlsx]

## Sheet: Suppl 7S
Supplementary Table 7S- LncRNA diseases-predicted
ncRNA.Symbol	ncRNA.Category	Species	Disease.Name	Sample	Dysfunction.Pattern	Prediction.Method	Description	PubMed.ID
A2M-AS1	lncRNA	Homo sapiens	Alzheimers disease	N/A	N/A	LDAP	N/A	N/A
A2M-AS1	lncRNA	Homo sapiens	breast cancer	N/A	N/A	LDAP	N/A	N/A
A2M-AS1	lncRNA	Homo sapiens	cancer	N/A	N/A	LDAP	N/A	N/A
A2M-AS1	lncRNA	Homo sapiens	cervical cancer	N/A	N/A	TAM	N/A	N/A
A2M-AS1	lncRNA	Homo sapiens	colorectal cancer	N/A	N/A	LDAP	N/A	N/A
A2M-AS1	lncRNA	Homo sapiens	hepatocellular carcinoma	N/A	N/A	LDAP	N/A	N/A
A2M-AS1	lncRNA	Homo sapiens	Huntingtons disease	N/A	N/A	LDAP	N/A	N/A
A2M-AS1	lncRNA	Homo sapiens	lymphoma	N/A	N/A	LDAP	N/A	N/A
A2M-AS1	lncRNA	Homo sapiens	lymphoma	N/A	N/A	TAM	N/A	N/A
A2M-AS1	lncRNA	Homo sapiens	malignant glioma	N/A	N/A	TAM	N/A	N/A
A2M-AS1	lncRNA	Homo sapiens	melanoma	N/A	N/A	LDAP	N/A	N/A
A2M-AS1	lncRNA	Homo sapiens	neuroblastoma	N/A	N/A	LDAP	N/A	N/A
A2M-AS1	lncRNA	Homo sapiens	non-small cell lung carcinoma	N/A	N/A	TAM	N/A	N/A
A2M-AS1	lncRNA	Homo sapiens	ovarian cancer	N/A	N/A	LDAP	N/A	N/A
A2M-AS1	lncRNA	Homo sapiens	prostate cancer	N/A	N/A	LDAP	N/A	N/A
A2M-AS1	lncRNA	Homo sapiens	schizophrenia	N/A	N/A	LDAP	N/A	N/A
A2M-AS1	lncRNA	Homo sapiens	stomach cancer	N/A	N/A	TAM	N/A	N/A
A2M-AS1	lncRNA	Homo sapiens	thyroid cancer	N/A	N/A	TAM	N/A	N/A
A2M-AS1	lncRNA	Homo sapiens	urinary bladder cancer	N/A	N/A	TAM	N/A	N/A
AGPAT4-IT1	lncRNA	Homo sapiens	cervical cancer	N/A	N/A	TAM	N/A	N/A
AGPAT4-IT1	lncRNA	Homo sapiens	lymphoma	N/A	N/A	TAM	N/A	N/A
AGPAT4-IT1	lncRNA	Homo sapiens	malignant glioma	N/A	N/A	TAM	N/A	N/A
AGPAT4-IT1	lncRNA	Homo sapiens	non-small cell lung carcinoma	N/A	N/A	TAM	N/A	N/A
AGPAT4-IT1	lncRNA	Homo sapiens	stomach cancer	N/A	N/A	TAM	N/A	N/A
AGPAT4-IT1	lncRNA	Homo sapiens	thyroid cancer	N/A	N/A	TAM	N/A	N/A
AGPAT4-IT1	lncRNA	Homo sapiens	urinary bladder cancer	N/A	N/A	TAM	N/A	N/A
CASC15	lncRNA	Homo sapiens	Alzheimers disease	N/A	N/A	LDAP	N/A	N/A
CASC15	lncRNA	Homo sapiens	breast cancer	N/A	N/A	LDAP	N/A	N/A
CASC15	lncRNA	Homo sapiens	cancer	N/A	N/A	LDAP	N/A	N/A
CASC15	lncRNA	Homo sapiens	cervical cancer	N/A	N/A	TAM	N/A	N/A
CASC15	lncRNA	Homo sapiens	colorectal cancer	N/A	N/A	LDAP	N/A	N/A
CASC15	lncRNA	Homo sapiens	hepatocellular carcinoma	N/A	N/A	LDAP	N/A	N/A
CASC15	lncRNA	Homo sapiens	Huntingtons disease	N/A	N/A	LDAP	N/A	N/A
CASC15	lncRNA	Homo sapiens	lung cancer	N/A	N/A	LDAP	N/A	N/A
CASC15	lncRNA	Homo sapiens	lymphoma	N/A	N/A	LDAP	N/A	N/A
CASC15	lncRNA	Homo sapiens	lymphoma	N/A	N/A	TAM	N/A	N/A
CASC15	lncRNA	Homo sapiens	malignant glioma	N/A	N/A	TAM	N/A	N/A
CASC15	lncRNA	Homo sapiens	melanoma	N/A	N/A	LDAP	N/A	N/A
CASC15	lncRNA	Homo sapiens	nephroblastoma	N/A	N/A	LDAP	N/A	N/A
CASC15	lncRNA	Homo sapiens	neuroblastoma	N/A	N/A	LDAP	N/A	N/A
CASC15	lncRNA	Homo sapiens	non-small cell lung carcinoma	N/A	N/A	TAM	N/A	N/A
CASC15	lncRNA	Homo sapiens	ovarian cancer	N/A	N/A	LDAP	N/A	N/A
CASC15	lncRNA	Homo sapiens	prostate cancer	N/A	N/A	LDAP	N/A	N/A
CASC15	lncRNA	Homo sapiens	schizophrenia	N/A	N/A	LDAP	N/A	N/A
CASC15	lncRNA	Homo sapiens	stomach cancer	N/A	N/A	TAM	N/A	N/A
CASC15	lncRNA	Homo sapiens	thyroid cancer	N/A	N/A	TAM	N/A	N/A
CASC15	lncRNA	Homo sapiens	type 2 diabetes mellitus	N/A	N/A	LDAP	N/A	N/A
CASC15	lncRNA	Homo sapiens	urinary bladder cancer	N/A	N/A	TAM	N/A	N/A
DNAJC3-AS1	lncRNA	Homo sapiens	Alzheimers disease	N/A	N/A	LDAP	N/A	N/A
DNAJC3-AS1	lncRNA	Homo sapiens	breast cancer	N/A	N/A	LDAP	N/A	N/A
DNAJC3-AS1	lncRNA	Homo sapiens	cancer	N/A	N/A	LDAP	N/A	N/A
DNAJC3-AS1	lncRNA	Homo sapiens	cervical cancer	N/A	N/A	TAM	N/A	N/A
DNAJC3-AS1	lncRNA	Homo sapiens	colorectal cancer	N/A	N/A	LDAP	N/A	N/A
DNAJC3-AS1	lncRNA	Homo sapiens	hepatocellular carcinoma	N/A	N/A	LDAP	N/A	N/A
DNAJC3-AS1	lncRNA	Homo sapiens	Huntingtons disease	N/A	N/A	LDAP	N/A	N/A
DNAJC3-AS1	lncRNA	Homo sapiens	lymphoma	N/A	N/A	LDAP	N/A	N/A
DNAJC3-AS1	lncRNA	Homo sapiens	lymphoma	N/A	N/A	TAM	N/A	N/A
DNAJC3-AS1	lncRNA	Homo sapiens	malignant glioma	N/A	N/A	TAM	N/A	N/A
DNAJC3-AS1	lncRNA	Homo sapiens	melanoma	N/A	N/A	LDAP	N/A	N/A
DNAJC3-AS1	lncRNA	Homo sapiens	neuroblastoma	N/A	N/A	LDAP	N/A	N/A
DNAJC3-AS1	lncRNA	Homo sapiens	non-small cell lung carcinoma	N/A	N/A	TAM	N/A	N/A
DNAJC3-AS1	lncRNA	Homo sapiens	ovarian cancer	N/A	N/A	LDAP	N/A	N/A
DNAJC3-AS1	lncRNA	Homo sapiens	prostate cancer	N/A	N/A	LDAP	N/A	N/A
DNAJC3-AS1	lncRNA	Homo sapiens	schizophrenia	N/A	N/A	LDAP	N/A	N/A
DNAJC3-AS1	lncRNA	Homo sapiens	stomach cancer	N/A	N/A	TAM	N/A	N/A
DNAJC3-AS1	lncRNA	Homo sapiens	thyroid cancer	N/A	N/A	TAM	N/A	N/A
DNAJC3-AS1	lncRNA	Homo sapiens	urinary bladder cancer	N/A	N/A	TAM	N/A	N/A
EPHA1-AS1	lncRNA	Homo sapiens	cervical cancer	N/A	N/A	TAM	N/A	N/A
EPHA1-AS1	lncRNA	Homo sapiens	lymphoma	N/A	N/A	TAM	N/A	N/A
EPHA1-AS1	lncRNA	Homo sapiens	malignant glioma	N/A	N/A	TAM	N/A	N/A
EPHA1-AS1	lncRNA	Homo sapiens	non-small cell lung carcinoma	N/A	N/A	TAM	N/A	N/A
EPHA1-AS1	lncRNA	Homo sapiens	stomach cancer	N/A	N/A	TAM	N/A	N/A
EPHA1-AS1	lncRNA	Homo sapiens	thyroid cancer	N/A	N/A	TAM	N/A	N/A
EPHA1-AS1	lncRNA	Homo sapiens	urinary bladder cancer	N/A	N/A	TAM	N/A	N/A
FBXL19-AS1	lncRNA	Homo sapiens	cervical cancer	N/A	N/A	TAM	N/A	N/A
FBXL19-AS1	lncRNA	Homo sapiens	lymphoma	N/A	N/A	TAM	N/A	N/A
FBXL19-AS1	lncRNA	Homo sapiens	malignant glioma	N/A	N/A	TAM	N/A	N/A
FBXL19-AS1	lncRNA	Homo sapiens	non-small cell lung carcinoma	N/A	N/A	TAM	N/A	N/A
FBXL19-AS1	lncRNA	Homo sapiens	stomach cancer	N/A	N/A	TAM	N/A	N/A
FBXL19-AS1	lncRNA	Homo sapiens	thyroid cancer	N/A	N/A	TAM	N/A	N/A
FBXL19-AS1	lncRNA	Homo sapiens	urinary bladder cancer	N/A	N/A	TAM	N/A	N/A
HCG27	lncRNA	Homo sapiens	Alzheimers disease	N/A	N/A	LDAP	N/A	N/A
HCG27	lncRNA	Homo sapiens	breast cancer	N/A	N/A	LDAP	N/A	N/A
HCG27	lncRNA	Homo sapiens	cancer	N/A	N/A	LDAP	N/A	N/A
HCG27	lncRNA	Homo sapiens	cervical cancer	N/A	N/A	TAM	N/A	N/A
HCG27	lncRNA	Homo sapiens	colorectal cancer	N/A	N/A	LDAP	N/A	N/A
HCG27	lncRNA	Homo sapiens	hepatocellular carcinoma	N/A	N/A	LDAP	N/A	N/A
HCG27	lncRNA	Homo sapiens	Huntingtons disease	N/A	N/A	LDAP	N/A	N/A
HCG27	lncRNA	Homo sapiens	lung cancer	N/A	N/A	LDAP	N/A	N/A
HCG27	lncRNA	Homo sapiens	lymphoma	N/A	N/A	LDAP	N/A	N/A
HCG27	lncRNA	Homo sapiens	lymphoma	N/A	N/A	TAM	N/A	N/A
HCG27	lncRNA	Homo sapiens	malignant glioma	N/A	N/A	TAM	N/A	N/A
HCG27	lncRNA	Homo sapiens	melanoma	N/A	N/A	LDAP	N/A	N/A
HCG27	lncRNA	Homo sapiens	neuroblastoma	N/A	N/A	LDAP	N/A	N/A
HCG27	lncRNA	Homo sapiens	non-small cell lung carcinoma	N/A	N/A	TAM	N/A	N/A
HCG27	lncRNA	Homo sapiens	ovarian cancer	N/A	N/A	LDAP	N/A	N/A
HCG27	lncRNA	Homo sapiens	prostate cancer	N/A	N/A	LDAP	N/A	N/A
HCG27	lncRNA	Homo sapiens	schizophrenia	N/A	N/A	LDAP	N/A	N/A
HCG27	lncRNA	Homo sapiens	stomach cancer	N/A	N/A	TAM	N/A	N/A
HCG27	lncRNA	Homo sapiens	thyroid cancer	N/A	N/A	TAM	N/A	N/A
HCG27	lncRNA	Homo sapiens	urinary bladder cancer	N/A	N/A	TAM	N/A	N/A
HOTAIRM1	lncRNA	Homo sapiens	Alzheimers disease	N/A	N/A	LDAP	N/A	N/A
HOTAIRM1	lncRNA	Homo sapiens	breast cancer	N/A	N/A	LDAP	N/A	N/A
HOTAIRM1	lncRNA	Homo sapiens	cancer	N/A	N/A	LDAP	N/A	N/A
HOTAIRM1	lncRNA	Homo sapiens	cervical cancer	N/A	N/A	TAM	N/A	N/A
HOTAIRM1	lncRNA	Homo sapiens	hepatocellular carcinoma	N/A	N/A	LDAP	N/A	N/A
HOTAIRM1	lncRNA	Homo sapiens	Huntingtons disease	N/A	N/A	LDAP	N/A	N/A
HOTAIRM1	lncRNA	Homo sapiens	lung cancer	N/A	N/A	LDAP	N/A	N/A
HOTAIRM1	lncRNA	Homo sapiens	lymphoma	N/A	N/A	LDAP	N/A	N/A
HOTAIRM1	lncRNA	Homo sapiens	lymphoma	N/A	N/A	TAM	N/A	N/A
HOTAIRM1	lncRNA	Homo sapiens	melanoma	N/A	N/A	LDAP	N/A	N/A
HOTAIRM1	lncRNA	Homo sapiens	neuroblastoma	N/A	N/A	LDAP	N/A	N/A
HOTAIRM1	lncRNA	Homo sapiens	non-small cell lung carcinoma	N/A	N/A	TAM	N/A	N/A
HOTAIRM1	lncRNA	Homo sapiens	osteosarcoma	N/A	N/A	LDAP	N/A	N/A
HOTAIRM1	lncRNA	Homo sapiens	ovarian cancer	N/A	N/A	LDAP	N/A	N/A
HOTAIRM1	lncRNA	Homo sapiens	prostate cancer	N/A	N/A	LDAP	N/A	N/A
HOTAIRM1	lncRNA	Homo sapiens	schizophrenia	N/A	N/A	LDAP	N/A	N/A
HOTAIRM1	lncRNA	Homo sapiens	stomach cancer	N/A	N/A	TAM	N/A	N/A
HOTAIRM1	lncRNA	Homo sapiens	thyroid cancer	N/A	N/A	TAM	N/A	N/A
HOTAIRM1	lncRNA	Homo sapiens	urinary bladder cancer	N/A	N/A	TAM	N/A	N/A
LINC00265	lncRNA	Homo sapiens	cervical cancer	N/A	N/A	TAM	N/A	N/A
LINC00265	lncRNA	Homo sapiens	lymphoma	N/A	N/A	TAM	N/A	N/A
LINC00265	lncRNA	Homo sapiens	malignant glioma	N/A	N/A	TAM	N/A	N/A
LINC00265	lncRNA	Homo sapiens	non-small cell lung carcinoma	N/A	N/A	TAM	N/A	N/A
LINC00265	lncRNA	Homo sapiens	stomach cancer	N/A	N/A	TAM	N/A	N/A
LINC00265	lncRNA	Homo sapiens	thyroid cancer	N/A	N/A	TAM	N/A	N/A
LINC00265	lncRNA	Homo sapiens	urinary bladder cancer	N/A	N/A	TAM	N/A	N/A
LINC00304	lncRNA	Homo sapiens	cervical cancer	N/A	N/A	TAM	N/A	N/A
LINC00304	lncRNA	Homo sapiens	lymphoma	N/A	N/A	TAM	N/A	N/A
LINC00304	lncRNA	Homo sapiens	malignant glioma	N/A	N/A	TAM	N/A	N/A
LINC00304	lncRNA	Homo sapiens	non-small cell lung carcinoma	N/A	N/A	TAM	N/A	N/A
LINC00304	lncRNA	Homo sapiens	stomach cancer	N/A	N/A	TAM	N/A	N/A
LINC00304	lncRNA	Homo sapiens	thyroid cancer	N/A	N/A	TAM	N/A	N/A
LINC00304	lncRNA	Homo sapiens	urinary bladder cancer	N/A	N/A	TAM	N/A	N/A
LINC01004	lncRNA	Homo sapiens	cervical cancer	N/A	N/A	TAM	N/A	N/A
LINC01004	lncRNA	Homo sapiens	lymphoma	N/A	N/A	TAM	N/A	N/A
LINC01004	lncRNA	Homo sapiens	malignant glioma	N/A	N/A	TAM	N/A	N/A
LINC01004	lncRNA	Homo sapiens	non-small cell lung carcinoma	N/A	N/A	TAM	N/A	N/A
LINC01004	lncRNA	Homo sapiens	stomach cancer	N/A	N/A	TAM	N/A	N/A
LINC01004	lncRNA	Homo sapiens	thyroid cancer	N/A	N/A	TAM	N/A	N/A
LINC01004	lncRNA	Homo sapiens	urinary bladder cancer	N/A	N/A	TAM	N/A	N/A
LINC01127	lncRNA	Homo sapiens	Alzheimers disease	N/A	N/A	LDAP	N/A	N/A
LINC01127	lncRNA	Homo sapiens	breast cancer	N/A	N/A	LDAP	N/A	N/A
LINC01127	lncRNA	Homo sapiens	cancer	N/A	N/A	LDAP	N/A	N/A
LINC01127	lncRNA	Homo sapiens	cervical cancer	N/A	N/A	TAM	N/A	N/A
LINC01127	lncRNA	Homo sapiens	colorectal cancer	N/A	N/A	LDAP	N/A	N/A
LINC01127	lncRNA	Homo sapiens	hepatocellular carcinoma	N/A	N/A	LDAP	N/A	N/A
LINC01127	lncRNA	Homo sapiens	Huntingtons disease	N/A	N/A	LDAP	N/A	N/A
LINC01127	lncRNA	Homo sapiens	lymphoma	N/A	N/A	LDAP	N/A	N/A
LINC01127	lncRNA	Homo sapiens	lymphoma	N/A	N/A	TAM	N/A	N/A
LINC01127	lncRNA	Homo sapiens	malignant glioma	N/A	N/A	TAM	N/A	N/A
LINC01127	lncRNA	Homo sapiens	melanoma	N/A	N/A	LDAP	N/A	N/A
LINC01127	lncRNA	Homo sapiens	neuroblastoma	N/A	N/A	LDAP	N/A	N/A
LINC01127	lncRNA	Homo sapiens	non-small cell lung carcinoma	N/A	N/A	TAM	N/A	N/A
LINC01127	lncRNA	Homo sapiens	ovarian cancer	N/A	N/A	LDAP	N/A	N/A
LINC01127	lncRNA	Homo sapiens	prostate cancer	N/A	N/A	LDAP	N/A	N/A
LINC01127	lncRNA	Homo sapiens	schizophrenia	N/A	N/A	LDAP	N/A	N/A
LINC01127	lncRNA	Homo sapiens	stomach cancer	N/A	N/A	TAM	N/A	N/A
LINC01127	lncRNA	Homo sapiens	thyroid cancer	N/A	N/A	TAM	N/A	N/A
LINC01127	lncRNA	Homo sapiens	type 2 diabetes mellitus	N/A	N/A	LDAP	N/A	N/A
LINC01127	lncRNA	Homo sapiens	urinary bladder cancer	N/A	N/A	TAM	N/A	N/A
LINC01347	lncRNA	Homo sapiens	Alzheimers disease	N/A	N/A	LDAP	N/A	N/A
LINC01347	lncRNA	Homo sapiens	breast cancer	N/A	N/A	LDAP	N/A	N/A
LINC01347	lncRNA	Homo sapiens	cancer	N/A	N/A	LDAP	N/A	N/A
LINC01347	lncRNA	Homo sapiens	cervical cancer	N/A	N/A	TAM	N/A	N/A
LINC01347	lncRNA	Homo sapiens	colorectal cancer	N/A	N/A	LDAP	N/A	N/A
LINC01347	lncRNA	Homo sapiens	hepatocellular carcinoma	N/A	N/A	LDAP	N/A	N/A
LINC01347	lncRNA	Homo sapiens	Huntingtons disease	N/A	N/A	LDAP	N/A	N/A
LINC01347	lncRNA	Homo sapiens	lung cancer	N/A	N/A	LDAP	N/A	N/A
LINC01347	lncRNA	Homo sapiens	lymphoma	N/A	N/A	LDAP	N/A	N/A
LINC01347	lncRNA	Homo sapiens	lymphoma	N/A	N/A	TAM	N/A	N/A
LINC01347	lncRNA	Homo sapiens	malignant glioma	N/A	N/A	TAM	N/A	N/A
LINC01347	lncRNA	Homo sapiens	melanoma	N/A	N/A	LDAP	N/A	N/A
LINC01347	lncRNA	Homo sapiens	neuroblastoma	N/A	N/A	LDAP	N/A	N/A
LINC01347	lncRNA	Homo sapiens	non-small cell lung carcinoma	N/A	N/A	TAM	N/A	N/A
LINC01347	lncRNA	Homo sapiens	ovarian cancer	N/A	N/A	LDAP	N/A	N/A
LINC01347	lncRNA	Homo sapiens	prostate cancer	N/A	N/A	LDAP	N/A	N/A
LINC01347	lncRNA	Homo sapiens	schizophrenia	N/A	N/A	LDAP	N/A	N/A
LINC01347	lncRNA	Homo sapiens	stomach cancer	N/A	N/A	TAM	N/A	N/A
LINC01347	lncRNA	Homo sapiens	thyroid cancer	N/A	N/A	TAM	N/A	N/A
LINC01347	lncRNA	Homo sapiens	urinary bladder cancer	N/A	N/A	TAM	N/A	N/A
LINC01410	lncRNA	Homo sapiens	Alzheimers disease	N/A	N/A	LDAP	N/A	N/A
LINC01410	lncRNA	Homo sapiens	breast cancer	N/A	N/A	LDAP	N/A	N/A
LINC01410	lncRNA	Homo sapiens	cancer	N/A	N/A	LDAP	N/A	N/A
LINC01410	lncRNA	Homo sapiens	cervical cancer	N/A	N/A	TAM	N/A	N/A
LINC01410	lncRNA	Homo sapiens	colorectal cancer	N/A	N/A	LDAP	N/A	N/A
LINC01410	lncRNA	Homo sapiens	hepatocellular carcinoma	N/A	N/A	LDAP	N/A	N/A
LINC01410	lncRNA	Homo sapiens	Huntingtons disease	N/A	N/A	LDAP	N/A	N/A
LINC01410	lncRNA	Homo sapiens	lung cancer	N/A	N/A	LDAP	N/A	N/A
LINC01410	lncRNA	Homo sapiens	lymphoma	N/A	N/A	LDAP	N/A	N/A
LINC01410	lncRNA	Homo sapiens	lymphoma	N/A	N/A	TAM	N/A	N/A
LINC01410	lncRNA	Homo sapiens	malignant glioma	N/A	N/A	TAM	N/A	N/A
LINC01410	lncRNA	Homo sapiens	neuroblastoma	N/A	N/A	LDAP	N/A	N/A
LINC01410	lncRNA	Homo sapiens	non-small cell lung carcinoma	N/A	N/A	TAM	N/A	N/A
LINC01410	lncRNA	Homo sapiens	ovarian cancer	N/A	N/A	LDAP	N/A	N/A
LINC01410	lncRNA	Homo sapiens	prostate cancer	N/A	N/A	LDAP	N/A	N/A
LINC01410	lncRNA	Homo sapiens	schizophrenia	N/A	N/A	LDAP	N/A	N/A
LINC01410	lncRNA	Homo sapiens	stomach cancer	N/A	N/A	TAM	N/A	N/A
LINC01410	lncRNA	Homo sapiens	thyroid cancer	N/A	N/A	TAM	N/A	N/A
LINC01410	lncRNA	Homo sapiens	urinary bladder cancer	N/A	N/A	TAM	N/A	N/A
LINC01471	lncRNA	Homo sapiens	Alzheimers disease	N/A	N/A	LDAP	N/A	N/A
LINC01471	lncRNA	Homo sapiens	breast cancer	N/A	N/A	LDAP	N/A	N/A
LINC01471	lncRNA	Homo sapiens	cancer	N/A	N/A	LDAP	N/A	N/A
LINC01471	lncRNA	Homo sapiens	cervical cancer	N/A	N/A	TAM	N/A	N/A
LINC01471	lncRNA	Homo sapiens	colorectal cancer	N/A	N/A	LDAP	N/A	N/A
LINC01471	lncRNA	Homo sapiens	hepatocellular carcinoma	N/A	N/A	LDAP	N/A	N/A
LINC01471	lncRNA	Homo sapiens	Huntingtons disease	N/A	N/A	LDAP	N/A	N/A
LINC01471	lncRNA	Homo sapiens	lymphoma	N/A	N/A	LDAP	N/A	N/A
LINC01471	lncRNA	Homo sapiens	lymphoma	N/A	N/A	TAM	N/A	N/A
LINC01471	lncRNA	Homo sapiens	malignant glioma	N/A	N/A	TAM	N/A	N/A
LINC01471	lncRNA	Homo sapiens	melanoma	N/A	N/A	LDAP	N/A	N/A
LINC01471	lncRNA	Homo sapiens	neuroblastoma	N/A	N/A	LDAP	N/A	N/A
LINC01471	lncRNA	Homo sapiens	non-small cell lung carcinoma	N/A	N/A	TAM	N/A	N/A
LINC01471	lncRNA	Homo sapiens	ovarian cancer	N/A	N/A	LDAP	N/A	N/A
LINC01471	lncRNA	Homo sapiens	prostate cancer	N/A	N/A	LDAP	N/A	N/A
LINC01471	lncRNA	Homo sapiens	schizophrenia	N/A	N/A	LDAP	N/A	N/A
LINC01471	lncRNA	Homo sapiens	stomach cancer	N/A	N/A	TAM	N/A	N/A
LINC01471	lncRNA	Homo sapiens	thyroid cancer	N/A	N/A	TAM	N/A	N/A
LINC01471	lncRNA	Homo sapiens	urinary bladder cancer	N/A	N/A	TAM	N/A	N/A
MALAT1	lncRNA	Homo sapiens	abdominal aortic aneurysm	N/A	N/A	LRLSLDA-LNCSIM1	N/A	N/A
MALAT1	lncRNA	Homo sapiens	abdominal aortic aneurysm	N/A	N/A	LRLSLDA-LNCSIM2	N/A	N/A
MALAT1	lncRNA	Homo sapiens	acquired immunodeficiency syndrome	N/A	N/A	LDAP	N/A	N/A
MALAT1	lncRNA	Homo sapiens	acquired immunodeficiency syndrome	N/A	N/A	LRLSLDA-LNCSIM1	N/A	N/A
MALAT1	lncRNA	Homo sapiens	acquired immunodeficiency syndrome	N/A	N/A	LRLSLDA-LNCSIM2	N/A	N/A
MALAT1	lncRNA	Homo sapiens	acute lymphocytic leukemia	N/A	N/A	LRLSLDA-LNCSIM1	N/A	N/A
MALAT1	lncRNA	Homo sapiens	acute lymphocytic leukemia	N/A	N/A	LRLSLDA-LNCSIM2	N/A	N/A
MALAT1	lncRNA	Homo sapiens	acute myeloid leukemia	N/A	N/A	LRLSLDA-LNCSIM1	N/A	N/A
MALAT1	lncRNA	Homo sapiens	acute myeloid leukemia	N/A	N/A	LRLSLDA-LNCSIM2	N/A	N/A
MALAT1	lncRNA	Homo sapiens	adolescent idiopathic scoliosis	N/A	N/A	LRLSLDA-LNCSIM1	N/A	N/A
MALAT1	lncRNA	Homo sapiens	adolescent idiopathic scoliosis	N/A	N/A	LRLSLDA-LNCSIM2	N/A	N/A
MALAT1	lncRNA	Homo sapiens	adrenocortical carcinoma	N/A	N/A	LRLSLDA-LNCSIM1	N/A	N/A
MALAT1	lncRNA	Homo sapiens	adrenocortical carcinoma	N/A	N/A	LRLSLDA-LNCSIM2	N/A	N/A
MALAT1	lncRNA	Homo sapiens	Aging	N/A	N/A	LRLSLDA-LNCSIM1	N/A	N/A
MALAT1	lncRNA	Homo sapiens	Aging	N/A	N/A	LRLSLDA-LNCSIM2	N/A	N/A
MALAT1	lncRNA	Homo sapiens	Alzheimers disease	N/A	N/A	LDAP	N/A	N/A
MALAT1	lncRNA	Homo sapiens	Alzheimers disease	N/A	N/A	LRLSLDA-LNCSIM1	N/A	N/A
MALAT1	lncRNA	Homo sapiens	Alzheimers disease	N/A	N/A	LRLSLDA-LNCSIM2	N/A	N/A
MALAT1	lncRNA	Homo sapiens	Angelman syndrome	N/A	N/A	LRLSLDA-LNCSIM1	N/A	N/A
MALAT1	lncRNA	Homo sapiens	Angelman syndrome	N/A	N/A	LRLSLDA-LNCSIM2	N/A	N/A
MALAT1	lncRNA	Homo sapiens	aortic aneurysm	N/A	N/A	LRLSLDA-LNCSIM1	N/A	N/A
MALAT1	lncRNA	Homo sapiens	aortic aneurysm	N/A	N/A	LRLSLDA-LNCSIM2	N/A	N/A
MALAT1	lncRNA	Homo sapiens	atherosclerosis	N/A	N/A	LRLSLDA-LNCSIM1	N/A	N/A
MALAT1	lncRNA	Homo sapiens	atherosclerosis	N/A	N/A	LRLSLDA-LNCSIM2	N/A	N/A
MALAT1	lncRNA	Homo sapiens	autism spectrum disorder	N/A	N/A	LRLSLDA-LNCSIM1	N/A	N/A
MALAT1	lncRNA	Homo sapiens	autism spectrum disorder	N/A	N/A	LRLSLDA-LNCSIM2	N/A	N/A
MALAT1	lncRNA	Homo sapiens	Autoimmune Diseases	N/A	N/A	LRLSLDA-LNCSIM1	N/A	N/A
MALAT1	lncRNA	Homo sapiens	Autoimmune Diseases	N/A	N/A	LRLSLDA-LNCSIM2	N/A	N/A
MALAT1	lncRNA	Homo sapiens	autoimmune thyroid disease	N/A	N/A	LRLSLDA-LNCSIM1	N/A	N/A
MALAT1	lncRNA	Homo sapiens	autoimmune thyroid disease	N/A	N/A	LRLSLDA-LNCSIM2	N/A	N/A
MALAT1	lncRNA	Homo sapiens	basal cell carcinoma	N/A	N/A	LRLSLDA-LNCSIM1	N/A	N/A
MALAT1	lncRNA	Homo sapiens	basal cell carcinoma	N/A	N/A	LRLSLDA-LNCSIM2	N/A	N/A
MALAT1	lncRNA	Homo sapiens	Beckwith-Wiedemann syndrome	N/A	N/A	LRLSLDA-LNCSIM1	N/A	N/A
MALAT1	lncRNA	Homo sapiens	Beckwith-Wiedemann syndrome	N/A	N/A	LRLSLDA-LNCSIM2	N/A	N/A
MALAT1	lncRNA	Homo sapiens	biparental complete hydatidiform moles	N/A	N/A	LRLSLDA-LNCSIM1	N/A	N/A
MALAT1	lncRNA	Homo sapiens	biparental complete hydatidiform moles	N/A	N/A	LRLSLDA-LNCSIM2	N/A	N/A
MALAT1	lncRNA	Homo sapiens	bipolar disorder	N/A	N/A	LRLSLDA-LNCSIM1	N/A	N/A
MALAT1	lncRNA	Homo sapiens	bipolar disorder	N/A	N/A	LRLSLDA-LNCSIM2	N/A	N/A
MALAT1	lncRNA	Homo sapiens	Blepharophimosis, Ptosis, and Epicanthus Inversus	N/A	N/A	LRLSLDA-LNCSIM1	N/A	N/A
MALAT1	lncRNA	Homo sapiens	Blepharophimosis, Ptosis, and Epicanthus Inversus	N/A	N/A	LRLSLDA-LNCSIM2	N/A	N/A
MALAT1	lncRNA	Homo sapiens	brain germinoma	N/A	N/A	LRLSLDA-LNCSIM1	N/A	N/A
MALAT1	lncRNA	Homo sapiens	brain germinoma	N/A	N/A	LRLSLDA-LNCSIM2	N/A	N/A
MALAT1	lncRNA	Homo sapiens	brain ischemia	N/A	N/A	LRLSLDA-LNCSIM1	N/A	N/A
MALAT1	lncRNA	Homo sapiens	brain ischemia	N/A	N/A	LRLSLDA-LNCSIM2	N/A	N/A
MALAT1	lncRNA	Homo sapiens	breast cancer	N/A	N/A	LRLSLDA-LNCSIM1	N/A	N/A
MALAT1	lncRNA	Homo sapiens	breast cancer	N/A	N/A	LRLSLDA-LNCSIM2	N/A	N/A
MALAT1	lncRNA	Homo sapiens	breast cancer	N/A	N/A	RWRlncD	N/A	N/A
MALAT1	lncRNA	Homo sapiens	Burkitt lymphoma	N/A	N/A	LRLSLDA-LNCSIM1	N/A	N/A
MALAT1	lncRNA	Homo sapiens	Burkitt lymphoma	N/A	N/A	LRLSLDA-LNCSIM2	N/A	N/A
MALAT1	lncRNA	Homo sapiens	cancer	N/A	N/A	RWRlncD	N/A	N/A
MALAT1	lncRNA	Homo sapiens	Carcinoma, Ductal	N/A	N/A	LRLSLDA-LNCSIM1	N/A	N/A
MALAT1	lncRNA	Homo sapiens	Carcinoma, Ductal	N/A	N/A	LRLSLDA-LNCSIM2	N/A	N/A
MALAT1	lncRNA	Homo sapiens	Cardiomegaly	N/A	N/A	LRLSLDA-LNCSIM1	N/A	N/A
MALAT1	lncRNA	Homo sapiens	Cardiomegaly	N/A	N/A	LRLSLDA-LNCSIM2	N/A	N/A
MALAT1	lncRNA	Homo sapiens	cardiomyopathy	N/A	N/A	LRLSLDA-LNCSIM1	N/A	N/A
MALAT1	lncRNA	Homo sapiens	cardiomyopathy	N/A	N/A	LRLSLDA-LNCSIM2	N/A	N/A
MALAT1	lncRNA	Homo sapiens	cardiovascular system disease	N/A	N/A	LRLSLDA-LNCSIM1	N/A	N/A
MALAT1	lncRNA	Homo sapiens	cardiovascular system disease	N/A	N/A	LRLSLDA-LNCSIM2	N/A	N/A
MALAT1	lncRNA	Homo sapiens	cerebrovascular disease	N/A	N/A	LRLSLDA-LNCSIM1	N/A	N/A
MALAT1	lncRNA	Homo sapiens	cerebrovascular disease	N/A	N/A	LRLSLDA-LNCSIM2	N/A	N/A
MALAT1	lncRNA	Homo sapiens	cervical cancer	N/A	N/A	RWRlncD	N/A	N/A
MALAT1	lncRNA	Homo sapiens	cervical cancer	N/A	N/A	LRLSLDA-LNCSIM1	N/A	N/A
MALAT1	lncRNA	Homo sapiens	cervical cancer	N/A	N/A	LRLSLDA-LNCSIM2	N/A	N/A
MALAT1	lncRNA	Homo sapiens	chronic lymphocytic leukemia	N/A	N/A	LRLSLDA-LNCSIM1	N/A	N/A
MALAT1	lncRNA	Homo sapiens	chronic lymphocytic leukemia	N/A	N/A	LRLSLDA-LNCSIM2	N/A	N/A
MALAT1	lncRNA	Homo sapiens	chronic myeloid leukemia	N/A	N/A	LRLSLDA-LNCSIM1	N/A	N/A
MALAT1	lncRNA	Homo sapiens	chronic myeloid leukemia	N/A	N/A	LRLSLDA-LNCSIM2	N/A	N/A
MALAT1	lncRNA	Homo sapiens	chronic myeloproliferative disorders	N/A	N/A	LRLSLDA-LNCSIM1	N/A	N/A
MALAT1	lncRNA	Homo sapiens	chronic myeloproliferative disorders	N/A	N/A	LRLSLDA-LNCSIM2	N/A	N/A
MALAT1	lncRNA	Homo sapiens	chronic nonalcoholic liver disease	N/A	N/A	LRLSLDA-LNCSIM1	N/A	N/A
MALAT1	lncRNA	Homo sapiens	chronic nonalcoholic liver disease	N/A	N/A	LRLSLDA-LNCSIM2	N/A	N/A
MALAT1	lncRNA	Homo sapiens	cleft lip	N/A	N/A	LRLSLDA-LNCSIM1	N/A	N/A
MALAT1	lncRNA	Homo sapiens	cleft lip	N/A	N/A	LRLSLDA-LNCSIM2	N/A	N/A
MALAT1	lncRNA	Homo sapiens	colon cancer	N/A	N/A	LRLSLDA-LNCSIM1	N/A	N/A
MALAT1	lncRNA	Homo sapiens	colon cancer	N/A	N/A	LRLSLDA-LNCSIM2	N/A	N/A
MALAT1	lncRNA	Homo sapiens	colon cancer	N/A	N/A	RWRlncD	N/A	N/A
MALAT1	lncRNA	Homo sapiens	colorectal cancer	N/A	N/A	RWRlncD	N/A	N/A
MALAT1	lncRNA	Homo sapiens	colorectal neoplasia	N/A	N/A	LRLSLDA-LNCSIM1	N/A	N/A
MALAT1	lncRNA	Homo sapiens	colorectal neoplasia	N/A	N/A	LRLSLDA-LNCSIM2	N/A	N/A
MALAT1	lncRNA	Homo sapiens	Congenital Hyperinsulinism	N/A	N/A	LRLSLDA-LNCSIM1	N/A	N/A
MALAT1	lncRNA	Homo sapiens	Congenital Hyperinsulinism	N/A	N/A	LRLSLDA-LNCSIM2	N/A	N/A
MALAT1	lncRNA	Homo sapiens	coronary artery disease	N/A	N/A	LRLSLDA-LNCSIM1	N/A	N/A
MALAT1	lncRNA	Homo sapiens	coronary artery disease	N/A	N/A	LRLSLDA-LNCSIM2	N/A	N/A
MALAT1	lncRNA	Homo sapiens	Coronary Disease	N/A	N/A	LRLSLDA-LNCSIM1	N/A	N/A
MALAT1	lncRNA	Homo sapiens	Coronary Disease	N/A	N/A	LRLSLDA-LNCSIM2	N/A	N/A
MALAT1	lncRNA	Homo sapiens	decreased myogenesis	N/A	N/A	RWRlncD	N/A	N/A
MALAT1	lncRNA	Homo sapiens	deleterious effects in the somatic thymus tissue	N/A	N/A	LRLSLDA-LNCSIM1	N/A	N/A
MALAT1	lncRNA	Homo sapiens	deleterious effects in the somatic thymus tissue	N/A	N/A	LRLSLDA-LNCSIM2	N/A	N/A
MALAT1	lncRNA	Homo sapiens	Depression	N/A	N/A	LRLSLDA-LNCSIM1	N/A	N/A
MALAT1	lncRNA	Homo sapiens	Depression	N/A	N/A	LRLSLDA-LNCSIM2	N/A	N/A
MALAT1	lncRNA	Homo sapiens	dermatomyositis	N/A	N/A	LRLSLDA-LNCSIM1	N/A	N/A
MALAT1	lncRNA	Homo sapiens	dermatomyositis	N/A	N/A	LRLSLDA-LNCSIM2	N/A	N/A
MALAT1	lncRNA	Homo sapiens	diabetes mellitus	N/A	N/A	LRLSLDA-LNCSIM1	N/A	N/A
MALAT1	lncRNA	Homo sapiens	diabetes mellitus	N/A	N/A	LRLSLDA-LNCSIM2	N/A	N/A
MALAT1	lncRNA	Homo sapiens	Diabetic Nephropathies	N/A	N/A	LRLSLDA-LNCSIM1	N/A	N/A
MALAT1	lncRNA	Homo sapiens	Diabetic Nephropathies	N/A	N/A	LRLSLDA-LNCSIM2	N/A	N/A
MALAT1	lncRNA	Homo sapiens	DiGeorge syndrome	N/A	N/A	LRLSLDA-LNCSIM1	N/A	N/A
MALAT1	lncRNA	Homo sapiens	DiGeorge syndrome	N/A	N/A	LRLSLDA-LNCSIM2	N/A	N/A
MALAT1	lncRNA	Homo sapiens	dilated cardiomyopathy	N/A	N/A	LRLSLDA-LNCSIM1	N/A	N/A
MALAT1	lncRNA	Homo sapiens	dilated cardiomyopathy	N/A	N/A	LRLSLDA-LNCSIM2	N/A	N/A
MALAT1	lncRNA	Homo sapiens	Down syndrome	N/A	N/A	LRLSLDA-LNCSIM1	N/A	N/A
MALAT1	lncRNA	Homo sapiens	Down syndrome	N/A	N/A	LRLSLDA-LNCSIM2	N/A	N/A
MALAT1	lncRNA	Homo sapiens	dyskeratosis congenita	N/A	N/A	LRLSLDA-LNCSIM1	N/A	N/A
MALAT1	lncRNA	Homo sapiens	dyskeratosis congenita	N/A	N/A	LRLSLDA-LNCSIM2	N/A	N/A
MALAT1	lncRNA	Homo sapiens	embryonal carcinoma	N/A	N/A	LRLSLDA-LNCSIM1	N/A	N/A
MALAT1	lncRNA	Homo sapiens	embryonal carcinoma	N/A	N/A	LRLSLDA-LNCSIM2	N/A	N/A
MALAT1	lncRNA	Homo sapiens	endometrial cancer	N/A	N/A	LRLSLDA-LNCSIM1	N/A	N/A
MALAT1	lncRNA	Homo sapiens	endometrial cancer	N/A	N/A	LRLSLDA-LNCSIM2	N/A	N/A
MALAT1	lncRNA	Homo sapiens	endometrial stromal sarcoma	N/A	N/A	RWRlncD	N/A	N/A
MALAT1	lncRNA	Homo sapiens	endometriosis	N/A	N/A	LRLSLDA-LNCSIM1	N/A	N/A
MALAT1	lncRNA	Homo sapiens	endometriosis	N/A	N/A	LRLSLDA-LNCSIM2	N/A	N/A
MALAT1	lncRNA	Homo sapiens	esophageal cancer	N/A	N/A	LRLSLDA-LNCSIM1	N/A	N/A
MALAT1	lncRNA	Homo sapiens	esophageal cancer	N/A	N/A	LRLSLDA-LNCSIM2	N/A	N/A
MALAT1	lncRNA	Homo sapiens	familial and sporadic intracranial aneurysms	N/A	N/A	LRLSLDA-LNCSIM1	N/A	N/A
MALAT1	lncRNA	Homo sapiens	familial and sporadic intracranial aneurysms	N/A	N/A	LRLSLDA-LNCSIM2	N/A	N/A
MALAT1	lncRNA	Homo sapiens	fragile X syndrome	N/A	N/A	LRLSLDA-LNCSIM1	N/A	N/A
MALAT1	lncRNA	Homo sapiens	fragile X syndrome	N/A	N/A	LRLSLDA-LNCSIM2	N/A	N/A
MALAT1	lncRNA	Homo sapiens	Frailty	N/A	N/A	LRLSLDA-LNCSIM1	N/A	N/A
MALAT1	lncRNA	Homo sapiens	Frailty	N/A	N/A	LRLSLDA-LNCSIM2	N/A	N/A
MALAT1	lncRNA	Homo sapiens	frontotemporal dementia	N/A	N/A	LRLSLDA-LNCSIM1	N/A	N/A
MALAT1	lncRNA	Homo sapiens	frontotemporal dementia	N/A	N/A	LRLSLDA-LNCSIM2	N/A	N/A
MALAT1	lncRNA	Homo sapiens	gastrointestinal stromal tumor	N/A	N/A	LRLSLDA-LNCSIM1	N/A	N/A
MALAT1	lncRNA	Homo sapiens	gastrointestinal stromal tumor	N/A	N/A	LRLSLDA-LNCSIM2	N/A	N/A
MALAT1	lncRNA	Homo sapiens	germ cell cancer	N/A	N/A	LRLSLDA-LNCSIM1	N/A	N/A
MALAT1	lncRNA	Homo sapiens	germ cell cancer	N/A	N/A	LRLSLDA-LNCSIM2	N/A	N/A
MALAT1	lncRNA	Homo sapiens	gestational choriocarcinoma	N/A	N/A	LRLSLDA-LNCSIM1	N/A	N/A
MALAT1	lncRNA	Homo sapiens	gestational choriocarcinoma	N/A	N/A	LRLSLDA-LNCSIM2	N/A	N/A
MALAT1	lncRNA	Homo sapiens	gestational trophoblastic neoplasm	N/A	N/A	LRLSLDA-LNCSIM1	N/A	N/A
MALAT1	lncRNA	Homo sapiens	gestational trophoblastic neoplasm	N/A	N/A	LRLSLDA-LNCSIM2	N/A	N/A
MALAT1	lncRNA	Homo sapiens	glaucoma	N/A	N/A	LRLSLDA-LNCSIM1	N/A	N/A
MALAT1	lncRNA	Homo sapiens	glaucoma	N/A	N/A	LRLSLDA-LNCSIM2	N/A	N/A
MALAT1	lncRNA	Homo sapiens	Glioblastoma	N/A	N/A	LRLSLDA-LNCSIM1	N/A	N/A
MALAT1	lncRNA	Homo sapiens	Glioblastoma	N/A	N/A	LRLSLDA-LNCSIM2	N/A	N/A
MALAT1	lncRNA	Homo sapiens	Glioma	N/A	N/A	LRLSLDA-LNCSIM1	N/A	N/A
MALAT1	lncRNA	Homo sapiens	Glioma	N/A	N/A	LRLSLDA-LNCSIM2	N/A	N/A
MALAT1	lncRNA	Homo sapiens	growth restriction	N/A	N/A	LRLSLDA-LNCSIM1	N/A	N/A
MALAT1	lncRNA	Homo sapiens	growth restriction	N/A	N/A	LRLSLDA-LNCSIM2	N/A	N/A
MALAT1	lncRNA	Homo sapiens	Hematopoiesis	N/A	N/A	LRLSLDA-LNCSIM1	N/A	N/A
MALAT1	lncRNA	Homo sapiens	Hematopoiesis	N/A	N/A	LRLSLDA-LNCSIM2	N/A	N/A
MALAT1	lncRNA	Homo sapiens	hepatic colorectal metastasis	N/A	N/A	LRLSLDA-LNCSIM1	N/A	N/A
MALAT1	lncRNA	Homo sapiens	hepatic colorectal metastasis	N/A	N/A	LRLSLDA-LNCSIM2	N/A	N/A
MALAT1	lncRNA	Homo sapiens	hepatitis C	N/A	N/A	LRLSLDA-LNCSIM1	N/A	N/A
MALAT1	lncRNA	Homo sapiens	hepatitis C	N/A	N/A	LRLSLDA-LNCSIM2	N/A	N/A
MALAT1	lncRNA	Homo sapiens	hepatocellular carcinoma	N/A	N/A	RWRlncD	N/A	N/A
MALAT1	lncRNA	Homo sapiens	Heroin Dependence	N/A	N/A	LRLSLDA-LNCSIM1	N/A	N/A
MALAT1	lncRNA	Homo sapiens	Heroin Dependence	N/A	N/A	LRLSLDA-LNCSIM2	N/A	N/A
MALAT1	lncRNA	Homo sapiens	Hodgkins lymphoma	N/A	N/A	LRLSLDA-LNCSIM1	N/A	N/A
MALAT1	lncRNA	Homo sapiens	Hodgkins lymphoma	N/A	N/A	LRLSLDA-LNCSIM2	N/A	N/A
MALAT1	lncRNA	Homo sapiens	human spinocerebellar ataxia type 8	N/A	N/A	LRLSLDA-LNCSIM1	N/A	N/A
MALAT1	lncRNA	Homo sapiens	human spinocerebellar ataxia type 8	N/A	N/A	LRLSLDA-LNCSIM2	N/A	N/A
MALAT1	lncRNA	Homo sapiens	Huntingtons disease	N/A	N/A	LDAP	N/A	N/A
MALAT1	lncRNA	Homo sapiens	Huntingtons disease	N/A	N/A	LRLSLDA-LNCSIM1	N/A	N/A
MALAT1	lncRNA	Homo sapiens	Huntingtons disease	N/A	N/A	LRLSLDA-LNCSIM2	N/A	N/A
MALAT1	lncRNA	Homo sapiens	hyperhomocysteinemia	N/A	N/A	LRLSLDA-LNCSIM1	N/A	N/A
MALAT1	lncRNA	Homo sapiens	hyperhomocysteinemia	N/A	N/A	LRLSLDA-LNCSIM2	N/A	N/A
MALAT1	lncRNA	Homo sapiens	infection of chicken embryo lethal orphan adenovirus	N/A	N/A	LRLSLDA-LNCSIM1	N/A	N/A
MALAT1	lncRNA	Homo sapiens	infection of chicken embryo lethal orphan adenovirus	N/A	N/A	LRLSLDA-LNCSIM2	N/A	N/A
MALAT1	lncRNA	Homo sapiens	infection of mouse minute virus	N/A	N/A	LRLSLDA-LNCSIM1	N/A	N/A
MALAT1	lncRNA	Homo sapiens	infection of mouse minute virus	N/A	N/A	LRLSLDA-LNCSIM2	N/A	N/A
MALAT1	lncRNA	Homo sapiens	infertility	N/A	N/A	LRLSLDA-LNCSIM1	N/A	N/A
MALAT1	lncRNA	Homo sapiens	infertility	N/A	N/A	LRLSLDA-LNCSIM2	N/A	N/A
MALAT1	lncRNA	Homo sapiens	intracranial aneurysm	N/A	N/A	LRLSLDA-LNCSIM1	N/A	N/A
MALAT1	lncRNA	Homo sapiens	intracranial aneurysm	N/A	N/A	LRLSLDA-LNCSIM2	N/A	N/A
MALAT1	lncRNA	Homo sapiens	kidney cancer	N/A	N/A	LRLSLDA-LNCSIM1	N/A	N/A
MALAT1	lncRNA	Homo sapiens	kidney cancer	N/A	N/A	LRLSLDA-LNCSIM2	N/A	N/A
MALAT1	lncRNA	Homo sapiens	kidney disease	N/A	N/A	LRLSLDA-LNCSIM1	N/A	N/A
MALAT1	lncRNA	Homo sapiens	kidney disease	N/A	N/A	LRLSLDA-LNCSIM2	N/A	N/A
MALAT1	lncRNA	Homo sapiens	Klinefelters syndrome	N/A	N/A	LRLSLDA-LNCSIM1	N/A	N/A
MALAT1	lncRNA	Homo sapiens	Klinefelters syndrome	N/A	N/A	LRLSLDA-LNCSIM2	N/A	N/A
MALAT1	lncRNA	Homo sapiens	leishmaniasis	N/A	N/A	LRLSLDA-LNCSIM1	N/A	N/A
MALAT1	lncRNA	Homo sapiens	leishmaniasis	N/A	N/A	LRLSLDA-LNCSIM2	N/A	N/A
MALAT1	lncRNA	Homo sapiens	leukemia	N/A	N/A	LRLSLDA-LNCSIM1	N/A	N/A
MALAT1	lncRNA	Homo sapiens	leukemia	N/A	N/A	LRLSLDA-LNCSIM2	N/A	N/A
MALAT1	lncRNA	Homo sapiens	liver cancer	N/A	N/A	LRLSLDA-LNCSIM1	N/A	N/A
MALAT1	lncRNA	Homo sapiens	liver cancer	N/A	N/A	LRLSLDA-LNCSIM2	N/A	N/A
MALAT1	lncRNA	Homo sapiens	liver cancer	N/A	N/A	RWRlncD	N/A	N/A
MALAT1	lncRNA	Homo sapiens	Liver Diseases, Alcoholic	N/A	N/A	LRLSLDA-LNCSIM1	N/A	N/A
MALAT1	lncRNA	Homo sapiens	Liver Diseases, Alcoholic	N/A	N/A	LRLSLDA-LNCSIM2	N/A	N/A
MALAT1	lncRNA	Homo sapiens	liver injury	N/A	N/A	LRLSLDA-LNCSIM1	N/A	N/A
MALAT1	lncRNA	Homo sapiens	liver injury	N/A	N/A	LRLSLDA-LNCSIM2	N/A	N/A
MALAT1	lncRNA	Homo sapiens	lung cancer	N/A	N/A	RWRlncD	N/A	N/A
MALAT1	lncRNA	Homo sapiens	lung small cell carcinoma	N/A	N/A	RWRlncD	N/A	N/A
MALAT1	lncRNA	Homo sapiens	lymphoblastic leukemia	N/A	N/A	LRLSLDA-LNCSIM1	N/A	N/A
MALAT1	lncRNA	Homo sapiens	lymphoblastic leukemia	N/A	N/A	LRLSLDA-LNCSIM2	N/A	N/A
MALAT1	lncRNA	Homo sapiens	lymphoma	N/A	N/A	LDAP	N/A	N/A
MALAT1	lncRNA	Homo sapiens	lymphoma	N/A	N/A	LRLSLDA-LNCSIM1	N/A	N/A
MALAT1	lncRNA	Homo sapiens	lymphoma	N/A	N/A	LRLSLDA-LNCSIM2	N/A	N/A
MALAT1	lncRNA	Homo sapiens	lymphoma	N/A	N/A	TAM	N/A	N/A
MALAT1	lncRNA	Homo sapiens	Marek Disease	N/A	N/A	LRLSLDA-LNCSIM1	N/A	N/A
MALAT1	lncRNA	Homo sapiens	Marek Disease	N/A	N/A	LRLSLDA-LNCSIM2	N/A	N/A
MALAT1	lncRNA	Homo sapiens	medulloblastoma	N/A	N/A	LRLSLDA-LNCSIM1	N/A	N/A
MALAT1	lncRNA	Homo sapiens	medulloblastoma	N/A	N/A	LRLSLDA-LNCSIM2	N/A	N/A
MALAT1	lncRNA	Homo sapiens	melanoma	N/A	N/A	LRLSLDA-LNCSIM1	N/A	N/A
MALAT1	lncRNA	Homo sapiens	melanoma	N/A	N/A	LRLSLDA-LNCSIM2	N/A	N/A
MALAT1	lncRNA	Homo sapiens	Melanosis	N/A	N/A	LRLSLDA-LNCSIM1	N/A	N/A
MALAT1	lncRNA	Homo sapiens	Melanosis	N/A	N/A	LRLSLDA-LNCSIM2	N/A	N/A
MALAT1	lncRNA	Homo sapiens	meningioma	N/A	N/A	LRLSLDA-LNCSIM1	N/A	N/A
MALAT1	lncRNA	Homo sapiens	meningioma	N/A	N/A	LRLSLDA-LNCSIM2	N/A	N/A
MALAT1	lncRNA	Homo sapiens	mood disorder	N/A	N/A	LRLSLDA-LNCSIM1	N/A	N/A
MALAT1	lncRNA	Homo sapiens	mood disorder	N/A	N/A	LRLSLDA-LNCSIM2	N/A	N/A
MALAT1	lncRNA	Homo sapiens	Mullerian aplasia	N/A	N/A	LRLSLDA-LNCSIM1	N/A	N/A
MALAT1	lncRNA	Homo sapiens	Mullerian aplasia	N/A	N/A	LRLSLDA-LNCSIM2	N/A	N/A
MALAT1	lncRNA	Homo sapiens	multiple myeloma	N/A	N/A	LRLSLDA-LNCSIM1	N/A	N/A
MALAT1	lncRNA	Homo sapiens	multiple myeloma	N/A	N/A	LRLSLDA-LNCSIM2	N/A	N/A
MALAT1	lncRNA	Homo sapiens	multiple sclerosis	N/A	N/A	LRLSLDA-LNCSIM1	N/A	N/A
MALAT1	lncRNA	Homo sapiens	multiple sclerosis	N/A	N/A	LRLSLDA-LNCSIM2	N/A	N/A
MALAT1	lncRNA	Homo sapiens	murine plasmacytomas	N/A	N/A	LRLSLDA-LNCSIM1	N/A	N/A
MALAT1	lncRNA	Homo sapiens	murine plasmacytomas	N/A	N/A	LRLSLDA-LNCSIM2	N/A	N/A
MALAT1	lncRNA	Homo sapiens	myelodysplastic syndrome	N/A	N/A	LRLSLDA-LNCSIM1	N/A	N/A
MALAT1	lncRNA	Homo sapiens	myelodysplastic syndrome	N/A	N/A	LRLSLDA-LNCSIM2	N/A	N/A
MALAT1	lncRNA	Homo sapiens	myeloproliferative polycythaemia vera	N/A	N/A	LRLSLDA-LNCSIM1	N/A	N/A
MALAT1	lncRNA	Homo sapiens	myeloproliferative polycythaemia vera	N/A	N/A	LRLSLDA-LNCSIM2	N/A	N/A
MALAT1	lncRNA	Homo sapiens	myocardial infarction	N/A	N/A	LRLSLDA-LNCSIM1	N/A	N/A
MALAT1	lncRNA	Homo sapiens	myocardial infarction	N/A	N/A	LRLSLDA-LNCSIM2	N/A	N/A
MALAT1	lncRNA	Homo sapiens	myopia	N/A	N/A	LRLSLDA-LNCSIM1	N/A	N/A
MALAT1	lncRNA	Homo sapiens	myopia	N/A	N/A	LRLSLDA-LNCSIM2	N/A	N/A
MALAT1	lncRNA	Homo sapiens	myotonic dystrophy type 1	N/A	N/A	LRLSLDA-LNCSIM1	N/A	N/A
MALAT1	lncRNA	Homo sapiens	myotonic dystrophy type 1	N/A	N/A	LRLSLDA-LNCSIM2	N/A	N/A
MALAT1	lncRNA	Homo sapiens	narcolepsy	N/A	N/A	LRLSLDA-LNCSIM1	N/A	N/A
MALAT1	lncRNA	Homo sapiens	narcolepsy	N/A	N/A	LRLSLDA-LNCSIM2	N/A	N/A
MALAT1	lncRNA	Homo sapiens	Nasopharyngeal carcinoma	N/A	N/A	LRLSLDA-LNCSIM1	N/A	N/A
MALAT1	lncRNA	Homo sapiens	Nasopharyngeal carcinoma	N/A	N/A	LRLSLDA-LNCSIM2	N/A	N/A
MALAT1	lncRNA	Homo sapiens	nephroblastoma	N/A	N/A	LRLSLDA-LNCSIM1	N/A	N/A
MALAT1	lncRNA	Homo sapiens	nephroblastoma	N/A	N/A	LRLSLDA-LNCSIM2	N/A	N/A
MALAT1	lncRNA	Homo sapiens	neural system tumors syndrome	N/A	N/A	LRLSLDA-LNCSIM1	N/A	N/A
MALAT1	lncRNA	Homo sapiens	neural system tumors syndrome	N/A	N/A	LRLSLDA-LNCSIM2	N/A	N/A
MALAT1	lncRNA	Homo sapiens	Neural Tube Defects	N/A	N/A	LRLSLDA-LNCSIM1	N/A	N/A
MALAT1	lncRNA	Homo sapiens	Neural Tube Defects	N/A	N/A	LRLSLDA-LNCSIM2	N/A	N/A
MALAT1	lncRNA	Homo sapiens	neuroblastoma	N/A	N/A	RWRlncD	N/A	N/A
MALAT1	lncRNA	Homo sapiens	Neurofibromatosis 1	N/A	N/A	LRLSLDA-LNCSIM1	N/A	N/A
MALAT1	lncRNA	Homo sapiens	Neurofibromatosis 1	N/A	N/A	LRLSLDA-LNCSIM2	N/A	N/A
MALAT1	lncRNA	Homo sapiens	non-small cell lung carcinoma	N/A	N/A	RWRlncD	N/A	N/A
MALAT1	lncRNA	Homo sapiens	nonfunctioning pituitary adenomas	N/A	N/A	LRLSLDA-LNCSIM1	N/A	N/A
MALAT1	lncRNA	Homo sapiens	nonfunctioning pituitary adenomas	N/A	N/A	LRLSLDA-LNCSIM2	N/A	N/A
MALAT1	lncRNA	Homo sapiens	obesity	N/A	N/A	LRLSLDA-LNCSIM1	N/A	N/A
MALAT1	lncRNA	Homo sapiens	obesity	N/A	N/A	LRLSLDA-LNCSIM2	N/A	N/A
MALAT1	lncRNA	Homo sapiens	osteosarcoma	N/A	N/A	RWRlncD	N/A	N/A
MALAT1	lncRNA	Homo sapiens	ovarian cancer	N/A	N/A	LRLSLDA-LNCSIM1	N/A	N/A
MALAT1	lncRNA	Homo sapiens	ovarian cancer	N/A	N/A	LRLSLDA-LNCSIM2	N/A	N/A
MALAT1	lncRNA	Homo sapiens	Pain	N/A	N/A	LRLSLDA-LNCSIM1	N/A	N/A
MALAT1	lncRNA	Homo sapiens	Pain	N/A	N/A	LRLSLDA-LNCSIM2	N/A	N/A
MALAT1	lncRNA	Homo sapiens	pancreatic cancer	N/A	N/A	LRLSLDA-LNCSIM1	N/A	N/A
MALAT1	lncRNA	Homo sapiens	pancreatic cancer	N/A	N/A	LRLSLDA-LNCSIM2	N/A	N/A
MALAT1	lncRNA	Homo sapiens	pancreatic cancer	N/A	N/A	RWRlncD	N/A	N/A
MALAT1	lncRNA	Homo sapiens	pancreatic ductal adenocarcinoma	N/A	N/A	LRLSLDA-LNCSIM1	N/A	N/A
MALAT1	lncRNA	Homo sapiens	pancreatic ductal adenocarcinoma	N/A	N/A	LRLSLDA-LNCSIM2	N/A	N/A
MALAT1	lncRNA	Homo sapiens	pancreaticobiliary maljunction	N/A	N/A	LRLSLDA-LNCSIM1	N/A	N/A
MALAT1	lncRNA	Homo sapiens	pancreaticobiliary maljunction	N/A	N/A	LRLSLDA-LNCSIM2	N/A	N/A
MALAT1	lncRNA	Homo sapiens	panic disorder	N/A	N/A	LRLSLDA-LNCSIM1	N/A	N/A
MALAT1	lncRNA	Homo sapiens	panic disorder	N/A	N/A	LRLSLDA-LNCSIM2	N/A	N/A
MALAT1	lncRNA	Homo sapiens	papillary thyroid carcinoma	N/A	N/A	LRLSLDA-LNCSIM1	N/A	N/A
MALAT1	lncRNA	Homo sapiens	papillary thyroid carcinoma	N/A	N/A	LRLSLDA-LNCSIM2	N/A	N/A
MALAT1	lncRNA	Homo sapiens	Parkinsons disease	N/A	N/A	LRLSLDA-LNCSIM1	N/A	N/A
MALAT1	lncRNA	Homo sapiens	Parkinsons disease	N/A	N/A	LRLSLDA-LNCSIM2	N/A	N/A
MALAT1	lncRNA	Homo sapiens	parotid gland cancer	N/A	N/A	LRLSLDA-LNCSIM1	N/A	N/A
MALAT1	lncRNA	Homo sapiens	parotid gland cancer	N/A	N/A	LRLSLDA-LNCSIM2	N/A	N/A
MALAT1	lncRNA	Homo sapiens	periodontitis	N/A	N/A	LRLSLDA-LNCSIM1	N/A	N/A
MALAT1	lncRNA	Homo sapiens	periodontitis	N/A	N/A	LRLSLDA-LNCSIM2	N/A	N/A
MALAT1	lncRNA	Homo sapiens	peripheral artery disease	N/A	N/A	LRLSLDA-LNCSIM1	N/A	N/A
MALAT1	lncRNA	Homo sapiens	peripheral artery disease	N/A	N/A	LRLSLDA-LNCSIM2	N/A	N/A
MALAT1	lncRNA	Homo sapiens	phaeochromocytoma	N/A	N/A	LRLSLDA-LNCSIM1	N/A	N/A
MALAT1	lncRNA	Homo sapiens	phaeochromocytoma	N/A	N/A	LRLSLDA-LNCSIM2	N/A	N/A
MALAT1	lncRNA	Homo sapiens	photoperiod-sensitive male sterility	N/A	N/A	LRLSLDA-LNCSIM1	N/A	N/A
MALAT1	lncRNA	Homo sapiens	photoperiod-sensitive male sterility	N/A	N/A	LRLSLDA-LNCSIM2	N/A	N/A
MALAT1	lncRNA	Homo sapiens	pituitary adenoma	N/A	N/A	LRLSLDA-LNCSIM1	N/A	N/A
MALAT1	lncRNA	Homo sapiens	pituitary adenoma	N/A	N/A	LRLSLDA-LNCSIM2	N/A	N/A
MALAT1	lncRNA	Homo sapiens	Polymyositis	N/A	N/A	LRLSLDA-LNCSIM1	N/A	N/A
MALAT1	lncRNA	Homo sapiens	Polymyositis	N/A	N/A	LRLSLDA-LNCSIM2	N/A	N/A
MALAT1	lncRNA	Homo sapiens	Prader-Willi syndrome	N/A	N/A	LRLSLDA-LNCSIM1	N/A	N/A
MALAT1	lncRNA	Homo sapiens	Prader-Willi syndrome	N/A	N/A	LRLSLDA-LNCSIM2	N/A	N/A
MALAT1	lncRNA	Homo sapiens	pre-eclampsia	N/A	N/A	LRLSLDA-LNCSIM1	N/A	N/A
MALAT1	lncRNA	Homo sapiens	pre-eclampsia	N/A	N/A	LRLSLDA-LNCSIM2	N/A	N/A
MALAT1	lncRNA	Homo sapiens	prostate cancer	N/A	N/A	LRLSLDA-LNCSIM1	N/A	N/A
MALAT1	lncRNA	Homo sapiens	prostate cancer	N/A	N/A	LRLSLDA-LNCSIM2	N/A	N/A
MALAT1	lncRNA	Homo sapiens	prostate cancer	N/A	N/A	RWRlncD	N/A	N/A
MALAT1	lncRNA	Homo sapiens	Pseudohypoparathyroidism	N/A	N/A	LRLSLDA-LNCSIM1	N/A	N/A
MALAT1	lncRNA	Homo sapiens	Pseudohypoparathyroidism	N/A	N/A	LRLSLDA-LNCSIM2	N/A	N/A
MALAT1	lncRNA	Homo sapiens	psoriasis	N/A	N/A	LRLSLDA-LNCSIM1	N/A	N/A
MALAT1	lncRNA	Homo sapiens	psoriasis	N/A	N/A	LRLSLDA-LNCSIM2	N/A	N/A
MALAT1	lncRNA	Homo sapiens	Psoriasis vulgaris	N/A	N/A	LRLSLDA-LNCSIM1	N/A	N/A
MALAT1	lncRNA	Homo sapiens	Psoriasis vulgaris	N/A	N/A	LRLSLDA-LNCSIM2	N/A	N/A
MALAT1	lncRNA	Homo sapiens	restless legs syndrome	N/A	N/A	LRLSLDA-LNCSIM1	N/A	N/A
MALAT1	lncRNA	Homo sapiens	restless legs syndrome	N/A	N/A	LRLSLDA-LNCSIM2	N/A	N/A
MALAT1	lncRNA	Homo sapiens	rhabdomyosarcoma	N/A	N/A	LRLSLDA-LNCSIM1	N/A	N/A
MALAT1	lncRNA	Homo sapiens	rhabdomyosarcoma	N/A	N/A	LRLSLDA-LNCSIM2	N/A	N/A
MALAT1	lncRNA	Homo sapiens	schizoaffective disorder	N/A	N/A	LRLSLDA-LNCSIM1	N/A	N/A
MALAT1	lncRNA	Homo sapiens	schizoaffective disorder	N/A	N/A	LRLSLDA-LNCSIM2	N/A	N/A
MALAT1	lncRNA	Homo sapiens	schizophrenia	N/A	N/A	LRLSLDA-LNCSIM1	N/A	N/A
MALAT1	lncRNA	Homo sapiens	schizophrenia	N/A	N/A	LRLSLDA-LNCSIM2	N/A	N/A
MALAT1	lncRNA	Homo sapiens	Schmid-Fraccaro syndrome	N/A	N/A	LRLSLDA-LNCSIM1	N/A	N/A
MALAT1	lncRNA	Homo sapiens	Schmid-Fraccaro syndrome	N/A	N/A	LRLSLDA-LNCSIM2	N/A	N/A
MALAT1	lncRNA	Homo sapiens	Silver-Russell syndrome	N/A	N/A	LRLSLDA-LNCSIM1	N/A	N/A
MALAT1	lncRNA	Homo sapiens	Silver-Russell syndrome	N/A	N/A	LRLSLDA-LNCSIM2	N/A	N/A
MALAT1	lncRNA	Homo sapiens	spinocerebellar ataxia type 7	N/A	N/A	LRLSLDA-LNCSIM1	N/A	N/A
MALAT1	lncRNA	Homo sapiens	spinocerebellar ataxia type 7	N/A	N/A	LRLSLDA-LNCSIM2	N/A	N/A
MALAT1	lncRNA	Homo sapiens	spinocerebellar ataxia type 8	N/A	N/A	LRLSLDA-LNCSIM1	N/A	N/A
MALAT1	lncRNA	Homo sapiens	spinocerebellar ataxia type 8	N/A	N/A	LRLSLDA-LNCSIM2	N/A	N/A
MALAT1	lncRNA	Homo sapiens	Split Hand/Split Foot malformation disorder	N/A	N/A	LRLSLDA-LNCSIM1	N/A	N/A
MALAT1	lncRNA	Homo sapiens	Split Hand/Split Foot malformation disorder	N/A	N/A	LRLSLDA-LNCSIM2	N/A	N/A
MALAT1	lncRNA	Homo sapiens	squamous cell carcinoma	N/A	N/A	LRLSLDA-LNCSIM1	N/A	N/A
MALAT1	lncRNA	Homo sapiens	squamous cell carcinoma	N/A	N/A	LRLSLDA-LNCSIM2	N/A	N/A
MALAT1	lncRNA	Homo sapiens	stomach cancer	N/A	N/A	LRLSLDA-LNCSIM1	N/A	N/A
MALAT1	lncRNA	Homo sapiens	stomach cancer	N/A	N/A	LRLSLDA-LNCSIM2	N/A	N/A
MALAT1	lncRNA	Homo sapiens	Substance-Related Disorders	N/A	N/A	LRLSLDA-LNCSIM1	N/A	N/A
MALAT1	lncRNA	Homo sapiens	Substance-Related Disorders	N/A	N/A	LRLSLDA-LNCSIM2	N/A	N/A
MALAT1	lncRNA	Homo sapiens	syndromic developmental defect	N/A	N/A	LRLSLDA-LNCSIM1	N/A	N/A
MALAT1	lncRNA	Homo sapiens	syndromic developmental defect	N/A	N/A	LRLSLDA-LNCSIM2	N/A	N/A
MALAT1	lncRNA	Homo sapiens	testicular cancer	N/A	N/A	LRLSLDA-LNCSIM1	N/A	N/A
MALAT1	lncRNA	Homo sapiens	testicular cancer	N/A	N/A	LRLSLDA-LNCSIM2	N/A	N/A
MALAT1	lncRNA	Homo sapiens	thyroid cancer	N/A	N/A	TAM	N/A	N/A
MALAT1	lncRNA	Homo sapiens	tongue cancer	N/A	N/A	LRLSLDA-LNCSIM1	N/A	N/A
MALAT1	lncRNA	Homo sapiens	tongue cancer	N/A	N/A	LRLSLDA-LNCSIM2	N/A	N/A
MALAT1	lncRNA	Homo sapiens	transient neonatal diabetes mellitus	N/A	N/A	LRLSLDA-LNCSIM1	N/A	N/A
MALAT1	lncRNA	Homo sapiens	transient neonatal diabetes mellitus	N/A	N/A	LRLSLDA-LNCSIM2	N/A	N/A
MALAT1	lncRNA	Homo sapiens	trophoblastic neoplasm	N/A	N/A	LRLSLDA-LNCSIM1	N/A	N/A
MALAT1	lncRNA	Homo sapiens	trophoblastic neoplasm	N/A	N/A	LRLSLDA-LNCSIM2	N/A	N/A
MALAT1	lncRNA	Homo sapiens	type 1 diabetes mellitus	N/A	N/A	LRLSLDA-LNCSIM1	N/A	N/A
MALAT1	lncRNA	Homo sapiens	type 1 diabetes mellitus	N/A	N/A	LRLSLDA-LNCSIM2	N/A	N/A
MALAT1	lncRNA	Homo sapiens	type 2 diabetes mellitus	N/A	N/A	LRLSLDA-LNCSIM1	N/A	N/A
MALAT1	lncRNA	Homo sapiens	type 2 diabetes mellitus	N/A	N/A	LRLSLDA-LNCSIM2	N/A	N/A
MALAT1	lncRNA	Homo sapiens	urinary bladder cancer	N/A	N/A	LRLSLDA-LNCSIM1	N/A	N/A
MALAT1	lncRNA	Homo sapiens	urinary bladder cancer	N/A	N/A	LRLSLDA-LNCSIM2	N/A	N/A
MALAT1	lncRNA	Homo sapiens	urinary bladder cancer	N/A	N/A	TAM	N/A	N/A
MALAT1	lncRNA	Homo sapiens	uterine cancer	N/A	N/A	RWRlncD	N/A	N/A
MALAT1	lncRNA	Homo sapiens	velocardiofacial syndrome	N/A	N/A	LRLSLDA-LNCSIM1	N/A	N/A
MALAT1	lncRNA	Homo sapiens	velocardiofacial syndrome	N/A	N/A	LRLSLDA-LNCSIM2	N/A	N/A
MALAT1	lncRNA	Homo sapiens	West syndrome	N/A	N/A	LRLSLDA-LNCSIM1	N/A	N/A
MALAT1	lncRNA	Homo sapiens	West syndrome	N/A	N/A	LRLSLDA-LNCSIM2	N/A	N/A
NDUFV2-AS1	lncRNA	Homo sapiens	Alzheimers disease	N/A	N/A	LDAP	N/A	N/A
NDUFV2-AS1	lncRNA	Homo sapiens	breast cancer	N/A	N/A	LDAP	N/A	N/A
NDUFV2-AS1	lncRNA	Homo sapiens	cancer	N/A	N/A	LDAP	N/A	N/A
NDUFV2-AS1	lncRNA	Homo sapiens	colorectal cancer	N/A	N/A	LDAP	N/A	N/A
NDUFV2-AS1	lncRNA	Homo sapiens	hepatocellular carcinoma	N/A	N/A	LDAP	N/A	N/A
NDUFV2-AS1	lncRNA	Homo sapiens	Huntingtons disease	N/A	N/A	LDAP	N/A	N/A
NDUFV2-AS1	lncRNA	Homo sapiens	lung cancer	N/A	N/A	LDAP	N/A	N/A
NDUFV2-AS1	lncRNA	Homo sapiens	lymphoma	N/A	N/A	LDAP	N/A	N/A
NDUFV2-AS1	lncRNA	Homo sapiens	neuroblastoma	N/A	N/A	LDAP	N/A	N/A
NDUFV2-AS1	lncRNA	Homo sapiens	ovarian cancer	N/A	N/A	LDAP	N/A	N/A
NDUFV2-AS1	lncRNA	Homo sapiens	prostate cancer	N/A	N/A	LDAP	N/A	N/A
NDUFV2-AS1	lncRNA	Homo sapiens	schizophrenia	N/A	N/A	LDAP	N/A	N/A
NEAT1	lncRNA	Homo sapiens	abdominal aortic aneurysm	N/A	N/A	LRLSLDA-LNCSIM1	N/A	N/A
NEAT1	lncRNA	Homo sapiens	abdominal aortic aneurysm	N/A	N/A	LRLSLDA-LNCSIM2	N/A	N/A
NEAT1	lncRNA	Homo sapiens	acquired immunodeficiency syndrome	N/A	N/A	LRLSLDA-LNCSIM1	N/A	N/A
NEAT1	lncRNA	Homo sapiens	acquired immunodeficiency syndrome	N/A	N/A	LRLSLDA-LNCSIM2	N/A	N/A
NEAT1	lncRNA	Homo sapiens	acquired immunodeficiency syndrome	N/A	N/A	RWRlncD	N/A	N/A
NEAT1	lncRNA	Homo sapiens	acute lymphocytic leukemia	N/A	N/A	LRLSLDA-LNCSIM1	N/A	N/A
NEAT1	lncRNA	Homo sapiens	acute lymphocytic leukemia	N/A	N/A	LRLSLDA-LNCSIM2	N/A	N/A
NEAT1	lncRNA	Homo sapiens	acute myeloid leukemia	N/A	N/A	LRLSLDA-LNCSIM1	N/A	N/A
NEAT1	lncRNA	Homo sapiens	acute myeloid leukemia	N/A	N/A	LRLSLDA-LNCSIM2	N/A	N/A
NEAT1	lncRNA	Homo sapiens	adolescent idiopathic scoliosis	N/A	N/A	LRLSLDA-LNCSIM1	N/A	N/A
NEAT1	lncRNA	Homo sapiens	adolescent idiopathic scoliosis	N/A	N/A	LRLSLDA-LNCSIM2	N/A	N/A
NEAT1	lncRNA	Homo sapiens	adrenocortical carcinoma	N/A	N/A	LRLSLDA-LNCSIM1	N/A	N/A
NEAT1	lncRNA	Homo sapiens	adrenocortical carcinoma	N/A	N/A	LRLSLDA-LNCSIM2	N/A	N/A
NEAT1	lncRNA	Homo sapiens	Aging	N/A	N/A	LRLSLDA-LNCSIM1	N/A	N/A
NEAT1	lncRNA	Homo sapiens	Aging	N/A	N/A	LRLSLDA-LNCSIM2	N/A	N/A
NEAT1	lncRNA	Homo sapiens	Alzheimers disease	N/A	N/A	LDAP	N/A	N/A
NEAT1	lncRNA	Homo sapiens	Alzheimers disease	N/A	N/A	LRLSLDA-LNCSIM1	N/A	N/A
NEAT1	lncRNA	Homo sapiens	Alzheimers disease	N/A	N/A	LRLSLDA-LNCSIM2	N/A	N/A
NEAT1	lncRNA	Homo sapiens	Angelman syndrome	N/A	N/A	LRLSLDA-LNCSIM1	N/A	N/A
NEAT1	lncRNA	Homo sapiens	Angelman syndrome	N/A	N/A	LRLSLDA-LNCSIM2	N/A	N/A
NEAT1	lncRNA	Homo sapiens	aortic aneurysm	N/A	N/A	LRLSLDA-LNCSIM1	N/A	N/A
NEAT1	lncRNA	Homo sapiens	aortic aneurysm	N/A	N/A	LRLSLDA-LNCSIM2	N/A	N/A
NEAT1	lncRNA	Homo sapiens	atherosclerosis	N/A	N/A	LRLSLDA-LNCSIM1	N/A	N/A
NEAT1	lncRNA	Homo sapiens	atherosclerosis	N/A	N/A	LRLSLDA-LNCSIM2	N/A	N/A
NEAT1	lncRNA	Homo sapiens	autism spectrum disorder	N/A	N/A	LRLSLDA-LNCSIM1	N/A	N/A
NEAT1	lncRNA	Homo sapiens	autism spectrum disorder	N/A	N/A	LRLSLDA-LNCSIM2	N/A	N/A
NEAT1	lncRNA	Homo sapiens	Autoimmune Diseases	N/A	N/A	LRLSLDA-LNCSIM1	N/A	N/A
NEAT1	lncRNA	Homo sapiens	Autoimmune Diseases	N/A	N/A	LRLSLDA-LNCSIM2	N/A	N/A
NEAT1	lncRNA	Homo sapiens	autoimmune thyroid disease	N/A	N/A	LRLSLDA-LNCSIM1	N/A	N/A
NEAT1	lncRNA	Homo sapiens	autoimmune thyroid disease	N/A	N/A	LRLSLDA-LNCSIM2	N/A	N/A
NEAT1	lncRNA	Homo sapiens	basal cell carcinoma	N/A	N/A	LRLSLDA-LNCSIM1	N/A	N/A
NEAT1	lncRNA	Homo sapiens	basal cell carcinoma	N/A	N/A	LRLSLDA-LNCSIM2	N/A	N/A
NEAT1	lncRNA	Homo sapiens	Beckwith-Wiedemann syndrome	N/A	N/A	LRLSLDA-LNCSIM1	N/A	N/A
NEAT1	lncRNA	Homo sapiens	Beckwith-Wiedemann syndrome	N/A	N/A	LRLSLDA-LNCSIM2	N/A	N/A
NEAT1	lncRNA	Homo sapiens	biparental complete hydatidiform moles	N/A	N/A	LRLSLDA-LNCSIM1	N/A	N/A
NEAT1	lncRNA	Homo sapiens	biparental complete hydatidiform moles	N/A	N/A	LRLSLDA-LNCSIM2	N/A	N/A
NEAT1	lncRNA	Homo sapiens	bipolar disorder	N/A	N/A	LRLSLDA-LNCSIM1	N/A	N/A
NEAT1	lncRNA	Homo sapiens	bipolar disorder	N/A	N/A	LRLSLDA-LNCSIM2	N/A	N/A
NEAT1	lncRNA	Homo sapiens	Blepharophimosis, Ptosis, and Epicanthus Inversus	N/A	N/A	LRLSLDA-LNCSIM1	N/A	N/A
NEAT1	lncRNA	Homo sapiens	Blepharophimosis, Ptosis, and Epicanthus Inversus	N/A	N/A	LRLSLDA-LNCSIM2	N/A	N/A
NEAT1	lncRNA	Homo sapiens	brain germinoma	N/A	N/A	LRLSLDA-LNCSIM1	N/A	N/A
NEAT1	lncRNA	Homo sapiens	brain germinoma	N/A	N/A	LRLSLDA-LNCSIM2	N/A	N/A
NEAT1	lncRNA	Homo sapiens	brain ischemia	N/A	N/A	LRLSLDA-LNCSIM1	N/A	N/A
NEAT1	lncRNA	Homo sapiens	brain ischemia	N/A	N/A	LRLSLDA-LNCSIM2	N/A	N/A
NEAT1	lncRNA	Homo sapiens	breast cancer	N/A	N/A	LRLSLDA-LNCSIM1	N/A	N/A
NEAT1	lncRNA	Homo sapiens	breast cancer	N/A	N/A	LRLSLDA-LNCSIM2	N/A	N/A
NEAT1	lncRNA	Homo sapiens	Burkitt lymphoma	N/A	N/A	LRLSLDA-LNCSIM1	N/A	N/A
NEAT1	lncRNA	Homo sapiens	Burkitt lymphoma	N/A	N/A	LRLSLDA-LNCSIM2	N/A	N/A
NEAT1	lncRNA	Homo sapiens	cancer	N/A	N/A	LDAP	N/A	N/A
NEAT1	lncRNA	Homo sapiens	cancer	N/A	N/A	LRLSLDA-LNCSIM1	N/A	N/A
NEAT1	lncRNA	Homo sapiens	cancer	N/A	N/A	LRLSLDA-LNCSIM2	N/A	N/A
NEAT1	lncRNA	Homo sapiens	Carcinoma, Ductal	N/A	N/A	LRLSLDA-LNCSIM1	N/A	N/A
NEAT1	lncRNA	Homo sapiens	Carcinoma, Ductal	N/A	N/A	LRLSLDA-LNCSIM2	N/A	N/A
NEAT1	lncRNA	Homo sapiens	Cardiomegaly	N/A	N/A	LRLSLDA-LNCSIM1	N/A	N/A
NEAT1	lncRNA	Homo sapiens	Cardiomegaly	N/A	N/A	LRLSLDA-LNCSIM2	N/A	N/A
NEAT1	lncRNA	Homo sapiens	cardiomyopathy	N/A	N/A	LRLSLDA-LNCSIM1	N/A	N/A
NEAT1	lncRNA	Homo sapiens	cardiomyopathy	N/A	N/A	LRLSLDA-LNCSIM2	N/A	N/A
NEAT1	lncRNA	Homo sapiens	cardiovascular system disease	N/A	N/A	LRLSLDA-LNCSIM1	N/A	N/A
NEAT1	lncRNA	Homo sapiens	cardiovascular system disease	N/A	N/A	LRLSLDA-LNCSIM2	N/A	N/A
NEAT1	lncRNA	Homo sapiens	cerebrovascular disease	N/A	N/A	LRLSLDA-LNCSIM1	N/A	N/A
NEAT1	lncRNA	Homo sapiens	cerebrovascular disease	N/A	N/A	LRLSLDA-LNCSIM2	N/A	N/A
NEAT1	lncRNA	Homo sapiens	cervical cancer	N/A	N/A	LRLSLDA-LNCSIM1	N/A	N/A
NEAT1	lncRNA	Homo sapiens	cervical cancer	N/A	N/A	LRLSLDA-LNCSIM2	N/A	N/A
NEAT1	lncRNA	Homo sapiens	cervical cancer	N/A	N/A	TAM	N/A	N/A
NEAT1	lncRNA	Homo sapiens	chronic lymphocytic leukemia	N/A	N/A	LRLSLDA-LNCSIM1	N/A	N/A
NEAT1	lncRNA	Homo sapiens	chronic lymphocytic leukemia	N/A	N/A	LRLSLDA-LNCSIM2	N/A	N/A
NEAT1	lncRNA	Homo sapiens	chronic myeloid leukemia	N/A	N/A	LRLSLDA-LNCSIM1	N/A	N/A
NEAT1	lncRNA	Homo sapiens	chronic myeloid leukemia	N/A	N/A	LRLSLDA-LNCSIM2	N/A	N/A
NEAT1	lncRNA	Homo sapiens	chronic myeloproliferative disorders	N/A	N/A	LRLSLDA-LNCSIM1	N/A	N/A
NEAT1	lncRNA	Homo sapiens	chronic myeloproliferative disorders	N/A	N/A	LRLSLDA-LNCSIM2	N/A	N/A
NEAT1	lncRNA	Homo sapiens	chronic nonalcoholic liver disease	N/A	N/A	LRLSLDA-LNCSIM1	N/A	N/A
NEAT1	lncRNA	Homo sapiens	chronic nonalcoholic liver disease	N/A	N/A	LRLSLDA-LNCSIM2	N/A	N/A
NEAT1	lncRNA	Homo sapiens	cleft lip	N/A	N/A	LRLSLDA-LNCSIM1	N/A	N/A
NEAT1	lncRNA	Homo sapiens	cleft lip	N/A	N/A	LRLSLDA-LNCSIM2	N/A	N/A
NEAT1	lncRNA	Homo sapiens	colon cancer	N/A	N/A	LRLSLDA-LNCSIM1	N/A	N/A
NEAT1	lncRNA	Homo sapiens	colon cancer	N/A	N/A	LRLSLDA-LNCSIM2	N/A	N/A
NEAT1	lncRNA	Homo sapiens	colorectal cancer	N/A	N/A	LRLSLDA-LNCSIM1	N/A	N/A
NEAT1	lncRNA	Homo sapiens	colorectal cancer	N/A	N/A	LRLSLDA-LNCSIM2	N/A	N/A
NEAT1	lncRNA	Homo sapiens	colorectal neoplasia	N/A	N/A	LRLSLDA-LNCSIM1	N/A	N/A
NEAT1	lncRNA	Homo sapiens	colorectal neoplasia	N/A	N/A	LRLSLDA-LNCSIM2	N/A	N/A
NEAT1	lncRNA	Homo sapiens	Congenital Hyperinsulinism	N/A	N/A	LRLSLDA-LNCSIM1	N/A	N/A
NEAT1	lncRNA	Homo sapiens	Congenital Hyperinsulinism	N/A	N/A	LRLSLDA-LNCSIM2	N/A	N/A
NEAT1	lncRNA	Homo sapiens	coronary artery disease	N/A	N/A	LRLSLDA-LNCSIM1	N/A	N/A
NEAT1	lncRNA	Homo sapiens	coronary artery disease	N/A	N/A	LRLSLDA-LNCSIM2	N/A	N/A
NEAT1	lncRNA	Homo sapiens	Coronary Disease	N/A	N/A	LRLSLDA-LNCSIM1	N/A	N/A
NEAT1	lncRNA	Homo sapiens	Coronary Disease	N/A	N/A	LRLSLDA-LNCSIM2	N/A	N/A
NEAT1	lncRNA	Homo sapiens	deleterious effects in the somatic thymus tissue	N/A	N/A	LRLSLDA-LNCSIM1	N/A	N/A
NEAT1	lncRNA	Homo sapiens	deleterious effects in the somatic thymus tissue	N/A	N/A	LRLSLDA-LNCSIM2	N/A	N/A
NEAT1	lncRNA	Homo sapiens	Depression	N/A	N/A	LRLSLDA-LNCSIM1	N/A	N/A
NEAT1	lncRNA	Homo sapiens	Depression	N/A	N/A	LRLSLDA-LNCSIM2	N/A	N/A
NEAT1	lncRNA	Homo sapiens	dermatomyositis	N/A	N/A	LRLSLDA-LNCSIM1	N/A	N/A
NEAT1	lncRNA	Homo sapiens	dermatomyositis	N/A	N/A	LRLSLDA-LNCSIM2	N/A	N/A
NEAT1	lncRNA	Homo sapiens	diabetes mellitus	N/A	N/A	LRLSLDA-LNCSIM1	N/A	N/A
NEAT1	lncRNA	Homo sapiens	diabetes mellitus	N/A	N/A	LRLSLDA-LNCSIM2	N/A	N/A
NEAT1	lncRNA	Homo sapiens	Diabetic Nephropathies	N/A	N/A	LRLSLDA-LNCSIM1	N/A	N/A
NEAT1	lncRNA	Homo sapiens	Diabetic Nephropathies	N/A	N/A	LRLSLDA-LNCSIM2	N/A	N/A
NEAT1	lncRNA	Homo sapiens	DiGeorge syndrome	N/A	N/A	LRLSLDA-LNCSIM1	N/A	N/A
NEAT1	lncRNA	Homo sapiens	DiGeorge syndrome	N/A	N/A	LRLSLDA-LNCSIM2	N/A	N/A
NEAT1	lncRNA	Homo sapiens	dilated cardiomyopathy	N/A	N/A	LRLSLDA-LNCSIM1	N/A	N/A
NEAT1	lncRNA	Homo sapiens	dilated cardiomyopathy	N/A	N/A	LRLSLDA-LNCSIM2	N/A	N/A
NEAT1	lncRNA	Homo sapiens	Down syndrome	N/A	N/A	LRLSLDA-LNCSIM1	N/A	N/A
NEAT1	lncRNA	Homo sapiens	Down syndrome	N/A	N/A	LRLSLDA-LNCSIM2	N/A	N/A
NEAT1	lncRNA	Homo sapiens	dyskeratosis congenita	N/A	N/A	LRLSLDA-LNCSIM1	N/A	N/A
NEAT1	lncRNA	Homo sapiens	dyskeratosis congenita	N/A	N/A	LRLSLDA-LNCSIM2	N/A	N/A
NEAT1	lncRNA	Homo sapiens	embryonal carcinoma	N/A	N/A	LRLSLDA-LNCSIM1	N/A	N/A
NEAT1	lncRNA	Homo sapiens	embryonal carcinoma	N/A	N/A	LRLSLDA-LNCSIM2	N/A	N/A
NEAT1	lncRNA	Homo sapiens	endometrial cancer	N/A	N/A	LRLSLDA-LNCSIM1	N/A	N/A
NEAT1	lncRNA	Homo sapiens	endometrial cancer	N/A	N/A	LRLSLDA-LNCSIM2	N/A	N/A
NEAT1	lncRNA	Homo sapiens	endometrial stromal sarcoma	N/A	N/A	LRLSLDA-LNCSIM1	N/A	N/A
NEAT1	lncRNA	Homo sapiens	endometrial stromal sarcoma	N/A	N/A	LRLSLDA-LNCSIM2	N/A	N/A
NEAT1	lncRNA	Homo sapiens	endometriosis	N/A	N/A	LRLSLDA-LNCSIM1	N/A	N/A
NEAT1	lncRNA	Homo sapiens	endometriosis	N/A	N/A	LRLSLDA-LNCSIM2	N/A	N/A
NEAT1	lncRNA	Homo sapiens	esophageal cancer	N/A	N/A	LRLSLDA-LNCSIM1	N/A	N/A
NEAT1	lncRNA	Homo sapiens	esophageal cancer	N/A	N/A	LRLSLDA-LNCSIM2	N/A	N/A
NEAT1	lncRNA	Homo sapiens	familial and sporadic intracranial aneurysms	N/A	N/A	LRLSLDA-LNCSIM1	N/A	N/A
NEAT1	lncRNA	Homo sapiens	familial and sporadic intracranial aneurysms	N/A	N/A	LRLSLDA-LNCSIM2	N/A	N/A
NEAT1	lncRNA	Homo sapiens	fragile X syndrome	N/A	N/A	LRLSLDA-LNCSIM1	N/A	N/A
NEAT1	lncRNA	Homo sapiens	fragile X syndrome	N/A	N/A	LRLSLDA-LNCSIM2	N/A	N/A
NEAT1	lncRNA	Homo sapiens	Frailty	N/A	N/A	LRLSLDA-LNCSIM1	N/A	N/A
NEAT1	lncRNA	Homo sapiens	Frailty	N/A	N/A	LRLSLDA-LNCSIM2	N/A	N/A
NEAT1	lncRNA	Homo sapiens	frontotemporal dementia	N/A	N/A	RWRlncD	N/A	N/A
NEAT1	lncRNA	Homo sapiens	gastrointestinal stromal tumor	N/A	N/A	LRLSLDA-LNCSIM1	N/A	N/A
NEAT1	lncRNA	Homo sapiens	gastrointestinal stromal tumor	N/A	N/A	LRLSLDA-LNCSIM2	N/A	N/A
NEAT1	lncRNA	Homo sapiens	germ cell cancer	N/A	N/A	LRLSLDA-LNCSIM1	N/A	N/A
NEAT1	lncRNA	Homo sapiens	germ cell cancer	N/A	N/A	LRLSLDA-LNCSIM2	N/A	N/A
NEAT1	lncRNA	Homo sapiens	gestational choriocarcinoma	N/A	N/A	LRLSLDA-LNCSIM1	N/A	N/A
NEAT1	lncRNA	Homo sapiens	gestational choriocarcinoma	N/A	N/A	LRLSLDA-LNCSIM2	N/A	N/A
NEAT1	lncRNA	Homo sapiens	gestational trophoblastic neoplasm	N/A	N/A	LRLSLDA-LNCSIM1	N/A	N/A
NEAT1	lncRNA	Homo sapiens	gestational trophoblastic neoplasm	N/A	N/A	LRLSLDA-LNCSIM2	N/A	N/A
NEAT1	lncRNA	Homo sapiens	glaucoma	N/A	N/A	LRLSLDA-LNCSIM1	N/A	N/A
NEAT1	lncRNA	Homo sapiens	glaucoma	N/A	N/A	LRLSLDA-LNCSIM2	N/A	N/A
NEAT1	lncRNA	Homo sapiens	Glioblastoma	N/A	N/A	LRLSLDA-LNCSIM1	N/A	N/A
NEAT1	lncRNA	Homo sapiens	Glioblastoma	N/A	N/A	LRLSLDA-LNCSIM2	N/A	N/A
NEAT1	lncRNA	Homo sapiens	Glioma	N/A	N/A	LRLSLDA-LNCSIM1	N/A	N/A
NEAT1	lncRNA	Homo sapiens	Glioma	N/A	N/A	LRLSLDA-LNCSIM2	N/A	N/A
NEAT1	lncRNA	Homo sapiens	growth restriction	N/A	N/A	LRLSLDA-LNCSIM1	N/A	N/A
NEAT1	lncRNA	Homo sapiens	growth restriction	N/A	N/A	LRLSLDA-LNCSIM2	N/A	N/A
NEAT1	lncRNA	Homo sapiens	Hematopoiesis	N/A	N/A	LRLSLDA-LNCSIM1	N/A	N/A
NEAT1	lncRNA	Homo sapiens	Hematopoiesis	N/A	N/A	LRLSLDA-LNCSIM2	N/A	N/A
NEAT1	lncRNA	Homo sapiens	hepatic colorectal metastasis	N/A	N/A	LRLSLDA-LNCSIM1	N/A	N/A
NEAT1	lncRNA	Homo sapiens	hepatic colorectal metastasis	N/A	N/A	LRLSLDA-LNCSIM2	N/A	N/A
NEAT1	lncRNA	Homo sapiens	hepatitis C	N/A	N/A	LRLSLDA-LNCSIM1	N/A	N/A
NEAT1	lncRNA	Homo sapiens	hepatitis C	N/A	N/A	LRLSLDA-LNCSIM2	N/A	N/A
NEAT1	lncRNA	Homo sapiens	hepatocellular carcinoma	N/A	N/A	LRLSLDA-LNCSIM1	N/A	N/A
NEAT1	lncRNA	Homo sapiens	hepatocellular carcinoma	N/A	N/A	LRLSLDA-LNCSIM2	N/A	N/A
NEAT1	lncRNA	Homo sapiens	Heroin Dependence	N/A	N/A	LRLSLDA-LNCSIM1	N/A	N/A
NEAT1	lncRNA	Homo sapiens	Heroin Dependence	N/A	N/A	LRLSLDA-LNCSIM2	N/A	N/A
NEAT1	lncRNA	Homo sapiens	Hodgkins lymphoma	N/A	N/A	LRLSLDA-LNCSIM1	N/A	N/A
NEAT1	lncRNA	Homo sapiens	Hodgkins lymphoma	N/A	N/A	LRLSLDA-LNCSIM2	N/A	N/A
NEAT1	lncRNA	Homo sapiens	human spinocerebellar ataxia type 8	N/A	N/A	LRLSLDA-LNCSIM1	N/A	N/A
NEAT1	lncRNA	Homo sapiens	human spinocerebellar ataxia type 8	N/A	N/A	LRLSLDA-LNCSIM2	N/A	N/A
NEAT1	lncRNA	Homo sapiens	Huntingtons disease	N/A	N/A	LRLSLDA-LNCSIM1	N/A	N/A
NEAT1	lncRNA	Homo sapiens	Huntingtons disease	N/A	N/A	LRLSLDA-LNCSIM2	N/A	N/A
NEAT1	lncRNA	Homo sapiens	Huntingtons disease	N/A	N/A	RWRlncD	N/A	N/A
NEAT1	lncRNA	Homo sapiens	hyperhomocysteinemia	N/A	N/A	LRLSLDA-LNCSIM1	N/A	N/A
NEAT1	lncRNA	Homo sapiens	hyperhomocysteinemia	N/A	N/A	LRLSLDA-LNCSIM2	N/A	N/A
NEAT1	lncRNA	Homo sapiens	infection of chicken embryo lethal orphan adenovirus	N/A	N/A	LRLSLDA-LNCSIM1	N/A	N/A
NEAT1	lncRNA	Homo sapiens	infection of chicken embryo lethal orphan adenovirus	N/A	N/A	LRLSLDA-LNCSIM2	N/A	N/A
NEAT1	lncRNA	Homo sapiens	infection of mouse minute virus	N/A	N/A	LRLSLDA-LNCSIM1	N/A	N/A
NEAT1	lncRNA	Homo sapiens	infection of mouse minute virus	N/A	N/A	LRLSLDA-LNCSIM2	N/A	N/A
NEAT1	lncRNA	Homo sapiens	infertility	N/A	N/A	LRLSLDA-LNCSIM1	N/A	N/A
NEAT1	lncRNA	Homo sapiens	infertility	N/A	N/A	LRLSLDA-LNCSIM2	N/A	N/A
NEAT1	lncRNA	Homo sapiens	intracranial aneurysm	N/A	N/A	LRLSLDA-LNCSIM1	N/A	N/A
NEAT1	lncRNA	Homo sapiens	intracranial aneurysm	N/A	N/A	LRLSLDA-LNCSIM2	N/A	N/A
NEAT1	lncRNA	Homo sapiens	kidney cancer	N/A	N/A	LRLSLDA-LNCSIM1	N/A	N/A
NEAT1	lncRNA	Homo sapiens	kidney cancer	N/A	N/A	LRLSLDA-LNCSIM2	N/A	N/A
NEAT1	lncRNA	Homo sapiens	kidney disease	N/A	N/A	LRLSLDA-LNCSIM1	N/A	N/A
NEAT1	lncRNA	Homo sapiens	kidney disease	N/A	N/A	LRLSLDA-LNCSIM2	N/A	N/A
NEAT1	lncRNA	Homo sapiens	Klinefelters syndrome	N/A	N/A	LRLSLDA-LNCSIM1	N/A	N/A
NEAT1	lncRNA	Homo sapiens	Klinefelters syndrome	N/A	N/A	LRLSLDA-LNCSIM2	N/A	N/A
NEAT1	lncRNA	Homo sapiens	leishmaniasis	N/A	N/A	LRLSLDA-LNCSIM1	N/A	N/A
NEAT1	lncRNA	Homo sapiens	leishmaniasis	N/A	N/A	LRLSLDA-LNCSIM2	N/A	N/A
NEAT1	lncRNA	Homo sapiens	leukemia	N/A	N/A	LRLSLDA-LNCSIM1	N/A	N/A
NEAT1	lncRNA	Homo sapiens	leukemia	N/A	N/A	LRLSLDA-LNCSIM2	N/A	N/A
NEAT1	lncRNA	Homo sapiens	liver cancer	N/A	N/A	LRLSLDA-LNCSIM1	N/A	N/A
NEAT1	lncRNA	Homo sapiens	liver cancer	N/A	N/A	LRLSLDA-LNCSIM2	N/A	N/A
NEAT1	lncRNA	Homo sapiens	Liver Diseases, Alcoholic	N/A	N/A	LRLSLDA-LNCSIM1	N/A	N/A
NEAT1	lncRNA	Homo sapiens	Liver Diseases, Alcoholic	N/A	N/A	LRLSLDA-LNCSIM2	N/A	N/A
NEAT1	lncRNA	Homo sapiens	liver injury	N/A	N/A	LRLSLDA-LNCSIM1	N/A	N/A
NEAT1	lncRNA	Homo sapiens	liver injury	N/A	N/A	LRLSLDA-LNCSIM2	N/A	N/A
NEAT1	lncRNA	Homo sapiens	lung adenocarcinoma	N/A	N/A	LRLSLDA-LNCSIM1	N/A	N/A
NEAT1	lncRNA	Homo sapiens	lung adenocarcinoma	N/A	N/A	LRLSLDA-LNCSIM2	N/A	N/A
NEAT1	lncRNA	Homo sapiens	lung cancer	N/A	N/A	LDAP	N/A	N/A
NEAT1	lncRNA	Homo sapiens	lung cancer	N/A	N/A	LRLSLDA-LNCSIM1	N/A	N/A
NEAT1	lncRNA	Homo sapiens	lung cancer	N/A	N/A	LRLSLDA-LNCSIM2	N/A	N/A
NEAT1	lncRNA	Homo sapiens	lymphoblastic leukemia	N/A	N/A	LRLSLDA-LNCSIM1	N/A	N/A
NEAT1	lncRNA	Homo sapiens	lymphoblastic leukemia	N/A	N/A	LRLSLDA-LNCSIM2	N/A	N/A
NEAT1	lncRNA	Homo sapiens	lymphoma	N/A	N/A	LDAP	N/A	N/A
NEAT1	lncRNA	Homo sapiens	lymphoma	N/A	N/A	LRLSLDA-LNCSIM1	N/A	N/A
NEAT1	lncRNA	Homo sapiens	lymphoma	N/A	N/A	LRLSLDA-LNCSIM2	N/A	N/A
NEAT1	lncRNA	Homo sapiens	lymphoma	N/A	N/A	TAM	N/A	N/A
NEAT1	lncRNA	Homo sapiens	Marek Disease	N/A	N/A	LRLSLDA-LNCSIM1	N/A	N/A
NEAT1	lncRNA	Homo sapiens	Marek Disease	N/A	N/A	LRLSLDA-LNCSIM2	N/A	N/A
NEAT1	lncRNA	Homo sapiens	medulloblastoma	N/A	N/A	LRLSLDA-LNCSIM1	N/A	N/A
NEAT1	lncRNA	Homo sapiens	medulloblastoma	N/A	N/A	LRLSLDA-LNCSIM2	N/A	N/A
NEAT1	lncRNA	Homo sapiens	melanoma	N/A	N/A	LRLSLDA-LNCSIM1	N/A	N/A
NEAT1	lncRNA	Homo sapiens	melanoma	N/A	N/A	LRLSLDA-LNCSIM2	N/A	N/A
NEAT1	lncRNA	Homo sapiens	Melanosis	N/A	N/A	LRLSLDA-LNCSIM1	N/A	N/A
NEAT1	lncRNA	Homo sapiens	Melanosis	N/A	N/A	LRLSLDA-LNCSIM2	N/A	N/A
NEAT1	lncRNA	Homo sapiens	meningioma	N/A	N/A	LRLSLDA-LNCSIM1	N/A	N/A
NEAT1	lncRNA	Homo sapiens	meningioma	N/A	N/A	LRLSLDA-LNCSIM2	N/A	N/A
NEAT1	lncRNA	Homo sapiens	mood disorder	N/A	N/A	LRLSLDA-LNCSIM1	N/A	N/A
NEAT1	lncRNA	Homo sapiens	mood disorder	N/A	N/A	LRLSLDA-LNCSIM2	N/A	N/A
NEAT1	lncRNA	Homo sapiens	Mullerian aplasia	N/A	N/A	LRLSLDA-LNCSIM1	N/A	N/A
NEAT1	lncRNA	Homo sapiens	Mullerian aplasia	N/A	N/A	LRLSLDA-LNCSIM2	N/A	N/A
NEAT1	lncRNA	Homo sapiens	multiple myeloma	N/A	N/A	LRLSLDA-LNCSIM1	N/A	N/A
NEAT1	lncRNA	Homo sapiens	multiple myeloma	N/A	N/A	LRLSLDA-LNCSIM2	N/A	N/A
NEAT1	lncRNA	Homo sapiens	multiple sclerosis	N/A	N/A	LRLSLDA-LNCSIM1	N/A	N/A
NEAT1	lncRNA	Homo sapiens	multiple sclerosis	N/A	N/A	LRLSLDA-LNCSIM2	N/A	N/A
NEAT1	lncRNA	Homo sapiens	murine plasmacytomas	N/A	N/A	LRLSLDA-LNCSIM1	N/A	N/A
NEAT1	lncRNA	Homo sapiens	murine plasmacytomas	N/A	N/A	LRLSLDA-LNCSIM2	N/A	N/A
NEAT1	lncRNA	Homo sapiens	myelodysplastic syndrome	N/A	N/A	LRLSLDA-LNCSIM1	N/A	N/A
NEAT1	lncRNA	Homo sapiens	myelodysplastic syndrome	N/A	N/A	LRLSLDA-LNCSIM2	N/A	N/A
NEAT1	lncRNA	Homo sapiens	myeloproliferative polycythaemia vera	N/A	N/A	LRLSLDA-LNCSIM1	N/A	N/A
NEAT1	lncRNA	Homo sapiens	myeloproliferative polycythaemia vera	N/A	N/A	LRLSLDA-LNCSIM2	N/A	N/A
NEAT1	lncRNA	Homo sapiens	myocardial infarction	N/A	N/A	LRLSLDA-LNCSIM1	N/A	N/A
NEAT1	lncRNA	Homo sapiens	myocardial infarction	N/A	N/A	LRLSLDA-LNCSIM2	N/A	N/A
NEAT1	lncRNA	Homo sapiens	myopia	N/A	N/A	LRLSLDA-LNCSIM1	N/A	N/A
NEAT1	lncRNA	Homo sapiens	myopia	N/A	N/A	LRLSLDA-LNCSIM2	N/A	N/A
NEAT1	lncRNA	Homo sapiens	myotonic dystrophy type 1	N/A	N/A	LRLSLDA-LNCSIM1	N/A	N/A
NEAT1	lncRNA	Homo sapiens	myotonic dystrophy type 1	N/A	N/A	LRLSLDA-LNCSIM2	N/A	N/A
NEAT1	lncRNA	Homo sapiens	narcolepsy	N/A	N/A	LRLSLDA-LNCSIM1	N/A	N/A
NEAT1	lncRNA	Homo sapiens	narcolepsy	N/A	N/A	LRLSLDA-LNCSIM2	N/A	N/A
NEAT1	lncRNA	Homo sapiens	Nasopharyngeal carcinoma	N/A	N/A	LRLSLDA-LNCSIM1	N/A	N/A
NEAT1	lncRNA	Homo sapiens	Nasopharyngeal carcinoma	N/A	N/A	LRLSLDA-LNCSIM2	N/A	N/A
NEAT1	lncRNA	Homo sapiens	nephroblastoma	N/A	N/A	LRLSLDA-LNCSIM1	N/A	N/A
NEAT1	lncRNA	Homo sapiens	nephroblastoma	N/A	N/A	LRLSLDA-LNCSIM2	N/A	N/A
NEAT1	lncRNA	Homo sapiens	neural system tumors syndrome	N/A	N/A	LRLSLDA-LNCSIM1	N/A	N/A
NEAT1	lncRNA	Homo sapiens	neural system tumors syndrome	N/A	N/A	LRLSLDA-LNCSIM2	N/A	N/A
NEAT1	lncRNA	Homo sapiens	Neural Tube Defects	N/A	N/A	LRLSLDA-LNCSIM1	N/A	N/A
NEAT1	lncRNA	Homo sapiens	Neural Tube Defects	N/A	N/A	LRLSLDA-LNCSIM2	N/A	N/A
NEAT1	lncRNA	Homo sapiens	neuroblastoma	N/A	N/A	LRLSLDA-LNCSIM1	N/A	N/A
NEAT1	lncRNA	Homo sapiens	neuroblastoma	N/A	N/A	LRLSLDA-LNCSIM2	N/A	N/A
NEAT1	lncRNA	Homo sapiens	Neurofibromatosis 1	N/A	N/A	LRLSLDA-LNCSIM1	N/A	N/A
NEAT1	lncRNA	Homo sapiens	Neurofibromatosis 1	N/A	N/A	LRLSLDA-LNCSIM2	N/A	N/A
NEAT1	lncRNA	Homo sapiens	non-small cell lung carcinoma	N/A	N/A	LRLSLDA-LNCSIM1	N/A	N/A
NEAT1	lncRNA	Homo sapiens	non-small cell lung carcinoma	N/A	N/A	LRLSLDA-LNCSIM2	N/A	N/A
NEAT1	lncRNA	Homo sapiens	nonfunctioning pituitary adenomas	N/A	N/A	LRLSLDA-LNCSIM1	N/A	N/A
NEAT1	lncRNA	Homo sapiens	nonfunctioning pituitary adenomas	N/A	N/A	LRLSLDA-LNCSIM2	N/A	N/A
NEAT1	lncRNA	Homo sapiens	obesity	N/A	N/A	LRLSLDA-LNCSIM1	N/A	N/A
NEAT1	lncRNA	Homo sapiens	obesity	N/A	N/A	LRLSLDA-LNCSIM2	N/A	N/A
NEAT1	lncRNA	Homo sapiens	osteosarcoma	N/A	N/A	LDAP	N/A	N/A
NEAT1	lncRNA	Homo sapiens	osteosarcoma	N/A	N/A	LRLSLDA-LNCSIM1	N/A	N/A
NEAT1	lncRNA	Homo sapiens	osteosarcoma	N/A	N/A	LRLSLDA-LNCSIM2	N/A	N/A
NEAT1	lncRNA	Homo sapiens	ovarian cancer	N/A	N/A	LRLSLDA-LNCSIM1	N/A	N/A
NEAT1	lncRNA	Homo sapiens	ovarian cancer	N/A	N/A	LRLSLDA-LNCSIM2	N/A	N/A
NEAT1	lncRNA	Homo sapiens	Pain	N/A	N/A	LRLSLDA-LNCSIM1	N/A	N/A
NEAT1	lncRNA	Homo sapiens	Pain	N/A	N/A	LRLSLDA-LNCSIM2	N/A	N/A
NEAT1	lncRNA	Homo sapiens	pancreatic cancer	N/A	N/A	LRLSLDA-LNCSIM1	N/A	N/A
NEAT1	lncRNA	Homo sapiens	pancreatic cancer	N/A	N/A	LRLSLDA-LNCSIM2	N/A	N/A
NEAT1	lncRNA	Homo sapiens	pancreatic ductal adenocarcinoma	N/A	N/A	LRLSLDA-LNCSIM1	N/A	N/A
NEAT1	lncRNA	Homo sapiens	pancreatic ductal adenocarcinoma	N/A	N/A	LRLSLDA-LNCSIM2	N/A	N/A
NEAT1	lncRNA	Homo sapiens	pancreaticobiliary maljunction	N/A	N/A	LRLSLDA-LNCSIM1	N/A	N/A
NEAT1	lncRNA	Homo sapiens	pancreaticobiliary maljunction	N/A	N/A	LRLSLDA-LNCSIM2	N/A	N/A
NEAT1	lncRNA	Homo sapiens	panic disorder	N/A	N/A	LRLSLDA-LNCSIM1	N/A	N/A
NEAT1	lncRNA	Homo sapiens	panic disorder	N/A	N/A	LRLSLDA-LNCSIM2	N/A	N/A
NEAT1	lncRNA	Homo sapiens	papillary thyroid carcinoma	N/A	N/A	LRLSLDA-LNCSIM1	N/A	N/A
NEAT1	lncRNA	Homo sapiens	papillary thyroid carcinoma	N/A	N/A	LRLSLDA-LNCSIM2	N/A	N/A
NEAT1	lncRNA	Homo sapiens	Parkinsons disease	N/A	N/A	LRLSLDA-LNCSIM1	N/A	N/A
NEAT1	lncRNA	Homo sapiens	Parkinsons disease	N/A	N/A	LRLSLDA-LNCSIM2	N/A	N/A
NEAT1	lncRNA	Homo sapiens	parotid gland cancer	N/A	N/A	LRLSLDA-LNCSIM1	N/A	N/A
NEAT1	lncRNA	Homo sapiens	parotid gland cancer	N/A	N/A	LRLSLDA-LNCSIM2	N/A	N/A
NEAT1	lncRNA	Homo sapiens	periodontitis	N/A	N/A	LRLSLDA-LNCSIM1	N/A	N/A
NEAT1	lncRNA	Homo sapiens	periodontitis	N/A	N/A	LRLSLDA-LNCSIM2	N/A	N/A
NEAT1	lncRNA	Homo sapiens	peripheral artery disease	N/A	N/A	LRLSLDA-LNCSIM1	N/A	N/A
NEAT1	lncRNA	Homo sapiens	peripheral artery disease	N/A	N/A	LRLSLDA-LNCSIM2	N/A	N/A
NEAT1	lncRNA	Homo sapiens	phaeochromocytoma	N/A	N/A	LRLSLDA-LNCSIM1	N/A	N/A
NEAT1	lncRNA	Homo sapiens	phaeochromocytoma	N/A	N/A	LRLSLDA-LNCSIM2	N/A	N/A
NEAT1	lncRNA	Homo sapiens	photoperiod-sensitive male sterility	N/A	N/A	LRLSLDA-LNCSIM1	N/A	N/A
NEAT1	lncRNA	Homo sapiens	photoperiod-sensitive male sterility	N/A	N/A	LRLSLDA-LNCSIM2	N/A	N/A
NEAT1	lncRNA	Homo sapiens	pituitary adenoma	N/A	N/A	LRLSLDA-LNCSIM1	N/A	N/A
NEAT1	lncRNA	Homo sapiens	pituitary adenoma	N/A	N/A	LRLSLDA-LNCSIM2	N/A	N/A
NEAT1	lncRNA	Homo sapiens	Polymyositis	N/A	N/A	LRLSLDA-LNCSIM1	N/A	N/A
NEAT1	lncRNA	Homo sapiens	Polymyositis	N/A	N/A	LRLSLDA-LNCSIM2	N/A	N/A
NEAT1	lncRNA	Homo sapiens	Prader-Willi syndrome	N/A	N/A	LRLSLDA-LNCSIM1	N/A	N/A
NEAT1	lncRNA	Homo sapiens	Prader-Willi syndrome	N/A	N/A	LRLSLDA-LNCSIM2	N/A	N/A
NEAT1	lncRNA	Homo sapiens	pre-eclampsia	N/A	N/A	LRLSLDA-LNCSIM1	N/A	N/A
NEAT1	lncRNA	Homo sapiens	pre-eclampsia	N/A	N/A	LRLSLDA-LNCSIM2	N/A	N/A
NEAT1	lncRNA	Homo sapiens	prostate cancer	N/A	N/A	LRLSLDA-LNCSIM1	N/A	N/A
NEAT1	lncRNA	Homo sapiens	prostate cancer	N/A	N/A	LRLSLDA-LNCSIM2	N/A	N/A
NEAT1	lncRNA	Homo sapiens	Pseudohypoparathyroidism	N/A	N/A	LRLSLDA-LNCSIM1	N/A	N/A
NEAT1	lncRNA	Homo sapiens	Pseudohypoparathyroidism	N/A	N/A	LRLSLDA-LNCSIM2	N/A	N/A
NEAT1	lncRNA	Homo sapiens	psoriasis	N/A	N/A	LRLSLDA-LNCSIM1	N/A	N/A
NEAT1	lncRNA	Homo sapiens	psoriasis	N/A	N/A	LRLSLDA-LNCSIM2	N/A	N/A
NEAT1	lncRNA	Homo sapiens	Psoriasis vulgaris	N/A	N/A	LRLSLDA-LNCSIM1	N/A	N/A
NEAT1	lncRNA	Homo sapiens	Psoriasis vulgaris	N/A	N/A	LRLSLDA-LNCSIM2	N/A	N/A
NEAT1	lncRNA	Homo sapiens	restless legs syndrome	N/A	N/A	LRLSLDA-LNCSIM1	N/A	N/A
NEAT1	lncRNA	Homo sapiens	restless legs syndrome	N/A	N/A	LRLSLDA-LNCSIM2	N/A	N/A
NEAT1	lncRNA	Homo sapiens	rhabdomyosarcoma	N/A	N/A	LRLSLDA-LNCSIM1	N/A	N/A
NEAT1	lncRNA	Homo sapiens	rhabdomyosarcoma	N/A	N/A	LRLSLDA-LNCSIM2	N/A	N/A
NEAT1	lncRNA	Homo sapiens	schizoaffective disorder	N/A	N/A	LRLSLDA-LNCSIM1	N/A	N/A
NEAT1	lncRNA	Homo sapiens	schizoaffective disorder	N/A	N/A	LRLSLDA-LNCSIM2	N/A	N/A
NEAT1	lncRNA	Homo sapiens	schizophrenia	N/A	N/A	LRLSLDA-LNCSIM1	N/A	N/A
NEAT1	lncRNA	Homo sapiens	schizophrenia	N/A	N/A	LRLSLDA-LNCSIM2	N/A	N/A
NEAT1	lncRNA	Homo sapiens	Schmid-Fraccaro syndrome	N/A	N/A	LRLSLDA-LNCSIM1	N/A	N/A
NEAT1	lncRNA	Homo sapiens	Schmid-Fraccaro syndrome	N/A	N/A	LRLSLDA-LNCSIM2	N/A	N/A
NEAT1	lncRNA	Homo sapiens	Silver-Russell syndrome	N/A	N/A	LRLSLDA-LNCSIM1	N/A	N/A
NEAT1	lncRNA	Homo sapiens	Silver-Russell syndrome	N/A	N/A	LRLSLDA-LNCSIM2	N/A	N/A
NEAT1	lncRNA	Homo sapiens	spinocerebellar ataxia type 7	N/A	N/A	LRLSLDA-LNCSIM1	N/A	N/A
NEAT1	lncRNA	Homo sapiens	spinocerebellar ataxia type 7	N/A	N/A	LRLSLDA-LNCSIM2	N/A	N/A
NEAT1	lncRNA	Homo sapiens	spinocerebellar ataxia type 8	N/A	N/A	LRLSLDA-LNCSIM1	N/A	N/A
NEAT1	lncRNA	Homo sapiens	spinocerebellar ataxia type 8	N/A	N/A	LRLSLDA-LNCSIM2	N/A	N/A
NEAT1	lncRNA	Homo sapiens	Split Hand/Split Foot malformation disorder	N/A	N/A	LRLSLDA-LNCSIM1	N/A	N/A
NEAT1	lncRNA	Homo sapiens	Split Hand/Split Foot malformation disorder	N/A	N/A	LRLSLDA-LNCSIM2	N/A	N/A
NEAT1	lncRNA	Homo sapiens	squamous cell carcinoma	N/A	N/A	LRLSLDA-LNCSIM1	N/A	N/A
NEAT1	lncRNA	Homo sapiens	squamous cell carcinoma	N/A	N/A	LRLSLDA-LNCSIM2	N/A	N/A
NEAT1	lncRNA	Homo sapiens	stomach cancer	N/A	N/A	LRLSLDA-LNCSIM1	N/A	N/A
NEAT1	lncRNA	Homo sapiens	stomach cancer	N/A	N/A	LRLSLDA-LNCSIM2	N/A	N/A
NEAT1	lncRNA	Homo sapiens	stomach cancer	N/A	N/A	TAM	N/A	N/A
NEAT1	lncRNA	Homo sapiens	Substance-Related Disorders	N/A	N/A	LRLSLDA-LNCSIM1	N/A	N/A
NEAT1	lncRNA	Homo sapiens	Substance-Related Disorders	N/A	N/A	LRLSLDA-LNCSIM2	N/A	N/A
NEAT1	lncRNA	Homo sapiens	syndromic developmental defect	N/A	N/A	LRLSLDA-LNCSIM1	N/A	N/A
NEAT1	lncRNA	Homo sapiens	syndromic developmental defect	N/A	N/A	LRLSLDA-LNCSIM2	N/A	N/A
NEAT1	lncRNA	Homo sapiens	testicular cancer	N/A	N/A	LRLSLDA-LNCSIM1	N/A	N/A
NEAT1	lncRNA	Homo sapiens	testicular cancer	N/A	N/A	LRLSLDA-LNCSIM2	N/A	N/A
NEAT1	lncRNA	Homo sapiens	thyroid cancer	N/A	N/A	TAM	N/A	N/A
NEAT1	lncRNA	Homo sapiens	tongue cancer	N/A	N/A	LRLSLDA-LNCSIM1	N/A	N/A
NEAT1	lncRNA	Homo sapiens	tongue cancer	N/A	N/A	LRLSLDA-LNCSIM2	N/A	N/A
NEAT1	lncRNA	Homo sapiens	transient neonatal diabetes mellitus	N/A	N/A	LRLSLDA-LNCSIM1	N/A	N/A
NEAT1	lncRNA	Homo sapiens	transient neonatal diabetes mellitus	N/A	N/A	LRLSLDA-LNCSIM2	N/A	N/A
NEAT1	lncRNA	Homo sapiens	trophoblastic neoplasm	N/A	N/A	LRLSLDA-LNCSIM1	N/A	N/A
NEAT1	lncRNA	Homo sapiens	trophoblastic neoplasm	N/A	N/A	LRLSLDA-LNCSIM2	N/A	N/A
NEAT1	lncRNA	Homo sapiens	type 1 diabetes mellitus	N/A	N/A	LRLSLDA-LNCSIM1	N/A	N/A
NEAT1	lncRNA	Homo sapiens	type 1 diabetes mellitus	N/A	N/A	LRLSLDA-LNCSIM2	N/A	N/A
NEAT1	lncRNA	Homo sapiens	type 2 diabetes mellitus	N/A	N/A	LRLSLDA-LNCSIM1	N/A	N/A
NEAT1	lncRNA	Homo sapiens	type 2 diabetes mellitus	N/A	N/A	LRLSLDA-LNCSIM2	N/A	N/A
NEAT1	lncRNA	Homo sapiens	urinary bladder cancer	N/A	N/A	LRLSLDA-LNCSIM1	N/A	N/A
NEAT1	lncRNA	Homo sapiens	urinary bladder cancer	N/A	N/A	LRLSLDA-LNCSIM2	N/A	N/A
NEAT1	lncRNA	Homo sapiens	urinary bladder cancer	N/A	N/A	TAM	N/A	N/A
NEAT1	lncRNA	Homo sapiens	velocardiofacial syndrome	N/A	N/A	LRLSLDA-LNCSIM1	N/A	N/A
NEAT1	lncRNA	Homo sapiens	velocardiofacial syndrome	N/A	N/A	LRLSLDA-LNCSIM2	N/A	N/A
NEAT1	lncRNA	Homo sapiens	West syndrome	N/A	N/A	LRLSLDA-LNCSIM1	N/A	N/A
NEAT1	lncRNA	Homo sapiens	West syndrome	N/A	N/A	LRLSLDA-LNCSIM2	N/A	N/A
NUP50-AS1	lncRNA	Homo sapiens	Alzheimers disease	N/A	N/A	LDAP	N/A	N/A
NUP50-AS1	lncRNA	Homo sapiens	breast cancer	N/A	N/A	LDAP	N/A	N/A
NUP50-AS1	lncRNA	Homo sapiens	cancer	N/A	N/A	LDAP	N/A	N/A
NUP50-AS1	lncRNA	Homo sapiens	cervical cancer	N/A	N/A	TAM	N/A	N/A
NUP50-AS1	lncRNA	Homo sapiens	colorectal cancer	N/A	N/A	LDAP	N/A	N/A
NUP50-AS1	lncRNA	Homo sapiens	hepatocellular carcinoma	N/A	N/A	LDAP	N/A	N/A
NUP50-AS1	lncRNA	Homo sapiens	Huntingtons disease	N/A	N/A	LDAP	N/A	N/A
NUP50-AS1	lncRNA	Homo sapiens	lymphoma	N/A	N/A	LDAP	N/A	N/A
NUP50-AS1	lncRNA	Homo sapiens	lymphoma	N/A	N/A	TAM	N/A	N/A
NUP50-AS1	lncRNA	Homo sapiens	malignant glioma	N/A	N/A	TAM	N/A	N/A
NUP50-AS1	lncRNA	Homo sapiens	melanoma	N/A	N/A	LDAP	N/A	N/A
NUP50-AS1	lncRNA	Homo sapiens	neuroblastoma	N/A	N/A	LDAP	N/A	N/A
NUP50-AS1	lncRNA	Homo sapiens	non-small cell lung carcinoma	N/A	N/A	TAM	N/A	N/A
NUP50-AS1	lncRNA	Homo sapiens	ovarian cancer	N/A	N/A	LDAP	N/A	N/A
NUP50-AS1	lncRNA	Homo sapiens	prostate cancer	N/A	N/A	LDAP	N/A	N/A
NUP50-AS1	lncRNA	Homo sapiens	schizophrenia	N/A	N/A	LDAP	N/A	N/A
NUP50-AS1	lncRNA	Homo sapiens	stomach cancer	N/A	N/A	TAM	N/A	N/A
NUP50-AS1	lncRNA	Homo sapiens	thyroid cancer	N/A	N/A	TAM	N/A	N/A
NUP50-AS1	lncRNA	Homo sapiens	urinary bladder cancer	N/A	N/A	TAM	N/A	N/A
NUTM2B-AS1	lncRNA	Homo sapiens	acquired immunodeficiency syndrome	N/A	N/A	LDAP	N/A	N/A
NUTM2B-AS1	lncRNA	Homo sapiens	Alzheimers disease	N/A	N/A	LDAP	N/A	N/A
NUTM2B-AS1	lncRNA	Homo sapiens	breast cancer	N/A	N/A	LDAP	N/A	N/A
NUTM2B-AS1	lncRNA	Homo sapiens	cancer	N/A	N/A	LDAP	N/A	N/A
NUTM2B-AS1	lncRNA	Homo sapiens	cervical cancer	N/A	N/A	TAM	N/A	N/A
NUTM2B-AS1	lncRNA	Homo sapiens	colorectal cancer	N/A	N/A	LDAP	N/A	N/A
NUTM2B-AS1	lncRNA	Homo sapiens	hepatocellular carcinoma	N/A	N/A	LDAP	N/A	N/A
NUTM2B-AS1	lncRNA	Homo sapiens	Huntingtons disease	N/A	N/A	LDAP	N/A	N/A
NUTM2B-AS1	lncRNA	Homo sapiens	lung cancer	N/A	N/A	LDAP	N/A	N/A
NUTM2B-AS1	lncRNA	Homo sapiens	lymphoma	N/A	N/A	LDAP	N/A	N/A
NUTM2B-AS1	lncRNA	Homo sapiens	lymphoma	N/A	N/A	TAM	N/A	N/A
NUTM2B-AS1	lncRNA	Homo sapiens	malignant glioma	N/A	N/A	TAM	N/A	N/A
NUTM2B-AS1	lncRNA	Homo sapiens	melanoma	N/A	N/A	LDAP	N/A	N/A
NUTM2B-AS1	lncRNA	Homo sapiens	nephroblastoma	N/A	N/A	LDAP	N/A	N/A
NUTM2B-AS1	lncRNA	Homo sapiens	neuroblastoma	N/A	N/A	LDAP	N/A	N/A
NUTM2B-AS1	lncRNA	Homo sapiens	non-small cell lung carcinoma	N/A	N/A	TAM	N/A	N/A
NUTM2B-AS1	lncRNA	Homo sapiens	osteosarcoma	N/A	N/A	LDAP	N/A	N/A
NUTM2B-AS1	lncRNA	Homo sapiens	ovarian cancer	N/A	N/A	LDAP	N/A	N/A
NUTM2B-AS1	lncRNA	Homo sapiens	pancreatic ductal adenocarcinoma	N/A	N/A	LDAP	N/A	N/A
NUTM2B-AS1	lncRNA	Homo sapiens	prostate cancer	N/A	N/A	LDAP	N/A	N/A
NUTM2B-AS1	lncRNA	Homo sapiens	schizophrenia	N/A	N/A	LDAP	N/A	N/A
NUTM2B-AS1	lncRNA	Homo sapiens	stomach cancer	N/A	N/A	TAM	N/A	N/A
NUTM2B-AS1	lncRNA	Homo sapiens	thyroid cancer	N/A	N/A	TAM	N/A	N/A
NUTM2B-AS1	lncRNA	Homo sapiens	type 2 diabetes mellitus	N/A	N/A	LDAP	N/A	N/A
NUTM2B-AS1	lncRNA	Homo sapiens	urinary bladder cancer	N/A	N/A	TAM	N/A	N/A
PCED1B-AS1	lncRNA	Homo sapiens	Alzheimers disease	N/A	N/A	LDAP	N/A	N/A
PCED1B-AS1	lncRNA	Homo sapiens	breast cancer	N/A	N/A	LDAP	N/A	N/A
PCED1B-AS1	lncRNA	Homo sapiens	cancer	N/A	N/A	LDAP	N/A	N/A
PCED1B-AS1	lncRNA	Homo sapiens	cervical cancer	N/A	N/A	TAM	N/A	N/A
PCED1B-AS1	lncRNA	Homo sapiens	colorectal cancer	N/A	N/A	LDAP	N/A	N/A
PCED1B-AS1	lncRNA	Homo sapiens	hepatocellular carcinoma	N/A	N/A	LDAP	N/A	N/A
PCED1B-AS1	lncRNA	Homo sapiens	Huntingtons disease	N/A	N/A	LDAP	N/A	N/A
PCED1B-AS1	lncRNA	Homo sapiens	lung cancer	N/A	N/A	LDAP	N/A	N/A
PCED1B-AS1	lncRNA	Homo sapiens	lymphoma	N/A	N/A	LDAP	N/A	N/A
PCED1B-AS1	lncRNA	Homo sapiens	lymphoma	N/A	N/A	TAM	N/A	N/A
PCED1B-AS1	lncRNA	Homo sapiens	malignant glioma	N/A	N/A	TAM	N/A	N/A
PCED1B-AS1	lncRNA	Homo sapiens	melanoma	N/A	N/A	LDAP	N/A	N/A
PCED1B-AS1	lncRNA	Homo sapiens	neuroblastoma	N/A	N/A	LDAP	N/A	N/A
PCED1B-AS1	lncRNA	Homo sapiens	non-small cell lung carcinoma	N/A	N/A	TAM	N/A	N/A
PCED1B-AS1	lncRNA	Homo sapiens	osteosarcoma	N/A	N/A	LDAP	N/A	N/A
PCED1B-AS1	lncRNA	Homo sapiens	ovarian cancer	N/A	N/A	LDAP	N/A	N/A
PCED1B-AS1	lncRNA	Homo sapiens	prostate cancer	N/A	N/A	LDAP	N/A	N/A
PCED1B-AS1	lncRNA	Homo sapiens	schizophrenia	N/A	N/A	LDAP	N/A	N/A
PCED1B-AS1	lncRNA	Homo sapiens	stomach cancer	N/A	N/A	TAM	N/A	N/A
PCED1B-AS1	lncRNA	Homo sapiens	thyroid cancer	N/A	N/A	TAM	N/A	N/A
PCED1B-AS1	lncRNA	Homo sapiens	urinary bladder cancer	N/A	N/A	TAM	N/A	N/A
PRKCQ-AS1	lncRNA	Homo sapiens	acquired immunodeficiency syndrome	N/A	N/A	LDAP	N/A	N/A
PRKCQ-AS1	lncRNA	Homo sapiens	Alzheimers disease	N/A	N/A	LDAP	N/A	N/A
PRKCQ-AS1	lncRNA	Homo sapiens	breast cancer	N/A	N/A	LDAP	N/A	N/A
PRKCQ-AS1	lncRNA	Homo sapiens	cancer	N/A	N/A	LDAP	N/A	N/A
PRKCQ-AS1	lncRNA	Homo sapiens	cervical cancer	N/A	N/A	TAM	N/A	N/A
PRKCQ-AS1	lncRNA	Homo sapiens	colorectal cancer	N/A	N/A	LDAP	N/A	N/A
PRKCQ-AS1	lncRNA	Homo sapiens	hepatocellular carcinoma	N/A	N/A	LDAP	N/A	N/A
PRKCQ-AS1	lncRNA	Homo sapiens	Huntingtons disease	N/A	N/A	LDAP	N/A	N/A
PRKCQ-AS1	lncRNA	Homo sapiens	lung cancer	N/A	N/A	LDAP	N/A	N/A
PRKCQ-AS1	lncRNA	Homo sapiens	lymphoma	N/A	N/A	LDAP	N/A	N/A
PRKCQ-AS1	lncRNA	Homo sapiens	lymphoma	N/A	N/A	TAM	N/A	N/A
PRKCQ-AS1	lncRNA	Homo sapiens	malignant glioma	N/A	N/A	TAM	N/A	N/A
PRKCQ-AS1	lncRNA	Homo sapiens	melanoma	N/A	N/A	LDAP	N/A	N/A
PRKCQ-AS1	lncRNA	Homo sapiens	neuroblastoma	N/A	N/A	LDAP	N/A	N/A
PRKCQ-AS1	lncRNA	Homo sapiens	non-small cell lung carcinoma	N/A	N/A	TAM	N/A	N/A
PRKCQ-AS1	lncRNA	Homo sapiens	osteosarcoma	N/A	N/A	LDAP	N/A	N/A
PRKCQ-AS1	lncRNA	Homo sapiens	ovarian cancer	N/A	N/A	LDAP	N/A	N/A
PRKCQ-AS1	lncRNA	Homo sapiens	prostate cancer	N/A	N/A	LDAP	N/A	N/A
PRKCQ-AS1	lncRNA	Homo sapiens	schizophrenia	N/A	N/A	LDAP	N/A	N/A
PRKCQ-AS1	lncRNA	Homo sapiens	stomach cancer	N/A	N/A	TAM	N/A	N/A
PRKCQ-AS1	lncRNA	Homo sapiens	thyroid cancer	N/A	N/A	TAM	N/A	N/A
PRKCQ-AS1	lncRNA	Homo sapiens	urinary bladder cancer	N/A	N/A	TAM	N/A	N/A
PVT1	lncRNA	Homo sapiens	abdominal aortic aneurysm	N/A	N/A	LRLSLDA-LNCSIM1	N/A	N/A
PVT1	lncRNA	Homo sapiens	abdominal aortic aneurysm	N/A	N/A	LRLSLDA-LNCSIM2	N/A	N/A
PVT1	lncRNA	Homo sapiens	acquired immunodeficiency syndrome	N/A	N/A	LDAP	N/A	N/A
PVT1	lncRNA	Homo sapiens	acquired immunodeficiency syndrome	N/A	N/A	LRLSLDA-LNCSIM1	N/A	N/A
PVT1	lncRNA	Homo sapiens	acquired immunodeficiency syndrome	N/A	N/A	LRLSLDA-LNCSIM2	N/A	N/A
PVT1	lncRNA	Homo sapiens	acute lymphocytic leukemia	N/A	N/A	LRLSLDA-LNCSIM1	N/A	N/A
PVT1	lncRNA	Homo sapiens	acute lymphocytic leukemia	N/A	N/A	LRLSLDA-LNCSIM2	N/A	N/A
PVT1	lncRNA	Homo sapiens	acute myeloid leukemia	N/A	N/A	LRLSLDA-LNCSIM1	N/A	N/A
PVT1	lncRNA	Homo sapiens	acute myeloid leukemia	N/A	N/A	LRLSLDA-LNCSIM2	N/A	N/A
PVT1	lncRNA	Homo sapiens	adolescent idiopathic scoliosis	N/A	N/A	LRLSLDA-LNCSIM1	N/A	N/A
PVT1	lncRNA	Homo sapiens	adolescent idiopathic scoliosis	N/A	N/A	LRLSLDA-LNCSIM2	N/A	N/A
PVT1	lncRNA	Homo sapiens	adrenocortical carcinoma	N/A	N/A	LRLSLDA-LNCSIM1	N/A	N/A
PVT1	lncRNA	Homo sapiens	adrenocortical carcinoma	N/A	N/A	LRLSLDA-LNCSIM2	N/A	N/A
PVT1	lncRNA	Homo sapiens	Aging	N/A	N/A	LRLSLDA-LNCSIM1	N/A	N/A
PVT1	lncRNA	Homo sapiens	Aging	N/A	N/A	LRLSLDA-LNCSIM2	N/A	N/A
PVT1	lncRNA	Homo sapiens	Alzheimers disease	N/A	N/A	LDAP	N/A	N/A
PVT1	lncRNA	Homo sapiens	Alzheimers disease	N/A	N/A	LRLSLDA-LNCSIM1	N/A	N/A
PVT1	lncRNA	Homo sapiens	Alzheimers disease	N/A	N/A	LRLSLDA-LNCSIM2	N/A	N/A
PVT1	lncRNA	Homo sapiens	Angelman syndrome	N/A	N/A	LRLSLDA-LNCSIM1	N/A	N/A
PVT1	lncRNA	Homo sapiens	Angelman syndrome	N/A	N/A	LRLSLDA-LNCSIM2	N/A	N/A
PVT1	lncRNA	Homo sapiens	aortic aneurysm	N/A	N/A	LRLSLDA-LNCSIM1	N/A	N/A
PVT1	lncRNA	Homo sapiens	aortic aneurysm	N/A	N/A	LRLSLDA-LNCSIM2	N/A	N/A
PVT1	lncRNA	Homo sapiens	atherosclerosis	N/A	N/A	LRLSLDA-LNCSIM1	N/A	N/A
PVT1	lncRNA	Homo sapiens	atherosclerosis	N/A	N/A	LRLSLDA-LNCSIM2	N/A	N/A
PVT1	lncRNA	Homo sapiens	autism spectrum disorder	N/A	N/A	LRLSLDA-LNCSIM1	N/A	N/A
PVT1	lncRNA	Homo sapiens	autism spectrum disorder	N/A	N/A	LRLSLDA-LNCSIM2	N/A	N/A
PVT1	lncRNA	Homo sapiens	Autoimmune Diseases	N/A	N/A	LRLSLDA-LNCSIM1	N/A	N/A
PVT1	lncRNA	Homo sapiens	Autoimmune Diseases	N/A	N/A	LRLSLDA-LNCSIM2	N/A	N/A
PVT1	lncRNA	Homo sapiens	autoimmune thyroid disease	N/A	N/A	LRLSLDA-LNCSIM1	N/A	N/A
PVT1	lncRNA	Homo sapiens	autoimmune thyroid disease	N/A	N/A	LRLSLDA-LNCSIM2	N/A	N/A
PVT1	lncRNA	Homo sapiens	basal cell carcinoma	N/A	N/A	LRLSLDA-LNCSIM1	N/A	N/A
PVT1	lncRNA	Homo sapiens	basal cell carcinoma	N/A	N/A	LRLSLDA-LNCSIM2	N/A	N/A
PVT1	lncRNA	Homo sapiens	Beckwith-Wiedemann syndrome	N/A	N/A	LRLSLDA-LNCSIM1	N/A	N/A
PVT1	lncRNA	Homo sapiens	Beckwith-Wiedemann syndrome	N/A	N/A	LRLSLDA-LNCSIM2	N/A	N/A
PVT1	lncRNA	Homo sapiens	biparental complete hydatidiform moles	N/A	N/A	LRLSLDA-LNCSIM1	N/A	N/A
PVT1	lncRNA	Homo sapiens	biparental complete hydatidiform moles	N/A	N/A	LRLSLDA-LNCSIM2	N/A	N/A
PVT1	lncRNA	Homo sapiens	bipolar disorder	N/A	N/A	LRLSLDA-LNCSIM1	N/A	N/A
PVT1	lncRNA	Homo sapiens	bipolar disorder	N/A	N/A	LRLSLDA-LNCSIM2	N/A	N/A
PVT1	lncRNA	Homo sapiens	Blepharophimosis, Ptosis, and Epicanthus Inversus	N/A	N/A	LRLSLDA-LNCSIM1	N/A	N/A
PVT1	lncRNA	Homo sapiens	Blepharophimosis, Ptosis, and Epicanthus Inversus	N/A	N/A	LRLSLDA-LNCSIM2	N/A	N/A
PVT1	lncRNA	Homo sapiens	brain germinoma	N/A	N/A	LRLSLDA-LNCSIM1	N/A	N/A
PVT1	lncRNA	Homo sapiens	brain germinoma	N/A	N/A	LRLSLDA-LNCSIM2	N/A	N/A
PVT1	lncRNA	Homo sapiens	brain ischemia	N/A	N/A	LRLSLDA-LNCSIM1	N/A	N/A
PVT1	lncRNA	Homo sapiens	brain ischemia	N/A	N/A	LRLSLDA-LNCSIM2	N/A	N/A
PVT1	lncRNA	Homo sapiens	breast cancer	N/A	N/A	RWRlncD	N/A	N/A
PVT1	lncRNA	Homo sapiens	Burkitt lymphoma	N/A	N/A	RWRlncD	N/A	N/A
PVT1	lncRNA	Homo sapiens	cancer	N/A	N/A	RWRlncD	N/A	N/A
PVT1	lncRNA	Homo sapiens	Carcinoma, Ductal	N/A	N/A	LRLSLDA-LNCSIM1	N/A	N/A
PVT1	lncRNA	Homo sapiens	Carcinoma, Ductal	N/A	N/A	LRLSLDA-LNCSIM2	N/A	N/A
PVT1	lncRNA	Homo sapiens	Cardiomegaly	N/A	N/A	LRLSLDA-LNCSIM1	N/A	N/A
PVT1	lncRNA	Homo sapiens	Cardiomegaly	N/A	N/A	LRLSLDA-LNCSIM2	N/A	N/A
PVT1	lncRNA	Homo sapiens	cardiomyopathy	N/A	N/A	LRLSLDA-LNCSIM1	N/A	N/A
PVT1	lncRNA	Homo sapiens	cardiomyopathy	N/A	N/A	LRLSLDA-LNCSIM2	N/A	N/A
PVT1	lncRNA	Homo sapiens	cardiovascular system disease	N/A	N/A	LRLSLDA-LNCSIM1	N/A	N/A
PVT1	lncRNA	Homo sapiens	cardiovascular system disease	N/A	N/A	LRLSLDA-LNCSIM2	N/A	N/A
PVT1	lncRNA	Homo sapiens	cerebrovascular disease	N/A	N/A	LRLSLDA-LNCSIM1	N/A	N/A
PVT1	lncRNA	Homo sapiens	cerebrovascular disease	N/A	N/A	LRLSLDA-LNCSIM2	N/A	N/A
PVT1	lncRNA	Homo sapiens	cervical cancer	N/A	N/A	LRLSLDA-LNCSIM1	N/A	N/A
PVT1	lncRNA	Homo sapiens	cervical cancer	N/A	N/A	LRLSLDA-LNCSIM2	N/A	N/A
PVT1	lncRNA	Homo sapiens	chronic lymphocytic leukemia	N/A	N/A	LRLSLDA-LNCSIM1	N/A	N/A
PVT1	lncRNA	Homo sapiens	chronic lymphocytic leukemia	N/A	N/A	LRLSLDA-LNCSIM2	N/A	N/A
PVT1	lncRNA	Homo sapiens	chronic myeloid leukemia	N/A	N/A	LRLSLDA-LNCSIM1	N/A	N/A
PVT1	lncRNA	Homo sapiens	chronic myeloid leukemia	N/A	N/A	LRLSLDA-LNCSIM2	N/A	N/A
PVT1	lncRNA	Homo sapiens	chronic myeloproliferative disorders	N/A	N/A	LRLSLDA-LNCSIM1	N/A	N/A
PVT1	lncRNA	Homo sapiens	chronic myeloproliferative disorders	N/A	N/A	LRLSLDA-LNCSIM2	N/A	N/A
PVT1	lncRNA	Homo sapiens	chronic nonalcoholic liver disease	N/A	N/A	LRLSLDA-LNCSIM1	N/A	N/A
PVT1	lncRNA	Homo sapiens	chronic nonalcoholic liver disease	N/A	N/A	LRLSLDA-LNCSIM2	N/A	N/A
PVT1	lncRNA	Homo sapiens	cleft lip	N/A	N/A	RWRlncD	N/A	N/A
PVT1	lncRNA	Homo sapiens	colon cancer	N/A	N/A	LRLSLDA-LNCSIM1	N/A	N/A
PVT1	lncRNA	Homo sapiens	colon cancer	N/A	N/A	LRLSLDA-LNCSIM2	N/A	N/A
PVT1	lncRNA	Homo sapiens	colorectal cancer	N/A	N/A	LRLSLDA-LNCSIM1	N/A	N/A
PVT1	lncRNA	Homo sapiens	colorectal cancer	N/A	N/A	LRLSLDA-LNCSIM2	N/A	N/A
PVT1	lncRNA	Homo sapiens	colorectal neoplasia	N/A	N/A	LRLSLDA-LNCSIM1	N/A	N/A
PVT1	lncRNA	Homo sapiens	colorectal neoplasia	N/A	N/A	LRLSLDA-LNCSIM2	N/A	N/A
PVT1	lncRNA	Homo sapiens	Congenital Hyperinsulinism	N/A	N/A	LRLSLDA-LNCSIM1	N/A	N/A
PVT1	lncRNA	Homo sapiens	Congenital Hyperinsulinism	N/A	N/A	LRLSLDA-LNCSIM2	N/A	N/A
PVT1	lncRNA	Homo sapiens	coronary artery disease	N/A	N/A	LRLSLDA-LNCSIM1	N/A	N/A
PVT1	lncRNA	Homo sapiens	coronary artery disease	N/A	N/A	LRLSLDA-LNCSIM2	N/A	N/A
PVT1	lncRNA	Homo sapiens	Coronary Disease	N/A	N/A	LRLSLDA-LNCSIM1	N/A	N/A
PVT1	lncRNA	Homo sapiens	Coronary Disease	N/A	N/A	LRLSLDA-LNCSIM2	N/A	N/A
PVT1	lncRNA	Homo sapiens	deleterious effects in the somatic thymus tissue	N/A	N/A	LRLSLDA-LNCSIM1	N/A	N/A
PVT1	lncRNA	Homo sapiens	deleterious effects in the somatic thymus tissue	N/A	N/A	LRLSLDA-LNCSIM2	N/A	N/A
PVT1	lncRNA	Homo sapiens	Depression	N/A	N/A	LRLSLDA-LNCSIM1	N/A	N/A
PVT1	lncRNA	Homo sapiens	Depression	N/A	N/A	LRLSLDA-LNCSIM2	N/A	N/A
PVT1	lncRNA	Homo sapiens	dermatomyositis	N/A	N/A	LRLSLDA-LNCSIM1	N/A	N/A
PVT1	lncRNA	Homo sapiens	dermatomyositis	N/A	N/A	LRLSLDA-LNCSIM2	N/A	N/A
PVT1	lncRNA	Homo sapiens	diabetes mellitus	N/A	N/A	LRLSLDA-LNCSIM1	N/A	N/A
PVT1	lncRNA	Homo sapiens	diabetes mellitus	N/A	N/A	LRLSLDA-LNCSIM2	N/A	N/A
PVT1	lncRNA	Homo sapiens	Diabetic Nephropathies	N/A	N/A	RWRlncD	N/A	N/A
PVT1	lncRNA	Homo sapiens	DiGeorge syndrome	N/A	N/A	LRLSLDA-LNCSIM1	N/A	N/A
PVT1	lncRNA	Homo sapiens	DiGeorge syndrome	N/A	N/A	LRLSLDA-LNCSIM2	N/A	N/A
PVT1	lncRNA	Homo sapiens	dilated cardiomyopathy	N/A	N/A	LRLSLDA-LNCSIM1	N/A	N/A
PVT1	lncRNA	Homo sapiens	dilated cardiomyopathy	N/A	N/A	LRLSLDA-LNCSIM2	N/A	N/A
PVT1	lncRNA	Homo sapiens	Down syndrome	N/A	N/A	LRLSLDA-LNCSIM1	N/A	N/A
PVT1	lncRNA	Homo sapiens	Down syndrome	N/A	N/A	LRLSLDA-LNCSIM2	N/A	N/A
PVT1	lncRNA	Homo sapiens	dyskeratosis congenita	N/A	N/A	LRLSLDA-LNCSIM1	N/A	N/A
PVT1	lncRNA	Homo sapiens	dyskeratosis congenita	N/A	N/A	LRLSLDA-LNCSIM2	N/A	N/A
PVT1	lncRNA	Homo sapiens	embryonal carcinoma	N/A	N/A	LRLSLDA-LNCSIM1	N/A	N/A
PVT1	lncRNA	Homo sapiens	embryonal carcinoma	N/A	N/A	LRLSLDA-LNCSIM2	N/A	N/A
PVT1	lncRNA	Homo sapiens	endometrial cancer	N/A	N/A	LRLSLDA-LNCSIM1	N/A	N/A
PVT1	lncRNA	Homo sapiens	endometrial cancer	N/A	N/A	LRLSLDA-LNCSIM2	N/A	N/A
PVT1	lncRNA	Homo sapiens	endometrial stromal sarcoma	N/A	N/A	LRLSLDA-LNCSIM1	N/A	N/A
PVT1	lncRNA	Homo sapiens	endometrial stromal sarcoma	N/A	N/A	LRLSLDA-LNCSIM2	N/A	N/A
PVT1	lncRNA	Homo sapiens	endometriosis	N/A	N/A	LRLSLDA-LNCSIM1	N/A	N/A
PVT1	lncRNA	Homo sapiens	endometriosis	N/A	N/A	LRLSLDA-LNCSIM2	N/A	N/A
PVT1	lncRNA	Homo sapiens	esophageal cancer	N/A	N/A	LRLSLDA-LNCSIM1	N/A	N/A
PVT1	lncRNA	Homo sapiens	esophageal cancer	N/A	N/A	LRLSLDA-LNCSIM2	N/A	N/A
PVT1	lncRNA	Homo sapiens	familial and sporadic intracranial aneurysms	N/A	N/A	LRLSLDA-LNCSIM1	N/A	N/A
PVT1	lncRNA	Homo sapiens	familial and sporadic intracranial aneurysms	N/A	N/A	LRLSLDA-LNCSIM2	N/A	N/A
PVT1	lncRNA	Homo sapiens	fragile X syndrome	N/A	N/A	LRLSLDA-LNCSIM1	N/A	N/A
PVT1	lncRNA	Homo sapiens	fragile X syndrome	N/A	N/A	LRLSLDA-LNCSIM2	N/A	N/A
PVT1	lncRNA	Homo sapiens	Frailty	N/A	N/A	LRLSLDA-LNCSIM1	N/A	N/A
PVT1	lncRNA	Homo sapiens	Frailty	N/A	N/A	LRLSLDA-LNCSIM2	N/A	N/A
PVT1	lncRNA	Homo sapiens	frontotemporal dementia	N/A	N/A	LRLSLDA-LNCSIM1	N/A	N/A
PVT1	lncRNA	Homo sapiens	frontotemporal dementia	N/A	N/A	LRLSLDA-LNCSIM2	N/A	N/A
PVT1	lncRNA	Homo sapiens	gastrointestinal stromal tumor	N/A	N/A	LRLSLDA-LNCSIM1	N/A	N/A
PVT1	lncRNA	Homo sapiens	gastrointestinal stromal tumor	N/A	N/A	LRLSLDA-LNCSIM2	N/A	N/A
PVT1	lncRNA	Homo sapiens	germ cell cancer	N/A	N/A	LRLSLDA-LNCSIM1	N/A	N/A
PVT1	lncRNA	Homo sapiens	germ cell cancer	N/A	N/A	LRLSLDA-LNCSIM2	N/A	N/A
PVT1	lncRNA	Homo sapiens	gestational choriocarcinoma	N/A	N/A	LRLSLDA-LNCSIM1	N/A	N/A
PVT1	lncRNA	Homo sapiens	gestational choriocarcinoma	N/A	N/A	LRLSLDA-LNCSIM2	N/A	N/A
PVT1	lncRNA	Homo sapiens	gestational trophoblastic neoplasm	N/A	N/A	LRLSLDA-LNCSIM1	N/A	N/A
PVT1	lncRNA	Homo sapiens	gestational trophoblastic neoplasm	N/A	N/A	LRLSLDA-LNCSIM2	N/A	N/A
PVT1	lncRNA	Homo sapiens	glaucoma	N/A	N/A	LRLSLDA-LNCSIM1	N/A	N/A
PVT1	lncRNA	Homo sapiens	glaucoma	N/A	N/A	LRLSLDA-LNCSIM2	N/A	N/A
PVT1	lncRNA	Homo sapiens	Glioblastoma	N/A	N/A	LRLSLDA-LNCSIM1	N/A	N/A
PVT1	lncRNA	Homo sapiens	Glioblastoma	N/A	N/A	LRLSLDA-LNCSIM2	N/A	N/A
PVT1	lncRNA	Homo sapiens	Glioma	N/A	N/A	LRLSLDA-LNCSIM1	N/A	N/A
PVT1	lncRNA	Homo sapiens	Glioma	N/A	N/A	LRLSLDA-LNCSIM2	N/A	N/A
PVT1	lncRNA	Homo sapiens	growth restriction	N/A	N/A	LRLSLDA-LNCSIM1	N/A	N/A
PVT1	lncRNA	Homo sapiens	growth restriction	N/A	N/A	LRLSLDA-LNCSIM2	N/A	N/A
PVT1	lncRNA	Homo sapiens	Hematopoiesis	N/A	N/A	LRLSLDA-LNCSIM1	N/A	N/A
PVT1	lncRNA	Homo sapiens	Hematopoiesis	N/A	N/A	LRLSLDA-LNCSIM2	N/A	N/A
PVT1	lncRNA	Homo sapiens	hepatic colorectal metastasis	N/A	N/A	LRLSLDA-LNCSIM1	N/A	N/A
PVT1	lncRNA	Homo sapiens	hepatic colorectal metastasis	N/A	N/A	LRLSLDA-LNCSIM2	N/A	N/A
PVT1	lncRNA	Homo sapiens	hepatitis C	N/A	N/A	LRLSLDA-LNCSIM1	N/A	N/A
PVT1	lncRNA	Homo sapiens	hepatitis C	N/A	N/A	LRLSLDA-LNCSIM2	N/A	N/A
PVT1	lncRNA	Homo sapiens	hepatocellular carcinoma	N/A	N/A	LRLSLDA-LNCSIM1	N/A	N/A
PVT1	lncRNA	Homo sapiens	hepatocellular carcinoma	N/A	N/A	LRLSLDA-LNCSIM2	N/A	N/A
PVT1	lncRNA	Homo sapiens	Heroin Dependence	N/A	N/A	LRLSLDA-LNCSIM1	N/A	N/A
PVT1	lncRNA	Homo sapiens	Heroin Dependence	N/A	N/A	LRLSLDA-LNCSIM2	N/A	N/A
PVT1	lncRNA	Homo sapiens	Hodgkins lymphoma	N/A	N/A	RWRlncD	N/A	N/A
PVT1	lncRNA	Homo sapiens	human spinocerebellar ataxia type 8	N/A	N/A	LRLSLDA-LNCSIM1	N/A	N/A
PVT1	lncRNA	Homo sapiens	human spinocerebellar ataxia type 8	N/A	N/A	LRLSLDA-LNCSIM2	N/A	N/A
PVT1	lncRNA	Homo sapiens	Huntingtons disease	N/A	N/A	LDAP	N/A	N/A
PVT1	lncRNA	Homo sapiens	Huntingtons disease	N/A	N/A	LRLSLDA-LNCSIM1	N/A	N/A
PVT1	lncRNA	Homo sapiens	Huntingtons disease	N/A	N/A	LRLSLDA-LNCSIM2	N/A	N/A
PVT1	lncRNA	Homo sapiens	hyperhomocysteinemia	N/A	N/A	LRLSLDA-LNCSIM1	N/A	N/A
PVT1	lncRNA	Homo sapiens	hyperhomocysteinemia	N/A	N/A	LRLSLDA-LNCSIM2	N/A	N/A
PVT1	lncRNA	Homo sapiens	infection of chicken embryo lethal orphan adenovirus	N/A	N/A	LRLSLDA-LNCSIM1	N/A	N/A
PVT1	lncRNA	Homo sapiens	infection of chicken embryo lethal orphan adenovirus	N/A	N/A	LRLSLDA-LNCSIM2	N/A	N/A
PVT1	lncRNA	Homo sapiens	infection of mouse minute virus	N/A	N/A	LRLSLDA-LNCSIM1	N/A	N/A
PVT1	lncRNA	Homo sapiens	infection of mouse minute virus	N/A	N/A	LRLSLDA-LNCSIM2	N/A	N/A
PVT1	lncRNA	Homo sapiens	infertility	N/A	N/A	LRLSLDA-LNCSIM1	N/A	N/A
PVT1	lncRNA	Homo sapiens	infertility	N/A	N/A	LRLSLDA-LNCSIM2	N/A	N/A
PVT1	lncRNA	Homo sapiens	intracranial aneurysm	N/A	N/A	LRLSLDA-LNCSIM1	N/A	N/A
PVT1	lncRNA	Homo sapiens	intracranial aneurysm	N/A	N/A	LRLSLDA-LNCSIM2	N/A	N/A
PVT1	lncRNA	Homo sapiens	kidney cancer	N/A	N/A	LRLSLDA-LNCSIM1	N/A	N/A
PVT1	lncRNA	Homo sapiens	kidney cancer	N/A	N/A	LRLSLDA-LNCSIM2	N/A	N/A
PVT1	lncRNA	Homo sapiens	kidney disease	N/A	N/A	RWRlncD	N/A	N/A
PVT1	lncRNA	Homo sapiens	Klinefelters syndrome	N/A	N/A	LRLSLDA-LNCSIM1	N/A	N/A
PVT1	lncRNA	Homo sapiens	Klinefelters syndrome	N/A	N/A	LRLSLDA-LNCSIM2	N/A	N/A
PVT1	lncRNA	Homo sapiens	leishmaniasis	N/A	N/A	LRLSLDA-LNCSIM1	N/A	N/A
PVT1	lncRNA	Homo sapiens	leishmaniasis	N/A	N/A	LRLSLDA-LNCSIM2	N/A	N/A
PVT1	lncRNA	Homo sapiens	leukemia	N/A	N/A	LRLSLDA-LNCSIM1	N/A	N/A
PVT1	lncRNA	Homo sapiens	leukemia	N/A	N/A	LRLSLDA-LNCSIM2	N/A	N/A
PVT1	lncRNA	Homo sapiens	liver cancer	N/A	N/A	LRLSLDA-LNCSIM1	N/A	N/A
PVT1	lncRNA	Homo sapiens	liver cancer	N/A	N/A	LRLSLDA-LNCSIM2	N/A	N/A
PVT1	lncRNA	Homo sapiens	Liver Diseases, Alcoholic	N/A	N/A	LRLSLDA-LNCSIM1	N/A	N/A
PVT1	lncRNA	Homo sapiens	Liver Diseases, Alcoholic	N/A	N/A	LRLSLDA-LNCSIM2	N/A	N/A
PVT1	lncRNA	Homo sapiens	liver injury	N/A	N/A	LRLSLDA-LNCSIM1	N/A	N/A
PVT1	lncRNA	Homo sapiens	liver injury	N/A	N/A	LRLSLDA-LNCSIM2	N/A	N/A
PVT1	lncRNA	Homo sapiens	lung adenocarcinoma	N/A	N/A	LRLSLDA-LNCSIM1	N/A	N/A
PVT1	lncRNA	Homo sapiens	lung adenocarcinoma	N/A	N/A	LRLSLDA-LNCSIM2	N/A	N/A
PVT1	lncRNA	Homo sapiens	lung cancer	N/A	N/A	LDAP	N/A	N/A
PVT1	lncRNA	Homo sapiens	lung cancer	N/A	N/A	LRLSLDA-LNCSIM1	N/A	N/A
PVT1	lncRNA	Homo sapiens	lung cancer	N/A	N/A	LRLSLDA-LNCSIM2	N/A	N/A
PVT1	lncRNA	Homo sapiens	lymphoblastic leukemia	N/A	N/A	LRLSLDA-LNCSIM1	N/A	N/A
PVT1	lncRNA	Homo sapiens	lymphoblastic leukemia	N/A	N/A	LRLSLDA-LNCSIM2	N/A	N/A
PVT1	lncRNA	Homo sapiens	lymphoma	N/A	N/A	RWRlncD	N/A	N/A
PVT1	lncRNA	Homo sapiens	malignant glioma	N/A	N/A	TAM	N/A	N/A
PVT1	lncRNA	Homo sapiens	Marek Disease	N/A	N/A	LRLSLDA-LNCSIM1	N/A	N/A
PVT1	lncRNA	Homo sapiens	Marek Disease	N/A	N/A	LRLSLDA-LNCSIM2	N/A	N/A
PVT1	lncRNA	Homo sapiens	medulloblastoma	N/A	N/A	LRLSLDA-LNCSIM1	N/A	N/A
PVT1	lncRNA	Homo sapiens	medulloblastoma	N/A	N/A	LRLSLDA-LNCSIM2	N/A	N/A
PVT1	lncRNA	Homo sapiens	melanoma	N/A	N/A	LDAP	N/A	N/A
PVT1	lncRNA	Homo sapiens	melanoma	N/A	N/A	LRLSLDA-LNCSIM1	N/A	N/A
PVT1	lncRNA	Homo sapiens	melanoma	N/A	N/A	LRLSLDA-LNCSIM2	N/A	N/A
PVT1	lncRNA	Homo sapiens	Melanosis	N/A	N/A	LRLSLDA-LNCSIM1	N/A	N/A
PVT1	lncRNA	Homo sapiens	Melanosis	N/A	N/A	LRLSLDA-LNCSIM2	N/A	N/A
PVT1	lncRNA	Homo sapiens	meningioma	N/A	N/A	LRLSLDA-LNCSIM1	N/A	N/A
PVT1	lncRNA	Homo sapiens	meningioma	N/A	N/A	LRLSLDA-LNCSIM2	N/A	N/A
PVT1	lncRNA	Homo sapiens	mood disorder	N/A	N/A	LRLSLDA-LNCSIM1	N/A	N/A
PVT1	lncRNA	Homo sapiens	mood disorder	N/A	N/A	LRLSLDA-LNCSIM2	N/A	N/A
PVT1	lncRNA	Homo sapiens	Mullerian aplasia	N/A	N/A	LRLSLDA-LNCSIM1	N/A	N/A
PVT1	lncRNA	Homo sapiens	Mullerian aplasia	N/A	N/A	LRLSLDA-LNCSIM2	N/A	N/A
PVT1	lncRNA	Homo sapiens	multiple myeloma	N/A	N/A	LRLSLDA-LNCSIM1	N/A	N/A
PVT1	lncRNA	Homo sapiens	multiple myeloma	N/A	N/A	LRLSLDA-LNCSIM2	N/A	N/A
PVT1	lncRNA	Homo sapiens	multiple sclerosis	N/A	N/A	LRLSLDA-LNCSIM1	N/A	N/A
PVT1	lncRNA	Homo sapiens	multiple sclerosis	N/A	N/A	LRLSLDA-LNCSIM2	N/A	N/A
PVT1	lncRNA	Homo sapiens	murine plasmacytomas	N/A	N/A	RWRlncD	N/A	N/A
PVT1	lncRNA	Homo sapiens	myelodysplastic syndrome	N/A	N/A	LRLSLDA-LNCSIM1	N/A	N/A
PVT1	lncRNA	Homo sapiens	myelodysplastic syndrome	N/A	N/A	LRLSLDA-LNCSIM2	N/A	N/A
PVT1	lncRNA	Homo sapiens	myeloproliferative polycythaemia vera	N/A	N/A	LRLSLDA-LNCSIM1	N/A	N/A
PVT1	lncRNA	Homo sapiens	myeloproliferative polycythaemia vera	N/A	N/A	LRLSLDA-LNCSIM2	N/A	N/A
PVT1	lncRNA	Homo sapiens	myocardial infarction	N/A	N/A	LRLSLDA-LNCSIM1	N/A	N/A
PVT1	lncRNA	Homo sapiens	myocardial infarction	N/A	N/A	LRLSLDA-LNCSIM2	N/A	N/A
PVT1	lncRNA	Homo sapiens	myopia	N/A	N/A	LRLSLDA-LNCSIM1	N/A	N/A
PVT1	lncRNA	Homo sapiens	myopia	N/A	N/A	LRLSLDA-LNCSIM2	N/A	N/A
PVT1	lncRNA	Homo sapiens	myotonic dystrophy type 1	N/A	N/A	LRLSLDA-LNCSIM1	N/A	N/A
PVT1	lncRNA	Homo sapiens	myotonic dystrophy type 1	N/A	N/A	LRLSLDA-LNCSIM2	N/A	N/A
PVT1	lncRNA	Homo sapiens	narcolepsy	N/A	N/A	LRLSLDA-LNCSIM1	N/A	N/A
PVT1	lncRNA	Homo sapiens	narcolepsy	N/A	N/A	LRLSLDA-LNCSIM2	N/A	N/A
PVT1	lncRNA	Homo sapiens	Nasopharyngeal carcinoma	N/A	N/A	LRLSLDA-LNCSIM1	N/A	N/A
PVT1	lncRNA	Homo sapiens	Nasopharyngeal carcinoma	N/A	N/A	LRLSLDA-LNCSIM2	N/A	N/A
PVT1	lncRNA	Homo sapiens	nephroblastoma	N/A	N/A	LRLSLDA-LNCSIM1	N/A	N/A
PVT1	lncRNA	Homo sapiens	nephroblastoma	N/A	N/A	LRLSLDA-LNCSIM2	N/A	N/A
PVT1	lncRNA	Homo sapiens	neural system tumors syndrome	N/A	N/A	LRLSLDA-LNCSIM1	N/A	N/A
PVT1	lncRNA	Homo sapiens	neural system tumors syndrome	N/A	N/A	LRLSLDA-LNCSIM2	N/A	N/A
PVT1	lncRNA	Homo sapiens	Neural Tube Defects	N/A	N/A	LRLSLDA-LNCSIM1	N/A	N/A
PVT1	lncRNA	Homo sapiens	Neural Tube Defects	N/A	N/A	LRLSLDA-LNCSIM2	N/A	N/A
PVT1	lncRNA	Homo sapiens	neuroblastoma	N/A	N/A	LDAP	N/A	N/A
PVT1	lncRNA	Homo sapiens	neuroblastoma	N/A	N/A	LRLSLDA-LNCSIM1	N/A	N/A
PVT1	lncRNA	Homo sapiens	neuroblastoma	N/A	N/A	LRLSLDA-LNCSIM2	N/A	N/A
PVT1	lncRNA	Homo sapiens	Neurofibromatosis 1	N/A	N/A	LRLSLDA-LNCSIM1	N/A	N/A
PVT1	lncRNA	Homo sapiens	Neurofibromatosis 1	N/A	N/A	LRLSLDA-LNCSIM2	N/A	N/A
PVT1	lncRNA	Homo sapiens	non-small cell lung carcinoma	N/A	N/A	LRLSLDA-LNCSIM1	N/A	N/A
PVT1	lncRNA	Homo sapiens	non-small cell lung carcinoma	N/A	N/A	LRLSLDA-LNCSIM2	N/A	N/A
PVT1	lncRNA	Homo sapiens	nonfunctioning pituitary adenomas	N/A	N/A	LRLSLDA-LNCSIM1	N/A	N/A
PVT1	lncRNA	Homo sapiens	nonfunctioning pituitary adenomas	N/A	N/A	LRLSLDA-LNCSIM2	N/A	N/A
PVT1	lncRNA	Homo sapiens	obesity	N/A	N/A	LRLSLDA-LNCSIM1	N/A	N/A
PVT1	lncRNA	Homo sapiens	obesity	N/A	N/A	LRLSLDA-LNCSIM2	N/A	N/A
PVT1	lncRNA	Homo sapiens	osteosarcoma	N/A	N/A	LDAP	N/A	N/A
PVT1	lncRNA	Homo sapiens	osteosarcoma	N/A	N/A	LRLSLDA-LNCSIM1	N/A	N/A
PVT1	lncRNA	Homo sapiens	osteosarcoma	N/A	N/A	LRLSLDA-LNCSIM2	N/A	N/A
PVT1	lncRNA	Homo sapiens	ovarian cancer	N/A	N/A	RWRlncD	N/A	N/A
PVT1	lncRNA	Homo sapiens	Pain	N/A	N/A	LRLSLDA-LNCSIM1	N/A	N/A
PVT1	lncRNA	Homo sapiens	Pain	N/A	N/A	LRLSLDA-LNCSIM2	N/A	N/A
PVT1	lncRNA	Homo sapiens	pancreatic cancer	N/A	N/A	RWRlncD	N/A	N/A
PVT1	lncRNA	Homo sapiens	pancreatic ductal adenocarcinoma	N/A	N/A	LRLSLDA-LNCSIM1	N/A	N/A
PVT1	lncRNA	Homo sapiens	pancreatic ductal adenocarcinoma	N/A	N/A	LRLSLDA-LNCSIM2	N/A	N/A
PVT1	lncRNA	Homo sapiens	pancreaticobiliary maljunction	N/A	N/A	LRLSLDA-LNCSIM1	N/A	N/A
PVT1	lncRNA	Homo sapiens	pancreaticobiliary maljunction	N/A	N/A	LRLSLDA-LNCSIM2	N/A	N/A
PVT1	lncRNA	Homo sapiens	panic disorder	N/A	N/A	LRLSLDA-LNCSIM1	N/A	N/A
PVT1	lncRNA	Homo sapiens	panic disorder	N/A	N/A	LRLSLDA-LNCSIM2	N/A	N/A
PVT1	lncRNA	Homo sapiens	papillary thyroid carcinoma	N/A	N/A	LRLSLDA-LNCSIM1	N/A	N/A
PVT1	lncRNA	Homo sapiens	papillary thyroid carcinoma	N/A	N/A	LRLSLDA-LNCSIM2	N/A	N/A
PVT1	lncRNA	Homo sapiens	Parkinsons disease	N/A	N/A	LRLSLDA-LNCSIM1	N/A	N/A
PVT1	lncRNA	Homo sapiens	Parkinsons disease	N/A	N/A	LRLSLDA-LNCSIM2	N/A	N/A
PVT1	lncRNA	Homo sapiens	parotid gland cancer	N/A	N/A	LRLSLDA-LNCSIM1	N/A	N/A
PVT1	lncRNA	Homo sapiens	parotid gland cancer	N/A	N/A	LRLSLDA-LNCSIM2	N/A	N/A
PVT1	lncRNA	Homo sapiens	periodontitis	N/A	N/A	LRLSLDA-LNCSIM1	N/A	N/A
PVT1	lncRNA	Homo sapiens	periodontitis	N/A	N/A	LRLSLDA-LNCSIM2	N/A	N/A
PVT1	lncRNA	Homo sapiens	peripheral artery disease	N/A	N/A	LRLSLDA-LNCSIM1	N/A	N/A
PVT1	lncRNA	Homo sapiens	peripheral artery disease	N/A	N/A	LRLSLDA-LNCSIM2	N/A	N/A
PVT1	lncRNA	Homo sapiens	phaeochromocytoma	N/A	N/A	LRLSLDA-LNCSIM1	N/A	N/A
PVT1	lncRNA	Homo sapiens	phaeochromocytoma	N/A	N/A	LRLSLDA-LNCSIM2	N/A	N/A
PVT1	lncRNA	Homo sapiens	photoperiod-sensitive male sterility	N/A	N/A	LRLSLDA-LNCSIM1	N/A	N/A
PVT1	lncRNA	Homo sapiens	photoperiod-sensitive male sterility	N/A	N/A	LRLSLDA-LNCSIM2	N/A	N/A
PVT1	lncRNA	Homo sapiens	pituitary adenoma	N/A	N/A	LRLSLDA-LNCSIM1	N/A	N/A
PVT1	lncRNA	Homo sapiens	pituitary adenoma	N/A	N/A	LRLSLDA-LNCSIM2	N/A	N/A
PVT1	lncRNA	Homo sapiens	Polymyositis	N/A	N/A	LRLSLDA-LNCSIM1	N/A	N/A
PVT1	lncRNA	Homo sapiens	Polymyositis	N/A	N/A	LRLSLDA-LNCSIM2	N/A	N/A
PVT1	lncRNA	Homo sapiens	Prader-Willi syndrome	N/A	N/A	LDAP	N/A	N/A
PVT1	lncRNA	Homo sapiens	Prader-Willi syndrome	N/A	N/A	LRLSLDA-LNCSIM1	N/A	N/A
PVT1	lncRNA	Homo sapiens	Prader-Willi syndrome	N/A	N/A	LRLSLDA-LNCSIM2	N/A	N/A
PVT1	lncRNA	Homo sapiens	pre-eclampsia	N/A	N/A	LRLSLDA-LNCSIM1	N/A	N/A
PVT1	lncRNA	Homo sapiens	pre-eclampsia	N/A	N/A	LRLSLDA-LNCSIM2	N/A	N/A
PVT1	lncRNA	Homo sapiens	prostate cancer	N/A	N/A	RWRlncD	N/A	N/A
PVT1	lncRNA	Homo sapiens	Pseudohypoparathyroidism	N/A	N/A	LRLSLDA-LNCSIM1	N/A	N/A
PVT1	lncRNA	Homo sapiens	Pseudohypoparathyroidism	N/A	N/A	LRLSLDA-LNCSIM2	N/A	N/A
PVT1	lncRNA	Homo sapiens	psoriasis	N/A	N/A	LRLSLDA-LNCSIM1	N/A	N/A
PVT1	lncRNA	Homo sapiens	psoriasis	N/A	N/A	LRLSLDA-LNCSIM2	N/A	N/A
PVT1	lncRNA	Homo sapiens	Psoriasis vulgaris	N/A	N/A	LRLSLDA-LNCSIM1	N/A	N/A
PVT1	lncRNA	Homo sapiens	Psoriasis vulgaris	N/A	N/A	LRLSLDA-LNCSIM2	N/A	N/A
PVT1	lncRNA	Homo sapiens	restless legs syndrome	N/A	N/A	LRLSLDA-LNCSIM1	N/A	N/A
PVT1	lncRNA	Homo sapiens	restless legs syndrome	N/A	N/A	LRLSLDA-LNCSIM2	N/A	N/A
PVT1	lncRNA	Homo sapiens	rhabdomyosarcoma	N/A	N/A	LRLSLDA-LNCSIM1	N/A	N/A
PVT1	lncRNA	Homo sapiens	rhabdomyosarcoma	N/A	N/A	LRLSLDA-LNCSIM2	N/A	N/A
PVT1	lncRNA	Homo sapiens	schizoaffective disorder	N/A	N/A	LRLSLDA-LNCSIM1	N/A	N/A
PVT1	lncRNA	Homo sapiens	schizoaffective disorder	N/A	N/A	LRLSLDA-LNCSIM2	N/A	N/A
PVT1	lncRNA	Homo sapiens	schizophrenia	N/A	N/A	LDAP	N/A	N/A
PVT1	lncRNA	Homo sapiens	schizophrenia	N/A	N/A	LRLSLDA-LNCSIM1	N/A	N/A
PVT1	lncRNA	Homo sapiens	schizophrenia	N/A	N/A	LRLSLDA-LNCSIM2	N/A	N/A
PVT1	lncRNA	Homo sapiens	Schmid-Fraccaro syndrome	N/A	N/A	LRLSLDA-LNCSIM1	N/A	N/A
PVT1	lncRNA	Homo sapiens	Schmid-Fraccaro syndrome	N/A	N/A	LRLSLDA-LNCSIM2	N/A	N/A
PVT1	lncRNA	Homo sapiens	Silver-Russell syndrome	N/A	N/A	LRLSLDA-LNCSIM1	N/A	N/A
PVT1	lncRNA	Homo sapiens	Silver-Russell syndrome	N/A	N/A	LRLSLDA-LNCSIM2	N/A	N/A
PVT1	lncRNA	Homo sapiens	spinocerebellar ataxia type 7	N/A	N/A	LRLSLDA-LNCSIM1	N/A	N/A
PVT1	lncRNA	Homo sapiens	spinocerebellar ataxia type 7	N/A	N/A	LRLSLDA-LNCSIM2	N/A	N/A
PVT1	lncRNA	Homo sapiens	spinocerebellar ataxia type 8	N/A	N/A	LRLSLDA-LNCSIM1	N/A	N/A
PVT1	lncRNA	Homo sapiens	spinocerebellar ataxia type 8	N/A	N/A	LRLSLDA-LNCSIM2	N/A	N/A
PVT1	lncRNA	Homo sapiens	Split Hand/Split Foot malformation disorder	N/A	N/A	LRLSLDA-LNCSIM1	N/A	N/A
PVT1	lncRNA	Homo sapiens	Split Hand/Split Foot malformation disorder	N/A	N/A	LRLSLDA-LNCSIM2	N/A	N/A
PVT1	lncRNA	Homo sapiens	squamous cell carcinoma	N/A	N/A	LRLSLDA-LNCSIM1	N/A	N/A
PVT1	lncRNA	Homo sapiens	squamous cell carcinoma	N/A	N/A	LRLSLDA-LNCSIM2	N/A	N/A
PVT1	lncRNA	Homo sapiens	stomach cancer	N/A	N/A	LRLSLDA-LNCSIM1	N/A	N/A
PVT1	lncRNA	Homo sapiens	stomach cancer	N/A	N/A	LRLSLDA-LNCSIM2	N/A	N/A
PVT1	lncRNA	Homo sapiens	Substance-Related Disorders	N/A	N/A	LRLSLDA-LNCSIM1	N/A	N/A
PVT1	lncRNA	Homo sapiens	Substance-Related Disorders	N/A	N/A	LRLSLDA-LNCSIM2	N/A	N/A
PVT1	lncRNA	Homo sapiens	syndromic developmental defect	N/A	N/A	LRLSLDA-LNCSIM1	N/A	N/A
PVT1	lncRNA	Homo sapiens	syndromic developmental defect	N/A	N/A	LRLSLDA-LNCSIM2	N/A	N/A
PVT1	lncRNA	Homo sapiens	testicular cancer	N/A	N/A	LRLSLDA-LNCSIM1	N/A	N/A
PVT1	lncRNA	Homo sapiens	testicular cancer	N/A	N/A	LRLSLDA-LNCSIM2	N/A	N/A
PVT1	lncRNA	Homo sapiens	tongue cancer	N/A	N/A	LRLSLDA-LNCSIM1	N/A	N/A
PVT1	lncRNA	Homo sapiens	tongue cancer	N/A	N/A	LRLSLDA-LNCSIM2	N/A	N/A
PVT1	lncRNA	Homo sapiens	transient neonatal diabetes mellitus	N/A	N/A	LRLSLDA-LNCSIM1	N/A	N/A
PVT1	lncRNA	Homo sapiens	transient neonatal diabetes mellitus	N/A	N/A	LRLSLDA-LNCSIM2	N/A	N/A
PVT1	lncRNA	Homo sapiens	trophoblastic neoplasm	N/A	N/A	LRLSLDA-LNCSIM1	N/A	N/A
PVT1	lncRNA	Homo sapiens	trophoblastic neoplasm	N/A	N/A	LRLSLDA-LNCSIM2	N/A	N/A
PVT1	lncRNA	Homo sapiens	type 1 diabetes mellitus	N/A	N/A	RWRlncD	N/A	N/A
PVT1	lncRNA	Homo sapiens	type 2 diabetes mellitus	N/A	N/A	RWRlncD	N/A	N/A
PVT1	lncRNA	Homo sapiens	urinary bladder cancer	N/A	N/A	LRLSLDA-LNCSIM1	N/A	N/A
PVT1	lncRNA	Homo sapiens	urinary bladder cancer	N/A	N/A	LRLSLDA-LNCSIM2	N/A	N/A
PVT1	lncRNA	Homo sapiens	urinary bladder cancer	N/A	N/A	TAM	N/A	N/A
PVT1	lncRNA	Homo sapiens	velocardiofacial syndrome	N/A	N/A	LRLSLDA-LNCSIM1	N/A	N/A
PVT1	lncRNA	Homo sapiens	velocardiofacial syndrome	N/A	N/A	LRLSLDA-LNCSIM2	N/A	N/A
PVT1	lncRNA	Homo sapiens	West syndrome	N/A	N/A	LRLSLDA-LNCSIM1	N/A	N/A
PVT1	lncRNA	Homo sapiens	West syndrome	N/A	N/A	LRLSLDA-LNCSIM2	N/A	N/A
RAD51-AS1	lncRNA	Homo sapiens	Alzheimers disease	N/A	N/A	LDAP	N/A	N/A
RAD51-AS1	lncRNA	Homo sapiens	breast cancer	N/A	N/A	LDAP	N/A	N/A
RAD51-AS1	lncRNA	Homo sapiens	cancer	N/A	N/A	LDAP	N/A	N/A
RAD51-AS1	lncRNA	Homo sapiens	cervical cancer	N/A	N/A	TAM	N/A	N/A
RAD51-AS1	lncRNA	Homo sapiens	colorectal cancer	N/A	N/A	LDAP	N/A	N/A
RAD51-AS1	lncRNA	Homo sapiens	hepatocellular carcinoma	N/A	N/A	LDAP	N/A	N/A
RAD51-AS1	lncRNA	Homo sapiens	Huntingtons disease	N/A	N/A	LDAP	N/A	N/A
RAD51-AS1	lncRNA	Homo sapiens	lung cancer	N/A	N/A	LDAP	N/A	N/A
RAD51-AS1	lncRNA	Homo sapiens	lymphoma	N/A	N/A	LDAP	N/A	N/A
RAD51-AS1	lncRNA	Homo sapiens	lymphoma	N/A	N/A	TAM	N/A	N/A
RAD51-AS1	lncRNA	Homo sapiens	malignant glioma	N/A	N/A	TAM	N/A	N/A
RAD51-AS1	lncRNA	Homo sapiens	melanoma	N/A	N/A	LDAP	N/A	N/A
RAD51-AS1	lncRNA	Homo sapiens	neuroblastoma	N/A	N/A	LDAP	N/A	N/A
RAD51-AS1	lncRNA	Homo sapiens	non-small cell lung carcinoma	N/A	N/A	TAM	N/A	N/A
RAD51-AS1	lncRNA	Homo sapiens	ovarian cancer	N/A	N/A	LDAP	N/A	N/A
RAD51-AS1	lncRNA	Homo sapiens	prostate cancer	N/A	N/A	LDAP	N/A	N/A
RAD51-AS1	lncRNA	Homo sapiens	schizophrenia	N/A	N/A	LDAP	N/A	N/A
RAD51-AS1	lncRNA	Homo sapiens	stomach cancer	N/A	N/A	TAM	N/A	N/A
RAD51-AS1	lncRNA	Homo sapiens	thyroid cancer	N/A	N/A	TAM	N/A	N/A
RAD51-AS1	lncRNA	Homo sapiens	urinary bladder cancer	N/A	N/A	TAM	N/A	N/A
SLC16A1-AS1	lncRNA	Homo sapiens	Alzheimers disease	N/A	N/A	LDAP	N/A	N/A
SLC16A1-AS1	lncRNA	Homo sapiens	breast cancer	N/A	N/A	LDAP	N/A	N/A
SLC16A1-AS1	lncRNA	Homo sapiens	cancer	N/A	N/A	LDAP	N/A	N/A
SLC16A1-AS1	lncRNA	Homo sapiens	colorectal cancer	N/A	N/A	LDAP	N/A	N/A
SLC16A1-AS1	lncRNA	Homo sapiens	hepatocellular carcinoma	N/A	N/A	LDAP	N/A	N/A
SLC16A1-AS1	lncRNA	Homo sapiens	Huntingtons disease	N/A	N/A	LDAP	N/A	N/A
SLC16A1-AS1	lncRNA	Homo sapiens	lung cancer	N/A	N/A	LDAP	N/A	N/A
SLC16A1-AS1	lncRNA	Homo sapiens	lymphoma	N/A	N/A	LDAP	N/A	N/A
SLC16A1-AS1	lncRNA	Homo sapiens	neuroblastoma	N/A	N/A	LDAP	N/A	N/A
SLC16A1-AS1	lncRNA	Homo sapiens	osteosarcoma	N/A	N/A	LDAP	N/A	N/A
SLC16A1-AS1	lncRNA	Homo sapiens	ovarian cancer	N/A	N/A	LDAP	N/A	N/A
SLC16A1-AS1	lncRNA	Homo sapiens	prostate cancer	N/A	N/A	LDAP	N/A	N/A
SLC16A1-AS1	lncRNA	Homo sapiens	schizophrenia	N/A	N/A	LDAP	N/A	N/A
SND1-IT1	lncRNA	Homo sapiens	Alzheimers disease	N/A	N/A	LDAP	N/A	N/A
SND1-IT1	lncRNA	Homo sapiens	breast cancer	N/A	N/A	LDAP	N/A	N/A
SND1-IT1	lncRNA	Homo sapiens	cancer	N/A	N/A	LDAP	N/A	N/A
SND1-IT1	lncRNA	Homo sapiens	cervical cancer	N/A	N/A	TAM	N/A	N/A
SND1-IT1	lncRNA	Homo sapiens	colorectal cancer	N/A	N/A	LDAP	N/A	N/A
SND1-IT1	lncRNA	Homo sapiens	hepatocellular carcinoma	N/A	N/A	LDAP	N/A	N/A
SND1-IT1	lncRNA	Homo sapiens	Huntingtons disease	N/A	N/A	LDAP	N/A	N/A
SND1-IT1	lncRNA	Homo sapiens	lymphoma	N/A	N/A	LDAP	N/A	N/A
SND1-IT1	lncRNA	Homo sapiens	lymphoma	N/A	N/A	TAM	N/A	N/A
SND1-IT1	lncRNA	Homo sapiens	malignant glioma	N/A	N/A	TAM	N/A	N/A
SND1-IT1	lncRNA	Homo sapiens	melanoma	N/A	N/A	LDAP	N/A	N/A
SND1-IT1	lncRNA	Homo sapiens	neuroblastoma	N/A	N/A	LDAP	N/A	N/A
SND1-IT1	lncRNA	Homo sapiens	non-small cell lung carcinoma	N/A	N/A	TAM	N/A	N/A
SND1-IT1	lncRNA	Homo sapiens	ovarian cancer	N/A	N/A	LDAP	N/A	N/A
SND1-IT1	lncRNA	Homo sapiens	prostate cancer	N/A	N/A	LDAP	N/A	N/A
SND1-IT1	lncRNA	Homo sapiens	schizophrenia	N/A	N/A	LDAP	N/A	N/A
SND1-IT1	lncRNA	Homo sapiens	stomach cancer	N/A	N/A	TAM	N/A	N/A
SND1-IT1	lncRNA	Homo sapiens	thyroid cancer	N/A	N/A	TAM	N/A	N/A
SND1-IT1	lncRNA	Homo sapiens	urinary bladder cancer	N/A	N/A	TAM	N/A	N/A
ST20-AS1	lncRNA	Homo sapiens	Alzheimers disease	N/A	N/A	LDAP	N/A	N/A
ST20-AS1	lncRNA	Homo sapiens	breast cancer	N/A	N/A	LDAP	N/A	N/A
ST20-AS1	lncRNA	Homo sapiens	cancer	N/A	N/A	LDAP	N/A	N/A
ST20-AS1	lncRNA	Homo sapiens	cervical cancer	N/A	N/A	TAM	N/A	N/A
ST20-AS1	lncRNA	Homo sapiens	colorectal cancer	N/A	N/A	LDAP	N/A	N/A
ST20-AS1	lncRNA	Homo sapiens	hepatocellular carcinoma	N/A	N/A	LDAP	N/A	N/A
ST20-AS1	lncRNA	Homo sapiens	Huntingtons disease	N/A	N/A	LDAP	N/A	N/A
ST20-AS1	lncRNA	Homo sapiens	lung cancer	N/A	N/A	LDAP	N/A	N/A
ST20-AS1	lncRNA	Homo sapiens	lymphoma	N/A	N/A	LDAP	N/A	N/A
ST20-AS1	lncRNA	Homo sapiens	lymphoma	N/A	N/A	TAM	N/A	N/A
ST20-AS1	lncRNA	Homo sapiens	malignant glioma	N/A	N/A	TAM	N/A	N/A
ST20-AS1	lncRNA	Homo sapiens	neuroblastoma	N/A	N/A	LDAP	N/A	N/A
ST20-AS1	lncRNA	Homo sapiens	non-small cell lung carcinoma	N/A	N/A	TAM	N/A	N/A
ST20-AS1	lncRNA	Homo sapiens	osteosarcoma	N/A	N/A	LDAP	N/A	N/A
ST20-AS1	lncRNA	Homo sapiens	ovarian cancer	N/A	N/A	LDAP	N/A	N/A
ST20-AS1	lncRNA	Homo sapiens	prostate cancer	N/A	N/A	LDAP	N/A	N/A
ST20-AS1	lncRNA	Homo sapiens	stomach cancer	N/A	N/A	TAM	N/A	N/A
ST20-AS1	lncRNA	Homo sapiens	thyroid cancer	N/A	N/A	TAM	N/A	N/A
ST20-AS1	lncRNA	Homo sapiens	urinary bladder cancer	N/A	N/A	TAM	N/A	N/A
TNKS2-AS1	lncRNA	Homo sapiens	Alzheimers disease	N/A	N/A	LDAP	N/A	N/A
TNKS2-AS1	lncRNA	Homo sapiens	breast cancer	N/A	N/A	LDAP	N/A	N/A
TNKS2-AS1	lncRNA	Homo sapiens	cancer	N/A	N/A	LDAP	N/A	N/A
TNKS2-AS1	lncRNA	Homo sapiens	cervical cancer	N/A	N/A	TAM	N/A	N/A
TNKS2-AS1	lncRNA	Homo sapiens	colorectal cancer	N/A	N/A	LDAP	N/A	N/A
TNKS2-AS1	lncRNA	Homo sapiens	hepatocellular carcinoma	N/A	N/A	LDAP	N/A	N/A
TNKS2-AS1	lncRNA	Homo sapiens	Huntingtons disease	N/A	N/A	LDAP	N/A	N/A
TNKS2-AS1	lncRNA	Homo sapiens	lung cancer	N/A	N/A	LDAP	N/A	N/A
TNKS2-AS1	lncRNA	Homo sapiens	lymphoma	N/A	N/A	LDAP	N/A	N/A
TNKS2-AS1	lncRNA	Homo sapiens	lymphoma	N/A	N/A	TAM	N/A	N/A
TNKS2-AS1	lncRNA	Homo sapiens	malignant glioma	N/A	N/A	TAM	N/A	N/A
TNKS2-AS1	lncRNA	Homo sapiens	neuroblastoma	N/A	N/A	LDAP	N/A	N/A
TNKS2-AS1	lncRNA	Homo sapiens	non-small cell lung carcinoma	N/A	N/A	TAM	N/A	N/A
TNKS2-AS1	lncRNA	Homo sapiens	ovarian cancer	N/A	N/A	LDAP	N/A	N/A
TNKS2-AS1	lncRNA	Homo sapiens	prostate cancer	N/A	N/A	LDAP	N/A	N/A
TNKS2-AS1	lncRNA	Homo sapiens	schizophrenia	N/A	N/A	LDAP	N/A	N/A
TNKS2-AS1	lncRNA	Homo sapiens	stomach cancer	N/A	N/A	TAM	N/A	N/A
TNKS2-AS1	lncRNA	Homo sapiens	thyroid cancer	N/A	N/A	TAM	N/A	N/A
TNKS2-AS1	lncRNA	Homo sapiens	urinary bladder cancer	N/A	N/A	TAM	N/A	N/A
