# Supplementary material for: Prevalence of Inflammatory Pathways Over Immuno-Tolerance in Peripheral Blood Mononuclear Cells of Recent-Onset Type 1 Diabetes
Source: Front Immunol. 2022 Jan 4;12:765264. doi: 10.3389/fimmu.2021.765264 (PMC8764313; doi:10.3389/fimmu.2021.765264)
Supplement: Supplementary file 9 [file Table_9.xlsx]

## Sheet: Suppl 9S
							Supplementary Table 9S- LncTarD
DiseaseName	Regulator	Target	RegulationDiretion	Experimental.method.for.lncRNA.target	ExpressionPattern	Experimental.method.for.lncRNA.expression	Data.accession	Data.accession2	influencedFunction	regulatoryMechanism	regulatoryType	levelOfRegulation	Drugs	cancerStemCell	hallmark	diseaseCategory	DiseaseName2	RegulatorType	TargetType	RegulatorEnsembleID	lncRegulatorPosition	TargetEnsembleID	lncTargetPosition	RegulatorEntrezID	TargetEntrezID	RegulatorAliases	TargetAliases	Evidence	PubMedID	RID	SearchregulatoryMechanism
Pancreatic cancer	PVT1	TGFB1	negatively-E	RNAi	upregulation	qRT-PCR	NA	NA	epithelial to mesenchymal transition(+);TGF-beta/SMAD signaling pathway(+)	NA	association	NA	NA	NA	Tissue Invasion and Metastasis	Cancer	Pancreatic cancer	lncRNA	PCG	ENSG00000249859	GRCh38_8:127794526-128187101	ENSG00000105329	NA	5820	7040	LINC00079|MIR1204HG|NCRNA00079|onco-lncRNA-100	CED|DPD1|IBDIMDE|LAP|TGFB|TGFbeta	PVT1 promoted the growth and the epithelial mesenchymal transition;knockdown of PVT1 inhibited the TGF-beta/Smad signaling, including p-Smad2/3 and TGF-beta1 but enhanced the expression of Smad4	29845201	RID00062	expression association
Pancreatic cancer	PVT1	SMAD2	negatively-E	RNAi	upregulation	qRT-PCR	NA	NA	epithelial to mesenchymal transition(+);TGF-beta/SMAD signaling pathway(+)	NA	association	NA	NA	NA	Tissue Invasion and Metastasis	Cancer	Pancreatic cancer	lncRNA	TF	ENSG00000249859	GRCh38_8:127794526-128187101	ENSG00000175387	NA	5820	4087	LINC00079|MIR1204HG|NCRNA00079|onco-lncRNA-100	JV18|JV18-1|MADH2|MADR2|hMAD-2|hSMAD2	PVT1 promoted the growth and the epithelial mesenchymal transition;knockdown of PVT1 inhibited the TGF-beta/Smad signaling, including p-Smad2/3 and TGF-beta1 but enhanced the expression of Smad4	29845201	RID00063	expression association
Pancreatic cancer	PVT1	SMAD3	negatively-E	RNAi	upregulation	qRT-PCR	NA	NA	epithelial to mesenchymal transition(+);TGF-beta/SMAD signaling pathway(+)	NA	association	NA	NA	NA	Tissue Invasion and Metastasis	Cancer	Pancreatic cancer	lncRNA	TF	ENSG00000249859	GRCh38_8:127794526-128187101	ENSG00000166949	NA	5820	4088	LINC00079|MIR1204HG|NCRNA00079|onco-lncRNA-100	HSPC193|HsT17436|JV15-2|LDS1C|LDS3|MADH3	PVT1 promoted the growth and the epithelial mesenchymal transition;knockdown of PVT1 inhibited the TGF-beta/Smad signaling, including p-Smad2/3 and TGF-beta1 but enhanced the expression of Smad4	29845201	RID00064	expression association
Pancreatic cancer	PVT1	SMAD4	positively-E	RNAi	upregulation	qRT-PCR	NA	NA	epithelial to mesenchymal transition(+);TGF-beta/SMAD signaling pathway(+)	NA	association	NA	NA	NA	Tissue Invasion and Metastasis	Cancer	Pancreatic cancer	lncRNA	TF	ENSG00000249859	GRCh38_8:127794526-128187101	ENSG00000141646	NA	5820	4089	LINC00079|MIR1204HG|NCRNA00079|onco-lncRNA-100	DPC4|JIP|MADH4|MYHRS	PVT1 promoted the growth and the epithelial mesenchymal transition;knockdown of PVT1 inhibited the TGF-beta/Smad signaling, including p-Smad2/3 and TGF-beta1 but enhanced the expression of Smad4	29845201	RID00065	expression association
Atherosclerosis	MALAT1	SOCS1	positively-E	luciferase reporter assay	upregulation	qRT-PCR	NA	NA	inflammatory response(+);apoptosis process(-)	ceRNA(miR-155)	regulation	NA	NA	NA	Tumor Promoting Inflammation;Evading Apoptosis	Cardiovascular system disease	Atherosclerosis	lncRNA	PCG	ENSG00000251562	GRCh38_11:65497688-65506516	ENSG00000185338	NA	378938	8651	HCN|LINC00047|NCRNA00047|NEAT2|PRO2853	CIS1|CISH1|JAB|SOCS-1|SSI-1|SSI1|TIP-3|TIP3	The suppression of ox-LDL-induced inflammatory cytokine release and apoptosis of HCAECs by long non-coding RNA-MALAT1 via regulating microRNA-155/SOCS1 pathway.we found that MALAT1 could suppress the inflammatory cytokine release and cell apoptosis via sponging miR-155 to increase SOCS1 level, which in turn restrained JAK-STAT pathway. miR-155 regulatedthe production of pro-inflammatory cytokines…	30314869	RID00256	ceRNA or sponge
Renal ischemia-reperfusion injury	MALAT1	HIF1A	negatively-E	RNAi	upregulation	qRT-PCR	NA	NA	inflammatory response(+)	NA	association	NA	NA	NA	Tumor Promoting Inflammation	Cardiovascular system disease	Ischemia	lncRNA	TF	ENSG00000251562	GRCh38_11:65497688-65506516	ENSG00000100644	NA	378938	3091	HCN|LINC00047|NCRNA00047|NEAT2|PRO2853	HIF-1-alpha|HIF-1A|HIF-1alpha|HIF1|HIF1-ALPHA|MOP1|PASD8|bHLHe78	The long non-coding RNA MALAT1 is increased in renal ischemia-reperfusion injury and inhibits hypoxia-induced inflammation.Knockdown of MALAT1 by siRNA significantly up-regulated the expression of HIF-1a and NF-kB proteins in CoCl2-treated HK2 cells. The expression of MALAT1 is increased in renal ischemia-reperfusion injury. It is likely that MALAT1 inhibits the hypoxia-induced inflammatory respo…	30277425	RID00261	expression association
Renal ischemia-reperfusion injury	MALAT1	NFKB1	negatively-E	RNAi	upregulation	qRT-PCR	NA	NA	inflammatory response(+)	NA	association	NA	NA	NA	Tumor Promoting Inflammation	Cardiovascular system disease	Ischemia	lncRNA	TF	ENSG00000251562	GRCh38_11:65497688-65506516	ENSG00000109320	NA	378938	4790	HCN|LINC00047|NCRNA00047|NEAT2|PRO2853	CVID12|EBP-1|KBF1|NF-kB1|NF-kappa-B1|NF-kappaB|NFKB-p105|NFKB-p50|NFkappaB|p105|p50	The long non-coding RNA MALAT1 is increased in renal ischemia-reperfusion injury and inhibits hypoxia-induced inflammation.Knockdown of MALAT1 by siRNA significantly up-regulated the expression of HIF-1a and NF-kB proteins in CoCl2-treated HK3 cells. The expression of MALAT1 is increased in renal ischemia-reperfusion injury. It is likely that MALAT1 inhibits the hypoxia-induced inflammatory respo…	30277425	RID00262	expression association
Atherosclerosis	NEAT1	miR-342-3p	negatively-E	RIP;luciferase reporter assay	upregulation	qRT-PCR	NA	NA	inflammatory response(+)	transcriptional regulation	regulation	NA	NA	NA	Tumor Promoting Inflammation	Cardiovascular system disease	Atherosclerosis	lncRNA	miRNA	ENSG00000245532	GRCh38_11:65422774-65445540	NA	NA	283131	NA	LINC00084|NCRNA00084|TncRNA|VINC	NA	Blockade of NEAT1 represses inflammation response and lipid uptake via modulating miR-342-3p in human macrophages THP-1 cells.miR-342-3p was predicted as a downstream target of NEAT1 and the correlation between them was confirmed in our study. Moreover, overexpression of miR-342-3p could also greatly suppress inflammation response and lipid uptake in THP-1 cells. we observed that NEAT1 was signif…	30259979	RID00326	transcriptional regulation
Kidney injury	NEAT1	miR-204	negatively-F	western blot;luciferase reporter assay	upregulation	qPCR	NA	NA	NF-kB signaling pathway(+)	sponge	binding/interaction	RNA-RNA	NA	NA	Sustained Angiogenesis	Other	Injury	lncRNA	miRNA	ENSG00000245532	GRCh38_11:65422774-65445540	NA	NA	283131	NA	LINC00084|NCRNA00084|TncRNA|VINC	NA	Long non-coding RNA NEAT1 plays an important role in sepsis-induced acute kidney injury by targeting miR-204 and modulating the NF-kB pathway.	29669307	RID00386	ceRNA or sponge
Osteosarcoma	PVT1	HK2	positively-E	western blot;luciferase reporter assay	upregulation	qPCR	NA	NA	glucose metabolic process(+);cancer progression(+)	ceRNA(miR-497)	regulation	NA	NA	NA	Reprogramming Energy Metabolism	Cancer	Osteosarcoma	lncRNA	PCG	ENSG00000249859	GRCh38_8:127794526-128187101	ENSG00000159399	NA	5820	3099	LINC00079|MIR1204HG|NCRNA00079|onco-lncRNA-100	HKII|HXK2	Long non-coding RNA PVT1 promotes glycolysis and tumor progression by regulating miR-497/HK2 axis in osteosarcoma;PVT1 acted as molecular sponge to repress miR-497; HK2 was a direct target of miR-497 and overexpression of HK2 attenuated the suppressive effect of miR-497 on glycolysis;these findings suggested that PVT1 contributes to OS cell glucose metabolism, cell proliferation, and motility thr…	28602700	RID00774	ceRNA or sponge
Epithelial ovarian cancer	MALAT1	MMP2	positively-E	RNAi	upregulation	qPCR	NA	NA	epithelial to mesenchymal transition(+);PI3K/AKT signaling pathway(+)	NA	association	NA	NA	NA	Tissue Invasion and Metastasis;Evading Apoptosis;Insensitivity to Antigrowth Signals;Reprogramming Energy Metabolism;Self Sufficiency in Growth Signals;Sustained Angiogenesis	Cancer	Ovarian cancer	lncRNA	PCG	ENSG00000251562	GRCh38_11:65497688-65506516	ENSG00000087245	NA	378938	4313	HCN|LINC00047|NCRNA00047|NEAT2|PRO2853	CLG4|CLG4A|MMP-2|MMP-II|MONA|TBE-1	LncRNA MALAT1 promotes proliferation and metastasis in epithelial ovarian cancer via the PI3K-AKT pathway. silencing of MALAT1 hindered the expression of epithelial-to-mesenchymal transition (EMT)-related genes and MMPS. The evidence showed that MALAT1 induce EMT via PI3K/AKT pathway; Moreover, matrix metalloproteases (MMPs) such as MMP2 and MMP9, which are involved in migration/invasion, were al…	28770968	RID00820	expression association
Epithelial ovarian cancer	MALAT1	MMP9	positively-E	RNAi	upregulation	qPCR	NA	NA	epithelial to mesenchymal transition(+);PI4K/AKT signaling pathway(+)	NA	association	NA	NA	NA	Tissue Invasion and Metastasis;Evading Apoptosis;Insensitivity to Antigrowth Signals;Reprogramming Energy Metabolism;Self Sufficiency in Growth Signals;Sustained Angiogenesis	Cancer	Ovarian cancer	lncRNA	PCG	ENSG00000251562	GRCh38_11:65497688-65506516	ENSG00000100985	NA	378938	4318	HCN|LINC00047|NCRNA00047|NEAT2|PRO2853	CLG4B|GELB|MANDP2|MMP-9	LncRNA MALAT1 promotes proliferation and metastasis in epithelial ovarian cancer via the PI3K-AKT pathway. silencing of MALAT1 hindered the expression of epithelial-to-mesenchymal transition (EMT)-related genes and MMPS. The evidence showed that MALAT1 induce EMT via PI3K/AKT pathway; Moreover, matrix metalloproteases (MMPs) such as MMP2 and MMP9, which are involved in migration/invasion, were al…	28770968	RID00821	expression association
Ischemic stroke	MALAT1	MDM2	positively-E	western blot;FISH	upregulation	qRT-PCR	NA	NA	p53 signaling pathway(+)	NA	regulation	NA	NA	NA	Genome Instability and Mutation	Cardiovascular system disease	Cerebrovascular disease	lncRNA	PCG	ENSG00000251562	GRCh38_11:65497688-65506516	ENSG00000135679	NA	378938	4193	HCN|LINC00047|NCRNA00047|NEAT2|PRO2853	ACTFS|HDMX|hdm2	MALAT1 Activates the P53 Signaling Pathway by Regulating MDM2 to Promote Ischemic Stroke. Both MALAT1 and MDM2 were localized in the nuclei. Down regulation of MALAT1 and MDM2 enhanced cell proliferation ability and reduced apoptosis, resulting in decreased infarct size in MCAO/R brains. These results indicate that MALAT1/MDM2/p53 signaling pathway axis may provide more effective clinical therape…	30419554	RID00886	expression association
Spinal cord injury	MALAT1	miR-199b	negatively-E	RIP;RNA pull-down assay	upregulation	qPCR	NA	NA	inflammatory response(+)	sponge	binding/interaction	RNA-RNA	NA	NA	Tumor Promoting Inflammation	Other	Injury	lncRNA	miRNA	ENSG00000251562	GRCh38_11:65497688-65506516	NA	NA	378938	NA	HCN|LINC00047|NCRNA00047|NEAT2|PRO2853	NA	Long noncoding RNA MALAT1 contributes to inflammatory response of microglia following spinal cord injury via the modulation of a miR-199b/IKKbeta/NF-kB signaling pathway. we confirmed that LPS-induced MALAT1 activated IKKbeta/NF-kB signaling pathway and promoted the production of proinflammatory cytokines TNF-alpha and IL-1beta through downregulating miR-199b.	29631367	RID00946	ceRNA or sponge
Kidney injury	MALAT1	miR-146a	negatively-E	RIP;western blot	upregulation	qPCR	NA	NA	NF-kB signaling pathway(+);tumorigenesis(+)	NA	association	NA	NA	NA	Sustained Angiogenesis	Other	Injury	lncRNA	miRNA	ENSG00000251562	GRCh38_11:65497688-65506516	NA	NA	378938	NA	HCN|LINC00047|NCRNA00047|NEAT2|PRO2853	NA	Mechanism of long non-coding RNA MALAT1 in lipopolysaccharide-induced acute kidney injury is mediated by the miR-146a/NF-kB signaling pathway. The results revealed that the upregulation of MALAT1 reduced the expression of miR-146a, and there was a negative linear correlation between MALAT1 and miR-146a in a RNA-induced silencing complex-dependent manner.miR-146a was found to be transcriptionally …	29115409	RID01078	expression association
Hepatitis	MALAT1	CXCL5	positively-E	RNAi	upregulation	qPCR	NA	NA	inflammatory response(+);fibrotic(+)	NA	association	NA	NA	NA	Tumor Promoting Inflammation	Gastrointestinal system disease	Liver disease	lncRNA	PCG	ENSG00000251562	GRCh38_11:65497688-65506516	ENSG00000163735	NA	378938	6374	HCN|LINC00047|NCRNA00047|NEAT2|PRO2853	ENA-78|SCYB5	Altered expression of MALAT1 lncRNA in nonalcoholic steatohepatitis fibrosis regulates CXCL5 in hepatic stellate cells. Two potential target mRNAs, syndecan 4 (SDC4), and C-X-C motif chemokine ligand 5 (CXCL5) were identified for hepatocellular carcinoma upregulation lncRNA and MALAT1, respectively, but only CXCL5 showed differential expression among the different histologic classes. Knockdown of…	28993096	RID01104	expression association
Prostate cancer	PVT1	TWIST1	positively-E	western blot;luciferase reporter assay	upregulation	qPCR;sequencing	TCGA	PRAD.zip	epithelial to mesenchymal transition(+)	ceRNA(miR-186)	regulation	NA	NA	NA	Tissue Invasion and Metastasis	Cancer	Prostate cancer	lncRNA	TF	ENSG00000249859	GRCh38_8:127794526-128187101	ENSG00000122691	NA	5820	7291	LINC00079|MIR1204HG|NCRNA00079|onco-lncRNA-100	ACS3|BPES2|BPES3|CRS|CRS1|CSO|SCS|SWCOS|TWIST|bHLHa38	Long noncoding RNA PVT1 promotes EMT via mediating microRNA-186 targeting of Twist1 in prostate cancer.We then confirmed that PVT1 acts as a sponge for miRNA-186-5p and positively regulates Twist1 by a sponge effect.	29452232	RID01174	ceRNA or sponge
Pulmonary fibrosis	MALAT1	PIK3R1	positively-E	western blot;luciferase reporter assay	upregulation	qPCR	NA	NA	epithelial to mesenchymal transition(+);fibrotic(+)	ceRNA(miR-503)	regulation	NA	NA	NA	Tissue Invasion and Metastasis	Respiratory system disease	Fibrosis	lncRNA	PCG	ENSG00000251562	GRCh38_11:65497688-65506516	ENSG00000145675	NA	378938	5295	HCN|LINC00047|NCRNA00047|NEAT2|PRO2853	NA	MiR-503 modulates epithelial-mesenchymal transition in silica-induced pulmonary fibrosis by targeting PI3K p85 and is sponged by lncRNA MALAT1; overexpressed miR-503 inhibited silica-induced pulmonary fibrosis by attenuating the severity and the distribution of lesions in vivo and limiting the process of epithelial-mesenchymal transition (EMT) in vitro;the up-regulated lncRNA Metastasis-associate…	28900284	RID01253	ceRNA or sponge
Breast cancer	NEAT1	SIN3A	interact	RIP;ChIP;RNA pull-down assay;western blot	upregulation	qPCR	NA	NA	epithelial to mesenchymal transition(+);cell migration(+);cell metastasis(+)	interact with protein	binding/interaction	RNA-protein	NA	NA	Tissue Invasion and Metastasis	Cancer	Breast cancer	lncRNA	PCG	ENSG00000245532	GRCh38_11:65422774-65445540	ENSG00000169375	NA	283131	25942	LINC00084|NCRNA00084|TncRNA|VINC	WITKOS	The FOXN3-NEAT1-SIN3A repressor complex promotes progression of hormonally responsive breast cancer;the FOXN3-NEAT1-SIN3A complex represses genes including GATA3 that are critically involved in epithelial-to-mesenchymal transition (EMT);We demonstrated that the FOXN3-NEAT1-SIN3A complex promotes EMT and invasion of breast cancer cells in vitro as well as dissemination and metastasis of breast can…	28805661	RID01257	interact with protein
Breast cancer	NEAT1	GATA3	negatively-E	RIP;ChIP;RNA pull-down assay;western blot	upregulation	qPCR	NA	NA	epithelial to mesenchymal transition(+);cancer progression(+);cell metastasis(+)	transcriptional regulation	regulation	NA	NA	NA	Tissue Invasion and Metastasis	Cancer	Breast cancer	lncRNA	TF	ENSG00000245532	GRCh38_11:65422774-65445540	ENSG00000107485	NA	283131	2625	LINC00084|NCRNA00084|TncRNA|VINC	HDR|HDRS	The FOXN3-NEAT1-SIN3A repressor complex promotes progression of hormonally responsive breast cancer;the FOXN3-NEAT1-SIN3A complex represses genes including GATA3 that are critically involved in epithelial-to-mesenchymal transition (EMT);We demonstrated that the FOXN3-NEAT1-SIN3A complex promotes EMT and invasion of breast cancer cells in vitro as well as dissemination and metastasis of breast can…	28805661	RID01258	transcriptional regulation
Pancreatic cancer	PVT1	CDKN1A	negatively-E	RNAi	upregulation	qPCR	NA	NA	epithelial to mesenchymal transition(+);cell proliferation(+);cell migration(+)	NA	regulation	NA	NA	NA	Tissue Invasion and Metastasis;Insensitivity to Antigrowth Signals	Cancer	Pancreatic cancer	lncRNA	PCG	ENSG00000249859	GRCh38_8:127794526-128187101	ENSG00000124762	NA	5820	1026	LINC00079|MIR1204HG|NCRNA00079|onco-lncRNA-100	CAP20|CDKN1|CIP1|MDA-6|P21|SDI1|WAF1|p21CIP1	Long Noncoding RNA PVT1 Promotes EMT and Cell Proliferation and Migration Through Downregulating p21 in Pancreatic Cancer Cells. It showed that plasmacytoma variant translocation 1 expression was significantly upregulated in pancreatic cancer tissues or cell line compared to normal groups. Plasmacytoma variant translocation 1 downregulation significantly inhibited zinc finger E-box-binding protei…	28355965	RID01549	expression association
Breast cancer	MALAT1	PROM1	negatively-E	IHC;ChIP	downregulation	qPCR	NA	NA	epithelial to mesenchymal transition(-)	transcriptional regulation	binding/interaction	RNA-DNA	NA	NA	Tissue Invasion and Metastasis	Cancer	Breast cancer	lncRNA	PCG	ENSG00000251562	GRCh38_11:65497688-65506516	ENSG00000007062	NA	378938	8842	HCN|LINC00047|NCRNA00047|NEAT2|PRO2853	NA	The Ribonucleic Complex HuR-MALAT1 Represses CD133 Expression and Suppresses Epithelial-Mesenchymal Transition in Breast Cancer. In this study, we show that a ribonucleoprotein complex including the long noncoding RNA MALAT1 and the RNA-binding protein HuR (ELAVL1) binds the CD133 promoter region to regulate its expression. In conclusion, our findings suggest that the failure of a repressive comp…	27197265	RID01715	transcriptional regulation
Cervical cancer	MALAT1	TJP1	positively-E	RNAi	upregulation	qPCR	NA	NA	epithelial to mesenchymal transition(-)	NA	association	NA	NA	NA	Tissue Invasion and Metastasis	Cancer	Cervical cancer	lncRNA	PCG	ENSG00000251562	GRCh38_11:65497688-65506516	ENSG00000104067	NA	378938	7082	HCN|LINC00047|NCRNA00047|NEAT2|PRO2853	ZO-1	Down-regulation of MALAT1 inhibits cervical cancer cell invasion and metastasis by inhibition of epithelial-mesenchymal transition.Microarray analysis showed that the knockdown of MALAT1 up-regulated the epithelial markers E-cadherin and ZO-1, and down-regulated the mesenchymal markers beta-catenin and Vimentin.	26798987	RID01763	expression association
Cervical cancer	MALAT1	CTNNB1	negatively-E	RNAi	upregulation	qPCR	NA	NA	epithelial to mesenchymal transition(-)	NA	association	NA	NA	NA	Tissue Invasion and Metastasis	Cancer	Cervical cancer	lncRNA	PCG	ENSG00000251562	GRCh38_11:65497688-65506516	ENSG00000168036	NA	378938	1499	HCN|LINC00047|NCRNA00047|NEAT2|PRO2853	CTNNB|EVR7|MRD19|NEDSDV|armadillo	Down-regulation of MALAT1 inhibits cervical cancer cell invasion and metastasis by inhibition of epithelial-mesenchymal transition.Microarray analysis showed that the knockdown of MALAT1 up-regulated the epithelial markers E-cadherin and ZO-1, and down-regulated the mesenchymal markers beta-catenin and Vimentin.	26798987	RID01764	expression association
Nasopharynx carcinoma	NEAT1	ZEB1	positively-E	western blot;RIP;luciferase reporter assay	upregulation	qPCR	NA	NA	epithelial to mesenchymal transition(+);radioresistance(-)	ceRNA(miR-204-5p)	regulation	NA	NA	NA	Tissue Invasion and Metastasis	Cancer	Nasopharynx carcinoma	lncRNA	TF	ENSG00000245532	GRCh38_11:65422774-65445540	ENSG00000148516	NA	283131	6935	LINC00084|NCRNA00084|TncRNA|VINC	AREB6|BZP|DELTAEF1|FECD6|NIL2A|PPCD3|TCF8|ZFHEP|ZFHX1A	The long non-coding RNA NEAT1 regulates epithelial to mesenchymal transition and radioresistance in through miR-204/ZEB1 axis in nasopharyngeal carcinoma.We found that lncRNA NEAT1 was significantly upregulated in NPC cell lines and tissues. we found that there was reciprocal repression between NEAT1 and miR-204. ZEB1 was identified as a downstream target of miR-204 and NEAT1 upregulated ZEB1 exp…	27020592	RID02138	ceRNA or sponge
Urinary bladder cancer	MALAT1	ZEB1	positively-E	RNAi	upregulation	qPCR	NA	NA	epithelial to mesenchymal transition(+);WNT signaling pathway(+)	NA	association	NA	NA	NA	Tissue Invasion and Metastasis	Cancer	Urinary bladder cancer	lncRNA	TF	ENSG00000251562	GRCh38_11:65497688-65506516	ENSG00000148516	NA	378938	6935	HCN|LINC00047|NCRNA00047|NEAT2|PRO2853	AREB6|BZP|DELTAEF1|FECD6|NIL2A|PPCD3|TCF8|ZFHEP|ZFHX1A	Upregulated MALAT-1 contributes to bladder cancer cell migration by inducing epithelial-to-mesenchymal transition. We verified that MALAT-1 levels were upregulated in bladder cancer tissues compared with adjacent normal tissues. Downregulation of MALAT-1 resulted in a decrease of the epithelial-mesenchymal transition (EMT)-associated ZEB1, ZEB2 and Slug levels, and an increase of E-cadherin level…	22722759	RID02517	expression association
Urinary bladder cancer	MALAT1	ZEB2	positively-E	RNAi	upregulation	qPCR	NA	NA	epithelial to mesenchymal transition(+);WNT signaling pathway(+)	NA	association	NA	NA	NA	Tissue Invasion and Metastasis	Cancer	Urinary bladder cancer	lncRNA	TF	ENSG00000251562	GRCh38_11:65497688-65506516	ENSG00000169554	NA	378938	9839	HCN|LINC00047|NCRNA00047|NEAT2|PRO2853	HSPC082|SIP-1|SIP1|SMADIP1|ZFHX1B	Upregulated MALAT-1 contributes to bladder cancer cell migration by inducing epithelial-to-mesenchymal transition. We verified that MALAT-1 levels were upregulated in bladder cancer tissues compared with adjacent normal tissues. Downregulation of MALAT-1 resulted in a decrease of the epithelial-mesenchymal transition (EMT)-associated ZEB1, ZEB2 and Slug levels, and an increase of E-cadherin level…	22722759	RID02518	expression association
Urinary bladder cancer	MALAT1	SNAI2	positively-E	RNAi	upregulation	qPCR	NA	NA	epithelial to mesenchymal transition(+);WNT signaling pathway(+)	NA	association	NA	NA	NA	Tissue Invasion and Metastasis	Cancer	Urinary bladder cancer	lncRNA	TF	ENSG00000251562	GRCh38_11:65497688-65506516	ENSG00000019549	NA	378938	6591	HCN|LINC00047|NCRNA00047|NEAT2|PRO2853	SLUG|SLUGH|SLUGH1|SNAIL2|WS2D	Upregulated MALAT-1 contributes to bladder cancer cell migration by inducing epithelial-to-mesenchymal transition. We verified that MALAT-1 levels were upregulated in bladder cancer tissues compared with adjacent normal tissues. Downregulation of MALAT-1 resulted in a decrease of the epithelial-mesenchymal transition (EMT)-associated ZEB1, ZEB2 and Slug levels, and an increase of E-cadherin level…	22722759	RID02519	expression association
Urinary bladder cancer	MALAT1	CDH1	negatively-E	RNAi	upregulation	qPCR	NA	NA	epithelial to mesenchymal transition(+);WNT signaling pathway(+)	NA	association	NA	NA	NA	Tissue Invasion and Metastasis	Cancer	Urinary bladder cancer	lncRNA	PCG	ENSG00000251562	GRCh38_11:65497688-65506516	ENSG00000039068	NA	378938	999	HCN|LINC00047|NCRNA00047|NEAT2|PRO2853	Arc-1|BCDS1|CD324|CDHE|ECAD|LCAM|UVO	Upregulated MALAT-1 contributes to bladder cancer cell migration by inducing epithelial-to-mesenchymal transition. We verified that MALAT-1 levels were upregulated in bladder cancer tissues compared with adjacent normal tissues. Downregulation of MALAT-1 resulted in a decrease of the epithelial-mesenchymal transition (EMT)-associated ZEB1, ZEB2 and Slug levels, and an increase of E-cadherin level…	22722759	RID02520	expression association
Osteosarcoma	MALAT1	RET	positively-E	luciferase reporter assay	upregulation	qPCR	NA	NA	PI3K/AKT signaling pathway(+);cell stemness(+)	ceRNA(miR-129-5p)	regulation	NA	NA	NA	Evading Apoptosis;Insensitivity to Antigrowth Signals;Reprogramming Energy Metabolism;Self Sufficiency in Growth Signals;Sustained Angiogenesis;Tissue Invasion and Metastasis;Limitless Replicative Potential	Cancer	Osteosarcoma	lncRNA	PCG	ENSG00000251562	GRCh38_11:65497688-65506516	ENSG00000165731	NA	378938	5979	HCN|LINC00047|NCRNA00047|NEAT2|PRO2853	CDHF12|CDHR16|HSCR1|MEN2A|MEN2B|MTC1|PTC|RET-ELE1	MALAT1 was significantly up-regulated in osteosarcoma tissues compared with adjacent non-tumor soft tissues. MALAT1 was significantly up-regulated in osteosarcoma tissues compared with adjacent non-tumor soft tissues. Moreover, rescue experiment and luciferase reporter assay results indicated that MALAT1 modulates RET expression by sponging miR-129-5p in osteosarcomas. Furthermore, MALAT1 augment…	30481748	RID02522	ceRNA or sponge
Ovarian cancer	PVT1	EZH2	interact	RIP	upregulation	qPCR	NA	NA	epithelial to mesenchymal transition(+)	interact with protein	binding/interaction	RNA-protein	NA	NA	Tissue Invasion and Metastasis	Cancer	Ovarian cancer	lncRNA	PCG	ENSG00000249859	GRCh38_8:127794526-128187101	ENSG00000106462	NA	5820	2146	LINC00079|MIR1204HG|NCRNA00079|onco-lncRNA-100	ENX-1|ENX1|EZH2b|KMT6|KMT6A|WVS|WVS2	LncRNA PVT1 promotes ovarian cancer progression by silencing miR-214.The expression of PVT1 was up-regulated in ovarian cancer tissues and cell lines.The promotion of ovarian cancer progression by PVT1 involved in regulation of the epithelial-mesenchymal transition process and PVT1 interaction with EZH2 represses miR-214 expression in ovarian cancer cells.	30197791	RID02530	interact with protein
Ovarian cancer	PVT1	miR-214	negatively-E	RIP;ChIP	upregulation	qPCR	NA	NA	epithelial to mesenchymal transition(+)	histone modification	regulation	NA	NA	NA	Tissue Invasion and Metastasis	Cancer	Ovarian cancer	lncRNA	miRNA	ENSG00000249859	GRCh38_8:127794526-128187101	NA	NA	5820	NA	LINC00079|MIR1204HG|NCRNA00079|onco-lncRNA-100	NA	LncRNA PVT1 promotes ovarian cancer progression by silencing miR-214.The expression of PVT1 was up-regulated in ovarian cancer tissues and cell lines.The promotion of ovarian cancer progression by PVT1 involved in regulation of the epithelial-mesenchymal transition process and PVT1 interaction with EZH2 represses miR-214 expression in ovarian cancer cells.	30197791	RID02531	epigenetic regulation
Breast cancer	MALAT1	ELAVL1	interact	RIP;ChIP	upregulation	qPCR	NA	NA	epithelial to mesenchymal transition(-)	interact with protein	binding/interaction	RNA-protein	NA	NA	Tissue Invasion and Metastasis	Cancer	Breast cancer	lncRNA	PCG	ENSG00000251562	GRCh38_11:65497688-65506516	ENSG00000066044	NA	378938	1994	HCN|LINC00047|NCRNA00047|NEAT2|PRO2853	ELAV1|HUR|Hua|MelG	The Ribonucleic Complex HuR-MALAT1 Represses CD133 Expression and Suppresses Epithelial-Mesenchymal Transition in Breast Cancer. In this study, we show that a ribonucleoprotein complex including the long noncoding RNA MALAT1 and the RNA-binding protein HuR (ELAVL1) binds the CD133 promoter region to regulate its expression. In conclusion, our findings suggest that the failure of a repressive comp…	27197265	RID02608	interact with protein
Cervical cancer	MALAT1	miR-375	negatively-F	luciferase reporter assay	upregulation	qPCR	NA	NA	epithelial to mesenchymal transition(-)	sponge	binding/interaction	RNA-RNA	NA	NA	Tissue Invasion and Metastasis	Cancer	Cervical cancer	lncRNA	miRNA	ENSG00000251562	GRCh38_11:65497688-65506516	NA	NA	378938	NA	HCN|LINC00047|NCRNA00047|NEAT2|PRO2853	NA	MiR-375 Is Epigenetically Downregulated by HPV-16 E6 Mediated DNMT1 Upregulation and Modulates EMT of Cervical Cancer Cells by Suppressing lncRNA MALAT1.Our bioinformatics analysis showed that MALAT1 has three putative binding sites with miR-375 and the following dual luciferase assay confirmed two of them. QRT-PCR analysis showed that miR-375 overexpression significantly reduced MALAT1 expressio…	27658300	RID02615	ceRNA or sponge
Cervical cancer	MALAT1	CDH2	positively-E	luciferase reporter assay	upregulation	qPCR	NA	NA	epithelial to mesenchymal transition(-)	NA	association	NA	NA	NA	Tissue Invasion and Metastasis	Cancer	Cervical cancer	lncRNA	PCG	ENSG00000251562	GRCh38_11:65497688-65506516	ENSG00000170558	NA	378938	1000	HCN|LINC00047|NCRNA00047|NEAT2|PRO2853	CD325|CDHN|CDw325|NCAD	MiR-375 Is Epigenetically Downregulated by HPV-16 E6 Mediated DNMT1 Upregulation and Modulates EMT of Cervical Cancer Cells by Suppressing lncRNA MALAT1.Our bioinformatics analysis showed that MALAT1 has three putative binding sites with miR-375 and the following dual luciferase assay confirmed two of them. QRT-PCR analysis showed that miR-375 overexpression significantly reduced MALAT1 expressio…	27658300	RID02616	expression association
Pancreatic cancer	MALAT1	LATS1	positively-E	western blot;IHC	upregulation	qPCR	NA	NA	Hippo/YAP signaling pathway(+);cell proliferation(-);cell migration(-);cell invasion(-);apoptosis process(+)	NA	association	NA	NA	NA	Insensitivity to Antigrowth Signals;Tissue Invasion and Metastasis;Evading Apoptosis	Cancer	Pancreatic cancer	lncRNA	PCG	ENSG00000251562	GRCh38_11:65497688-65506516	ENSG00000131023	NA	378938	9113	HCN|LINC00047|NCRNA00047|NEAT2|PRO2853	WARTS|wts	Study on mechanism about long noncoding RNA MALAT1 affecting pancreatic cancer by regulating Hippo-YAP signaling. The microarray analysis determined that lncRNA MALAT1 in pancreatic cancer was highly expressed. LncRNA MALAT1 presented an extremely high expression level in pancreatic cancer tissues and cells. After transfected with si-MALAT1, the proliferation of AsPC-1 cells decreased, induce apo…	29215734	RID02630	expression association
Pancreatic cancer	MALAT1	YAP1	negatively-E	western blot;IHC	upregulation	qPCR	NA	NA	Hippo/YAP signaling pathway(+);cell proliferation(-);cell migration(-);cell invasion(-);apoptosis process(+)	NA	association	NA	NA	NA	Insensitivity to Antigrowth Signals;Tissue Invasion and Metastasis;Evading Apoptosis	Cancer	Pancreatic cancer	lncRNA	PCG	ENSG00000251562	GRCh38_11:65497688-65506516	ENSG00000137693	NA	378938	10413	HCN|LINC00047|NCRNA00047|NEAT2|PRO2853	COB1|YAP|YAP2|YAP65|YKI	Study on mechanism about long noncoding RNA MALAT1 affecting pancreatic cancer by regulating Hippo-YAP signaling. The microarray analysis determined that lncRNA MALAT1 in pancreatic cancer was highly expressed. LncRNA MALAT1 presented an extremely high expression level in pancreatic cancer tissues and cells. After transfected with si-MALAT1, the proliferation of AsPC-1 cells decreased, induce apo…	29215734	RID02631	expression association
