# Supplementary material for: Prevalence of Inflammatory Pathways Over Immuno-Tolerance in Peripheral Blood Mononuclear Cells of Recent-Onset Type 1 Diabetes
Source: Front Immunol. 2022 Jan 4;12:765264. doi: 10.3389/fimmu.2021.765264 (PMC8764313; doi:10.3389/fimmu.2021.765264)
Supplement: Supplementary file 10 [file Table_10.xlsx]

## Sheet: Suppl 10S
Supplementary Table 10S- LncRNA2Target
Species	lncRNA_name_from_paper	LncRNA_official_symbol	Entrez_ID	Genome_build	Location	Strand	Ensembl_ID	GENCODE_gene_name	GENCODE_version	GENCODE_location	Tissue_Origin	Cell_Line	Disease_state	LncRNA_experiment	Target_symbol_from_paper	Target_official_symbol	Target_entrez_gene_ID	Description	PMID	Reference
Homo sapiens	CASC15	CASC15	401237	GRCh38.p12	chr6:21666413-22195820	+	ENSG00000272168	LINC00340	gencode.v28	chr6:21664772-22368328	Embryonic Kidney	293 T	Pediatric acute myeloid leukemia	Knockdown	SOX4	SOX4	6659	Differentially regulated genes following CASC15 knockdown were enriched for predicted transcriptional targets of the Yin and Yang-1 (YY1) transcription factor. Interestingly, we found that CASC15 enhances YY1-mediated regulation of the SOX4 promoter.	28724437	Fernando, T. R., et al. (2017). The lncRNA CASC15 regulates SOX4 expression in RUNX1-rearranged acute leukemia. Mol Cancer 16(1): 126.
Homo sapiens	CASC15	CASC15	401237	GRCh38.p12	chr6:21666413-22195820	+	ENSG00000272168	LINC00340	gencode.v28	chr6:21664772-22368328	Stomach	AGS and SGC7901	Gastric cancer	Knockdown	EZH2	EZH2	2146	CASC15 involvement in the tumorigenesis of GC occurs when CASC15 interacts with EZH2 and WDR5 to modulate CDKN1A in nucleus.	29489064	Wu, Q., et al. (2018). Long non-coding RNA CASC15 regulates gastric cancer cell proliferation, migration and epithelial mesenchymal transition by targeting CDKN1A and ZEB1. Mol Oncol 12(6): 799-813.
Homo sapiens	CASC15	CASC15	401237	GRCh38.p12	chr6:21666413-22195820	+	ENSG00000272168	LINC00340	gencode.v28	chr6:21664772-22368328	Stomach	AGS and SGC7901	Gastric cancer	Knockdown	WDR5	WDR5	11091	CASC15 involvement in the tumorigenesis of GC occurs when CASC15 interacts with EZH2 and WDR5 to modulate CDKN1A in nucleus.	29489064	Wu, Q., et al. (2018). Long non-coding RNA CASC15 regulates gastric cancer cell proliferation, migration and epithelial mesenchymal transition by targeting CDKN1A and ZEB1. Mol Oncol 12(6): 799-813.
Homo sapiens	FBXL19-AS1	FBXL19-AS1	283932	GRCh38.p12	chr16:30919319-30923269	-	ENSG00000260852	FBXL19-AS1	gencode.v28	chr16:30919319-30923269	Embryonic Kidney	HEK293	Colorectal cancer	Dual luciferase reporter assays	miR-203	MIR203A	406986	Functionally, knockdown of FBXL19-AS1 played tumor-suppressive effects by inhibiting cell proliferation, migration and invasion in vitro and tumor growth and metastasis in vivo.Bioinformatics analysis predicted that miR-203 was potentially targeted by FBXL19-AS1, which was confirmed by dual-luciferase reporter assay.	28479250	Shen, B., et al. (2017). Long non-coding RNA FBXL19-AS1 plays oncogenic role in colorectal cancer by sponging miR-203. Biochem Biophys Res Commun 488(1): 67-73.
Homo sapiens	HOTAIRM1	HOTAIRM1	100506311	GRCh38.p12	chr7:27096094-27100258	+	ENSG00000233429	HOTAIRM1	gencode.v28	chr7:27095647-27100265	Peripheral Blood	NB4	Acute promyelocytic leukemia	Knockdown	HOXA1	HOXA1	3198	HOTAIRM plays a role in the regulation of gene expression during RA-induced myeloid differentiation (Zhang (2009)). Knock-down of HOTAIRM prevented induction of HOXA1 and HOXA4 expression during myeloid differentiation as well as the induction of myeloid differentiation genes CD11b and CD18.	19144990	Zhang, X., et al. (2009). A myelopoiesis-associated regulatory intergenic noncoding RNA transcript within the human HOXA cluster. Blood 113(11): 2526-2534.
Homo sapiens	HOTAIRM1	HOTAIRM1	100506311	GRCh38.p12	chr7:27096094-27100258	+	ENSG00000233429	HOTAIRM1	gencode.v28	chr7:27095647-27100265	Peripheral Blood	NB4	Acute promyelocytic leukemia	Knockdown	HOXA4	HOXA4	3201	HOTAIRM plays a role in the regulation of gene expression during RA-induced myeloid differentiation (Zhang (2009)). Knock-down of HOTAIRM prevented induction of HOXA1 and HOXA4 expression during myeloid differentiation as well as the induction of myeloid differentiation genes CD11b and CD18.	19144990	Zhang, X., et al. (2009). A myelopoiesis-associated regulatory intergenic noncoding RNA transcript within the human HOXA cluster. Blood 113(11): 2526-2534.
Homo sapiens	HOTAIRM1	HOTAIRM1	100506311	GRCh38.p12	chr7:27096094-27100258	+	ENSG00000233429	HOTAIRM1	gencode.v28	chr7:27095647-27100265	Embryonic Kidney	HEK-293 T	Acute promyelocytic leukemia	Dual luciferase reporter assay, RNA immunoprecipitation	miR-106b	MIR106B	406900	Finally, through the use of a dual luciferase activity assay, AGO2 RNA immunoprecipitation and RNA pull-down, HOTAIRM1 was revealed to act as a microRNA sponge in a pathway that included miR-20a/106b, miR-125b and their targets ULK1, E2F1 and DRAM2	27740626	Chen, Z. H., et al. (2017). The lncRNA HOTAIRM1 regulates the degradation of PML-RARA oncoprotein and myeloid cell differentiation by enhancing the autophagy pathway. Cell Death Differ 24(2): 212-224.
Homo sapiens	HOTAIRM1	HOTAIRM1	100506311	GRCh38.p12	chr7:27096094-27100258	+	ENSG00000233429	HOTAIRM1	gencode.v28	chr7:27095647-27100265	Embryonic Kidney	HEK-293 T	Acute promyelocytic leukemia	Dual luciferase reporter assay, RNA immunoprecipitation	miR-125b	MIR125B1	406911	Finally, through the use of a dual luciferase activity assay, AGO2 RNA immunoprecipitation and RNA pull-down, HOTAIRM1 was revealed to act as a microRNA sponge in a pathway that included miR-20a/106b, miR-125b and their targets ULK1, E2F1 and DRAM2	27740626	Chen, Z. H., et al. (2017). The lncRNA HOTAIRM1 regulates the degradation of PML-RARA oncoprotein and myeloid cell differentiation by enhancing the autophagy pathway. Cell Death Differ 24(2): 212-224.
Homo sapiens	HOTAIRM1	HOTAIRM1	100506311	GRCh38.p12	chr7:27096094-27100258	+	ENSG00000233429	HOTAIRM1	gencode.v28	chr7:27095647-27100265	Embryonic Kidney	HEK-293 T	Acute promyelocytic leukemia	Dual luciferase reporter assay, RNA immunoprecipitation	miR-20a	miR-20a	777935	Finally, through the use of a dual luciferase activity assay, AGO2 RNA immunoprecipitation and RNA pull-down, HOTAIRM1 was revealed to act as a microRNA sponge in a pathway that included miR-20a/106b, miR-125b and their targets ULK1, E2F1 and DRAM2	27740626	Chen, Z. H., et al. (2017). The lncRNA HOTAIRM1 regulates the degradation of PML-RARA oncoprotein and myeloid cell differentiation by enhancing the autophagy pathway. Cell Death Differ 24(2): 212-224.
Homo sapiens	HOTAIRM1	HOTAIRM1	100506311	GRCh38.p12	chr7:27096094-27100258	+	ENSG00000233429	HOTAIRM1	gencode.v28	chr7:27095647-27100265	Embryonic Kidney	293T	Normal	RNA immunoprecipitation, Overexpression	miR-3960	MIR3960	100616250	In addition, based on the competing endogenous RNA hypothesis, we discovered miR-3960 targeting both HOTAIRM1 and the DC differentiation repression gene, HOXA1, by most possibly constructing a potential competing endogenous RNA network.	28280365	Xin, J., et al. (2017). Downregulation of long noncoding RNA HOTAIRM1 promotes monocyte/dendritic cell differentiation through competitively binding to endogenous miR-3960. Onco Targets Ther 10: 1307-1315.
Homo sapiens	LINC01410	LINC01410	103352539	GRCh38.p12	chr9:62801465-62813486	+	ENSG00000238113	RP11-262H14.1	gencode.v28	chr9:62801461-62813486	Stomach	SGC-7901 and MNK-45	Gastric cancer	Knockdown, Overexpression	miR-532-5p	MIR532	693124	Furthermore, we demonstrated miR-532-5p down-regulation was caused by aberrantly high expression of LINC01410 in GC.	29483646	Zhang, J. X., et al. (2018). LINC01410-miR-532-NCF2-NF-kB feedback loop promotes gastric cancer angiogenesis and metastasis. Oncogene.
Homo sapiens	MALAT1	MALAT1	378938	GRCh38.p12	chr11:65497738-65506516	+	ENSG00000251562	MALAT1	gencode.v28	chr11:65497688-65506516	Lung	A549	Lung cancer	Knockdown	CCT4	CCT4	10575	MALAT-1, a long non-coding RNA, is associated with metastasis, but its role in the metastatic process remains unknown. Here, we show that short-interfering RNA-mediated MALAT-1 silencing impaired in vitro cell motility of lung cancer cells and influenced the expression of numerous genes. In these genes, knockdown of any one of CTHRC1, CCT4, HMMR, or ROD1 clearly inhibited cell migration.	20937273	Tano, K., et al. (2010). MALAT-1 enhances cell motility of lung adenocarcinoma cells by influencing the expression of motility-related genes. FEBS Lett 584(22): 4575-4580.
Homo sapiens	MALAT1	MALAT1	378938	GRCh38.p12	chr11:65497738-65506516	+	ENSG00000251562	MALAT1	gencode.v28	chr11:65497688-65506516	Lung	A549	Lung cancer	Knockdown	CTHRC1	CTHRC1	115908	MALAT-1, a long non-coding RNA, is associated with metastasis, but its role in the metastatic process remains unknown. Here, we show that short-interfering RNA-mediated MALAT-1 silencing impaired in vitro cell motility of lung cancer cells and influenced the expression of numerous genes. In these genes, knockdown of any one of CTHRC1, CCT4, HMMR, or ROD1 clearly inhibited cell migration.	20937273	Tano, K., et al. (2010). MALAT-1 enhances cell motility of lung adenocarcinoma cells by influencing the expression of motility-related genes. FEBS Lett 584(22): 4575-4580.
Homo sapiens	MALAT1	MALAT1	378938	GRCh38.p12	chr11:65497738-65506516	+	ENSG00000251562	MALAT1	gencode.v28	chr11:65497688-65506516	Lung	A549	Lung cancer	Knockdown	HMMR	HMMR	3161	MALAT-1, a long non-coding RNA, is associated with metastasis, but its role in the metastatic process remains unknown. Here, we show that short-interfering RNA-mediated MALAT-1 silencing impaired in vitro cell motility of lung cancer cells and influenced the expression of numerous genes. In these genes, knockdown of any one of CTHRC1, CCT4, HMMR, or ROD1 clearly inhibited cell migration.	20937273	Tano, K., et al. (2010). MALAT-1 enhances cell motility of lung adenocarcinoma cells by influencing the expression of motility-related genes. FEBS Lett 584(22): 4575-4580.
Homo sapiens	MALAT1	MALAT1	378938	GRCh38.p12	chr11:65497738-65506516	+	ENSG00000251562	MALAT1	gencode.v28	chr11:65497688-65506516	Lung	A549	Lung cancer	Knockdown	ROD1	PTBP3	9991	MALAT-1, a long non-coding RNA, is associated with metastasis, but its role in the metastatic process remains unknown. Here, we show that short-interfering RNA-mediated MALAT-1 silencing impaired in vitro cell motility of lung cancer cells and influenced the expression of numerous genes. In these genes, knockdown of any one of CTHRC1, CCT4, HMMR, or ROD1 clearly inhibited cell migration.	20937273	Tano, K., et al. (2010). MALAT-1 enhances cell motility of lung adenocarcinoma cells by influencing the expression of motility-related genes. FEBS Lett 584(22): 4575-4580.
Homo sapiens	MALAT1	MALAT1	378938	GRCh38.p12	chr11:65497738-65506516	+	ENSG00000251562	MALAT1	gencode.v28	chr11:65497688-65506516	Bladder	T24	Bladder cancer	Knockdown	E-cadherin	CDH1	999	MALAT-1 levels were upregulated in bladder cancer tissues compared with adjacent normal tissues, and MALAT-1 expression was remarkably increased in primary tumors that subsequently metastasized, when compared to those primary tumors that did not metastasize. SiRNA-mediated MALAT-1 silencing impaired in vitro bladder cancer cell migration. Downregulation of MALAT-1 resulted in a decrease of the ep…	22722759	Ying, L., et al. (2012). Upregulated MALAT-1 contributes to bladder cancer cell migration by inducing epithelial-to-mesenchymal transition. Mol Biosyst 8(9): 2289-2294.
Homo sapiens	MALAT1	MALAT1	378938	GRCh38.p12	chr11:65497738-65506516	+	ENSG00000251562	MALAT1	gencode.v28	chr11:65497688-65506516	Bladder	T24	Bladder cancer	Knockdown	SNAI2	SNAI2	6591	MALAT-1 levels were upregulated in bladder cancer tissues compared with adjacent normal tissues, and MALAT-1 expression was remarkably increased in primary tumors that subsequently metastasized, when compared to those primary tumors that did not metastasize. SiRNA-mediated MALAT-1 silencing impaired in vitro bladder cancer cell migration. Downregulation of MALAT-1 resulted in a decrease of the ep…	22722759	Ying, L., et al. (2012). Upregulated MALAT-1 contributes to bladder cancer cell migration by inducing epithelial-to-mesenchymal transition. Mol Biosyst 8(9): 2289-2294.
Homo sapiens	MALAT1	MALAT1	378938	GRCh38.p12	chr11:65497738-65506516	+	ENSG00000251562	MALAT1	gencode.v28	chr11:65497688-65506516	Bladder	T24	Bladder cancer	Knockdown	ZEB1	ZEB1	6935	MALAT-1 levels were upregulated in bladder cancer tissues compared with adjacent normal tissues, and MALAT-1 expression was remarkably increased in primary tumors that subsequently metastasized, when compared to those primary tumors that did not metastasize. SiRNA-mediated MALAT-1 silencing impaired in vitro bladder cancer cell migration. Downregulation of MALAT-1 resulted in a decrease of the ep…	22722759	Ying, L., et al. (2012). Upregulated MALAT-1 contributes to bladder cancer cell migration by inducing epithelial-to-mesenchymal transition. Mol Biosyst 8(9): 2289-2294.
Homo sapiens	MALAT1	MALAT1	378938	GRCh38.p12	chr11:65497738-65506516	+	ENSG00000251562	MALAT1	gencode.v28	chr11:65497688-65506516	Bladder	T24	Bladder cancer	Knockdown	ZEB2	ZEB2	9839	MALAT-1 levels were upregulated in bladder cancer tissues compared with adjacent normal tissues, and MALAT-1 expression was remarkably increased in primary tumors that subsequently metastasized, when compared to those primary tumors that did not metastasize. SiRNA-mediated MALAT-1 silencing impaired in vitro bladder cancer cell migration. Downregulation of MALAT-1 resulted in a decrease of the ep…	22722759	Ying, L., et al. (2012). Upregulated MALAT-1 contributes to bladder cancer cell migration by inducing epithelial-to-mesenchymal transition. Mol Biosyst 8(9): 2289-2294.
Homo sapiens	MALAT1	MALAT1	378938	GRCh38.p12	chr11:65497738-65506516	+	ENSG00000251562	MALAT1	gencode.v28	chr11:65497688-65506516	Lung	A549	Lung cancer	Knockdown	ABCA1	ABCA1	19	To uncover its functional importance, we developed a MALAT1 knockout model in human lung tumor cells. Proposed mechanisms of action include regulation of splicing or gene expression. In lung cancer, MALAT1 does not alter alternative splicing but actively regulates gene expression including a set of metastasis-associated genes. We focused on the deregulated genes at the transcript level whose expr…	23243023	Gutschner, T., et al. (2013). The noncoding RNA MALAT1 is a critical regulator of the metastasis phenotype of lung cancer cells. Cancer Res 73(3): 1180-1189.
Homo sapiens	MALAT1	MALAT1	378938	GRCh38.p12	chr11:65497738-65506516	+	ENSG00000251562	MALAT1	gencode.v28	chr11:65497688-65506516	Lung	A549	Lung cancer	Knockdown	ADAMTS12	ADAMTS12	81792	To uncover its functional importance, we developed a MALAT1 knockout model in human lung tumor cells. Proposed mechanisms of action include regulation of splicing or gene expression. In lung cancer, MALAT1 does not alter alternative splicing but actively regulates gene expression including a set of metastasis-associated genes. We focused on the deregulated genes at the transcript level whose expr…	23243023	Gutschner, T., et al. (2013). The noncoding RNA MALAT1 is a critical regulator of the metastasis phenotype of lung cancer cells. Cancer Res 73(3): 1180-1189.
Homo sapiens	MALAT1	MALAT1	378938	GRCh38.p12	chr11:65497738-65506516	+	ENSG00000251562	MALAT1	gencode.v28	chr11:65497688-65506516	Lung	A549	Lung cancer	Knockdown	LPHN2	ADGRL2	23266	To uncover its functional importance, we developed a MALAT1 knockout model in human lung tumor cells. Proposed mechanisms of action include regulation of splicing or gene expression. In lung cancer, MALAT1 does not alter alternative splicing but actively regulates gene expression including a set of metastasis-associated genes. We focused on the deregulated genes at the transcript level whose expr…	23243023	Gutschner, T., et al. (2013). The noncoding RNA MALAT1 is a critical regulator of the metastasis phenotype of lung cancer cells. Cancer Res 73(3): 1180-1189.
Homo sapiens	MALAT1	MALAT1	378938	GRCh38.p12	chr11:65497738-65506516	+	ENSG00000251562	MALAT1	gencode.v28	chr11:65497688-65506516	Lung	A549	Lung cancer	Knockdown	BMPER	BMPER	168667	To uncover its functional importance, we developed a MALAT1 knockout model in human lung tumor cells. Proposed mechanisms of action include regulation of splicing or gene expression. In lung cancer, MALAT1 does not alter alternative splicing but actively regulates gene expression including a set of metastasis-associated genes. We focused on the deregulated genes at the transcript level whose expr…	23243023	Gutschner, T., et al. (2013). The noncoding RNA MALAT1 is a critical regulator of the metastasis phenotype of lung cancer cells. Cancer Res 73(3): 1180-1189.
Homo sapiens	MALAT1	MALAT1	378938	GRCh38.p12	chr11:65497738-65506516	+	ENSG00000251562	MALAT1	gencode.v28	chr11:65497688-65506516	Lung	A549	Lung cancer	Knockdown	CA2	CA2	760	To uncover its functional importance, we developed a MALAT1 knockout model in human lung tumor cells. Proposed mechanisms of action include regulation of splicing or gene expression. In lung cancer, MALAT1 does not alter alternative splicing but actively regulates gene expression including a set of metastasis-associated genes. We focused on the deregulated genes at the transcript level whose expr…	23243023	Gutschner, T., et al. (2013). The noncoding RNA MALAT1 is a critical regulator of the metastasis phenotype of lung cancer cells. Cancer Res 73(3): 1180-1189.
Homo sapiens	MALAT1	MALAT1	378938	GRCh38.p12	chr11:65497738-65506516	+	ENSG00000251562	MALAT1	gencode.v28	chr11:65497688-65506516	Lung	A549	Lung cancer	Knockdown	CDCP1	CDCP1	64866	To uncover its functional importance, we developed a MALAT1 knockout model in human lung tumor cells. Proposed mechanisms of action include regulation of splicing or gene expression. In lung cancer, MALAT1 does not alter alternative splicing but actively regulates gene expression including a set of metastasis-associated genes. We focused on the deregulated genes at the transcript level whose expr…	23243023	Gutschner, T., et al. (2013). The noncoding RNA MALAT1 is a critical regulator of the metastasis phenotype of lung cancer cells. Cancer Res 73(3): 1180-1189.
Homo sapiens	MALAT1	MALAT1	378938	GRCh38.p12	chr11:65497738-65506516	+	ENSG00000251562	MALAT1	gencode.v28	chr11:65497688-65506516	Lung	A549	Lung cancer	Knockdown	COL6A1	COL6A1	1291	To uncover its functional importance, we developed a MALAT1 knockout model in human lung tumor cells. Proposed mechanisms of action include regulation of splicing or gene expression. In lung cancer, MALAT1 does not alter alternative splicing but actively regulates gene expression including a set of metastasis-associated genes. We focused on the deregulated genes at the transcript level whose expr…	23243023	Gutschner, T., et al. (2013). The noncoding RNA MALAT1 is a critical regulator of the metastasis phenotype of lung cancer cells. Cancer Res 73(3): 1180-1189.
Homo sapiens	MALAT1	MALAT1	378938	GRCh38.p12	chr11:65497738-65506516	+	ENSG00000251562	MALAT1	gencode.v28	chr11:65497688-65506516	Lung	A549	Lung cancer	Knockdown	CPM	CPM	1368	To uncover its functional importance, we developed a MALAT1 knockout model in human lung tumor cells. Proposed mechanisms of action include regulation of splicing or gene expression. In lung cancer, MALAT1 does not alter alternative splicing but actively regulates gene expression including a set of metastasis-associated genes. We focused on the deregulated genes at the transcript level whose expr…	23243023	Gutschner, T., et al. (2013). The noncoding RNA MALAT1 is a critical regulator of the metastasis phenotype of lung cancer cells. Cancer Res 73(3): 1180-1189.
Homo sapiens	MALAT1	MALAT1	378938	GRCh38.p12	chr11:65497738-65506516	+	ENSG00000251562	MALAT1	gencode.v28	chr11:65497688-65506516	Lung	A549	Lung cancer	Knockdown	CSF1	CSF1	1435	To uncover its functional importance, we developed a MALAT1 knockout model in human lung tumor cells. Proposed mechanisms of action include regulation of splicing or gene expression. In lung cancer, MALAT1 does not alter alternative splicing but actively regulates gene expression including a set of metastasis-associated genes. We focused on the deregulated genes at the transcript level whose expr…	23243023	Gutschner, T., et al. (2013). The noncoding RNA MALAT1 is a critical regulator of the metastasis phenotype of lung cancer cells. Cancer Res 73(3): 1180-1189.
Homo sapiens	MALAT1	MALAT1	378938	GRCh38.p12	chr11:65497738-65506516	+	ENSG00000251562	MALAT1	gencode.v28	chr11:65497688-65506516	Lung	A549	Lung cancer	Knockdown	CXCL5	CXCL5	6374	To uncover its functional importance, we developed a MALAT1 knockout model in human lung tumor cells. Proposed mechanisms of action include regulation of splicing or gene expression. In lung cancer, MALAT1 does not alter alternative splicing but actively regulates gene expression including a set of metastasis-associated genes. We focused on the deregulated genes at the transcript level whose expr…	23243023	Gutschner, T., et al. (2013). The noncoding RNA MALAT1 is a critical regulator of the metastasis phenotype of lung cancer cells. Cancer Res 73(3): 1180-1189.
Homo sapiens	MALAT1	MALAT1	378938	GRCh38.p12	chr11:65497738-65506516	+	ENSG00000251562	MALAT1	gencode.v28	chr11:65497688-65506516	Lung	A549	Lung cancer	Knockdown	DRD1	DRD1	1812	To uncover its functional importance, we developed a MALAT1 knockout model in human lung tumor cells. Proposed mechanisms of action include regulation of splicing or gene expression. In lung cancer, MALAT1 does not alter alternative splicing but actively regulates gene expression including a set of metastasis-associated genes. We focused on the deregulated genes at the transcript level whose expr…	23243023	Gutschner, T., et al. (2013). The noncoding RNA MALAT1 is a critical regulator of the metastasis phenotype of lung cancer cells. Cancer Res 73(3): 1180-1189.
Homo sapiens	MALAT1	MALAT1	378938	GRCh38.p12	chr11:65497738-65506516	+	ENSG00000251562	MALAT1	gencode.v28	chr11:65497688-65506516	Lung	A549	Lung cancer	Knockdown	GPC6	GPC6	10082	To uncover its functional importance, we developed a MALAT1 knockout model in human lung tumor cells. Proposed mechanisms of action include regulation of splicing or gene expression. In lung cancer, MALAT1 does not alter alternative splicing but actively regulates gene expression including a set of metastasis-associated genes. We focused on the deregulated genes at the transcript level whose expr…	23243023	Gutschner, T., et al. (2013). The noncoding RNA MALAT1 is a critical regulator of the metastasis phenotype of lung cancer cells. Cancer Res 73(3): 1180-1189.
Homo sapiens	MALAT1	MALAT1	378938	GRCh38.p12	chr11:65497738-65506516	+	ENSG00000251562	MALAT1	gencode.v28	chr11:65497688-65506516	Lung	A549	Lung cancer	Knockdown	HNF4G	HNF4G	3174	To uncover its functional importance, we developed a MALAT1 knockout model in human lung tumor cells. Proposed mechanisms of action include regulation of splicing or gene expression. In lung cancer, MALAT1 does not alter alternative splicing but actively regulates gene expression including a set of metastasis-associated genes. We focused on the deregulated genes at the transcript level whose expr…	23243023	Gutschner, T., et al. (2013). The noncoding RNA MALAT1 is a critical regulator of the metastasis phenotype of lung cancer cells. Cancer Res 73(3): 1180-1189.
Homo sapiens	MALAT1	MALAT1	378938	GRCh38.p12	chr11:65497738-65506516	+	ENSG00000251562	MALAT1	gencode.v28	chr11:65497688-65506516	Lung	A549	Lung cancer	Knockdown	LAYN	LAYN	143903	To uncover its functional importance, we developed a MALAT1 knockout model in human lung tumor cells. Proposed mechanisms of action include regulation of splicing or gene expression. In lung cancer, MALAT1 does not alter alternative splicing but actively regulates gene expression including a set of metastasis-associated genes. We focused on the deregulated genes at the transcript level whose expr…	23243023	Gutschner, T., et al. (2013). The noncoding RNA MALAT1 is a critical regulator of the metastasis phenotype of lung cancer cells. Cancer Res 73(3): 1180-1189.
Homo sapiens	MALAT1	MALAT1	378938	GRCh38.p12	chr11:65497738-65506516	+	ENSG00000251562	MALAT1	gencode.v28	chr11:65497688-65506516	Lung	A549	Lung cancer	Knockdown	LPAR1	LPAR1	1902	To uncover its functional importance, we developed a MALAT1 knockout model in human lung tumor cells. Proposed mechanisms of action include regulation of splicing or gene expression. In lung cancer, MALAT1 does not alter alternative splicing but actively regulates gene expression including a set of metastasis-associated genes. We focused on the deregulated genes at the transcript level whose expr…	23243023	Gutschner, T., et al. (2013). The noncoding RNA MALAT1 is a critical regulator of the metastasis phenotype of lung cancer cells. Cancer Res 73(3): 1180-1189.
Homo sapiens	MALAT1	MALAT1	378938	GRCh38.p12	chr11:65497738-65506516	+	ENSG00000251562	MALAT1	gencode.v28	chr11:65497688-65506516	Lung	A549	Lung cancer	Knockdown	LY6K	LY6K	54742	To uncover its functional importance, we developed a MALAT1 knockout model in human lung tumor cells. Proposed mechanisms of action include regulation of splicing or gene expression. In lung cancer, MALAT1 does not alter alternative splicing but actively regulates gene expression including a set of metastasis-associated genes. We focused on the deregulated genes at the transcript level whose expr…	23243023	Gutschner, T., et al. (2013). The noncoding RNA MALAT1 is a critical regulator of the metastasis phenotype of lung cancer cells. Cancer Res 73(3): 1180-1189.
Homo sapiens	MALAT1	MALAT1	378938	GRCh38.p12	chr11:65497738-65506516	+	ENSG00000251562	MALAT1	gencode.v28	chr11:65497688-65506516	Lung	A549	Lung cancer	Knockdown	MCAM	MCAM	4162	To uncover its functional importance, we developed a MALAT1 knockout model in human lung tumor cells. Proposed mechanisms of action include regulation of splicing or gene expression. In lung cancer, MALAT1 does not alter alternative splicing but actively regulates gene expression including a set of metastasis-associated genes. We focused on the deregulated genes at the transcript level whose expr…	23243023	Gutschner, T., et al. (2013). The noncoding RNA MALAT1 is a critical regulator of the metastasis phenotype of lung cancer cells. Cancer Res 73(3): 1180-1189.
Homo sapiens	MALAT1	MALAT1	378938	GRCh38.p12	chr11:65497738-65506516	+	ENSG00000251562	MALAT1	gencode.v28	chr11:65497688-65506516	Lung	A549	Lung cancer	Knockdown	MIA2	MIA2	117153	To uncover its functional importance, we developed a MALAT1 knockout model in human lung tumor cells. Proposed mechanisms of action include regulation of splicing or gene expression. In lung cancer, MALAT1 does not alter alternative splicing but actively regulates gene expression including a set of metastasis-associated genes. We focused on the deregulated genes at the transcript level whose expr…	23243023	Gutschner, T., et al. (2013). The noncoding RNA MALAT1 is a critical regulator of the metastasis phenotype of lung cancer cells. Cancer Res 73(3): 1180-1189.
Homo sapiens	MALAT1	MALAT1	378938	GRCh38.p12	chr11:65497738-65506516	+	ENSG00000251562	MALAT1	gencode.v28	chr11:65497688-65506516	Lung	A549	Lung cancer	Knockdown	NNMT	NNMT	4837	To uncover its functional importance, we developed a MALAT1 knockout model in human lung tumor cells. Proposed mechanisms of action include regulation of splicing or gene expression. In lung cancer, MALAT1 does not alter alternative splicing but actively regulates gene expression including a set of metastasis-associated genes. We focused on the deregulated genes at the transcript level whose expr…	23243023	Gutschner, T., et al. (2013). The noncoding RNA MALAT1 is a critical regulator of the metastasis phenotype of lung cancer cells. Cancer Res 73(3): 1180-1189.
Homo sapiens	MALAT1	MALAT1	378938	GRCh38.p12	chr11:65497738-65506516	+	ENSG00000251562	MALAT1	gencode.v28	chr11:65497688-65506516	Lung	A549	Lung cancer	Knockdown	PRKCE	PRKCE	5581	To uncover its functional importance, we developed a MALAT1 knockout model in human lung tumor cells. Proposed mechanisms of action include regulation of splicing or gene expression. In lung cancer, MALAT1 does not alter alternative splicing but actively regulates gene expression including a set of metastasis-associated genes. We focused on the deregulated genes at the transcript level whose expr…	23243023	Gutschner, T., et al. (2013). The noncoding RNA MALAT1 is a critical regulator of the metastasis phenotype of lung cancer cells. Cancer Res 73(3): 1180-1189.
Homo sapiens	MALAT1	MALAT1	378938	GRCh38.p12	chr11:65497738-65506516	+	ENSG00000251562	MALAT1	gencode.v28	chr11:65497688-65506516	Lung	A549	Lung cancer	Knockdown	RASSF6	RASSF6	166824	To uncover its functional importance, we developed a MALAT1 knockout model in human lung tumor cells. Proposed mechanisms of action include regulation of splicing or gene expression. In lung cancer, MALAT1 does not alter alternative splicing but actively regulates gene expression including a set of metastasis-associated genes. We focused on the deregulated genes at the transcript level whose expr…	23243023	Gutschner, T., et al. (2013). The noncoding RNA MALAT1 is a critical regulator of the metastasis phenotype of lung cancer cells. Cancer Res 73(3): 1180-1189.
Homo sapiens	MALAT1	MALAT1	378938	GRCh38.p12	chr11:65497738-65506516	+	ENSG00000251562	MALAT1	gencode.v28	chr11:65497688-65506516	Lung	A549	Lung cancer	Knockdown	ROBO1	ROBO1	6091	To uncover its functional importance, we developed a MALAT1 knockout model in human lung tumor cells. Proposed mechanisms of action include regulation of splicing or gene expression. In lung cancer, MALAT1 does not alter alternative splicing but actively regulates gene expression including a set of metastasis-associated genes. We focused on the deregulated genes at the transcript level whose expr…	23243023	Gutschner, T., et al. (2013). The noncoding RNA MALAT1 is a critical regulator of the metastasis phenotype of lung cancer cells. Cancer Res 73(3): 1180-1189.
Homo sapiens	MALAT1	MALAT1	378938	GRCh38.p12	chr11:65497738-65506516	+	ENSG00000251562	MALAT1	gencode.v28	chr11:65497688-65506516	Lung	A549	Lung cancer	Knockdown	STC1	STC1	6781	To uncover its functional importance, we developed a MALAT1 knockout model in human lung tumor cells. Proposed mechanisms of action include regulation of splicing or gene expression. In lung cancer, MALAT1 does not alter alternative splicing but actively regulates gene expression including a set of metastasis-associated genes. We focused on the deregulated genes at the transcript level whose expr…	23243023	Gutschner, T., et al. (2013). The noncoding RNA MALAT1 is a critical regulator of the metastasis phenotype of lung cancer cells. Cancer Res 73(3): 1180-1189.
Homo sapiens	MALAT1	MALAT1	378938	GRCh38.p12	chr11:65497738-65506516	+	ENSG00000251562	MALAT1	gencode.v28	chr11:65497688-65506516	Nasopharynx	CNE-1	Nasopharyngeal carcinoma (NPC)	Overexpression	E-cadherin	CDH1	999	Overexpression of MALAT1 by RNAa suppressed the expression of E-cadherin, promoted the expression of vimentin and enhanced the proliferation, invasion, and metastasis of CNE-1 cells	23688988	Xie, L., et al. (2013). Expression of long noncoding RNA MALAT1 gene in human nasopharyngeal carcinoma cell lines and its biological significance. Nan Fang Yi Ke Da Xue Xue Bao 33(5): 692-697.
Homo sapiens	MALAT1	MALAT1	378938	GRCh38.p12	chr11:65497738-65506516	+	ENSG00000251562	MALAT1	gencode.v28	chr11:65497688-65506516	Bladder	RT4 and T24	Bladder cancer	Knockdown	E-cadherin	CDH1	999	TGF-beta induces malat1 expression and EMT in bladder cancer cells. malat1 overexpression is significantly correlated with poor survival in patients with bladder cancer. malat1 and E-cadherin expression is negatively correlated in vitro and in vivo. malat1 knockdown inhibits TGF-beta-induced EMT. malat1 is associated with suppressor of zeste 12 (suz12), and this association results in decrease of…	24449823	Fan, Y., et al. (2014). TGF-beta-induced upregulation of malat1 promotes bladder cancer metastasis by associating with suz12. Clin Cancer Res 20(6): 1531-1541.
Homo sapiens	MALAT1	MALAT1	378938	GRCh38.p12	chr11:65497738-65506516	+	ENSG00000251562	MALAT1	gencode.v28	chr11:65497688-65506516	Bladder	RT4	Bladder cancer	Knockdown	N-cadherin	CDH2	1000	TGF-beta induces malat1 expression and EMT in bladder cancer cells. malat1 overexpression is significantly correlated with poor survival in patients with bladder cancer. malat1 and E-cadherin expression is negatively correlated in vitro and in vivo. malat1 knockdown inhibits TGF-beta-induced EMT. malat1 is associated with suppressor of zeste 12 (suz12), and this association results in decrease of…	24449823	Fan, Y., et al. (2014). TGF-beta-induced upregulation of malat1 promotes bladder cancer metastasis by associating with suz12. Clin Cancer Res 20(6): 1531-1541.
Homo sapiens	MALAT1	MALAT1	378938	GRCh38.p12	chr11:65497738-65506516	+	ENSG00000251562	MALAT1	gencode.v28	chr11:65497688-65506516	Bladder	RT4	Bladder cancer	Knockdown	fibronectin	FN1	2335	TGF-beta induces malat1 expression and EMT in bladder cancer cells. malat1 overexpression is significantly correlated with poor survival in patients with bladder cancer. malat1 and E-cadherin expression is negatively correlated in vitro and in vivo. malat1 knockdown inhibits TGF-beta-induced EMT. malat1 is associated with suppressor of zeste 12 (suz12), and this association results in decrease of…	24449823	Fan, Y., et al. (2014). TGF-beta-induced upregulation of malat1 promotes bladder cancer metastasis by associating with suz12. Clin Cancer Res 20(6): 1531-1541.
Homo sapiens	MALAT1	MALAT1	378938	GRCh38.p12	chr11:65497738-65506516	+	ENSG00000251562	MALAT1	gencode.v28	chr11:65497688-65506516	Bladder	RT4 and T24	Bladder cancer	RNA immunoprecipitation (RIP)	SUZ12	suz12	23512	TGF-beta induces malat1 expression and EMT in bladder cancer cells. malat1 overexpression is significantly correlated with poor survival in patients with bladder cancer. malat1 and E-cadherin expression is negatively correlated in vitro and in vivo. malat1 knockdown inhibits TGF-beta-induced EMT. malat1 is associated with suppressor of zeste 12 (suz12), and this association results in decrease of…	24449823	Fan, Y., et al. (2014). TGF-beta-induced upregulation of malat1 promotes bladder cancer metastasis by associating with suz12. Clin Cancer Res 20(6): 1531-1541.
Homo sapiens	MALAT1	MALAT1	378938	GRCh38.p12	chr11:65497738-65506516	+	ENSG00000251562	MALAT1	gencode.v28	chr11:65497688-65506516	Gallbladder	SGC-996 and NOZ	Gallbladder carcinoma (GBC)	Knockdown	MEK1	MAP2K1	5604	To determine the possible mechanism by which MALAT1 regulated proliferation and metastasis of GBC cells, we performed western blot analysis to investigate the effects of MALAT1 knockdown on the extracellular signal-regulated kinase/mitogen activated protein kinase (ERK/MAPK) pathway, which is often aberrantly activated in human cancers and contributes to enhanced cell proliferation and metastasis…	24658096	Wu, X. S., et al. (2014). MALAT1 promotes the proliferation and metastasis of gallbladder cancer cells by activating the ERK/MAPK pathway. Cancer Biol Ther 15(6): 806-814.
Homo sapiens	MALAT1	MALAT1	378938	GRCh38.p12	chr11:65497738-65506516	+	ENSG00000251562	MALAT1	gencode.v28	chr11:65497688-65506516	Gallbladder	SGC-996 and NOZ	Gallbladder carcinoma (GBC)	Knockdown	MEK2	MAP2K2	5605	To determine the possible mechanism by which MALAT1 regulated proliferation and metastasis of GBC cells, we performed western blot analysis to investigate the effects of MALAT1 knockdown on the extracellular signal-regulated kinase/mitogen activated protein kinase (ERK/MAPK) pathway, which is often aberrantly activated in human cancers and contributes to enhanced cell proliferation and metastasis…	24658096	Wu, X. S., et al. (2014). MALAT1 promotes the proliferation and metastasis of gallbladder cancer cells by activating the ERK/MAPK pathway. Cancer Biol Ther 15(6): 806-814.
Homo sapiens	MALAT1	MALAT1	378938	GRCh38.p12	chr11:65497738-65506516	+	ENSG00000251562	MALAT1	gencode.v28	chr11:65497688-65506516	Gallbladder	SGC-996 and NOZ	Gallbladder carcinoma (GBC)	Knockdown	ERK2	MAPK1	5594	To determine the possible mechanism by which MALAT1 regulated proliferation and metastasis of GBC cells, we performed western blot analysis to investigate the effects of MALAT1 knockdown on the extracellular signal-regulated kinase/mitogen activated protein kinase (ERK/MAPK) pathway, which is often aberrantly activated in human cancers and contributes to enhanced cell proliferation and metastasis…	24658096	Wu, X. S., et al. (2014). MALAT1 promotes the proliferation and metastasis of gallbladder cancer cells by activating the ERK/MAPK pathway. Cancer Biol Ther 15(6): 806-814.
Homo sapiens	MALAT1	MALAT1	378938	GRCh38.p12	chr11:65497738-65506516	+	ENSG00000251562	MALAT1	gencode.v28	chr11:65497688-65506516	Gallbladder	SGC-996 and NOZ	Gallbladder carcinoma (GBC)	Knockdown	JNK3	MAPK10	5602	To determine the possible mechanism by which MALAT1 regulated proliferation and metastasis of GBC cells, we performed western blot analysis to investigate the effects of MALAT1 knockdown on the extracellular signal-regulated kinase/mitogen activated protein kinase (ERK/MAPK) pathway, which is often aberrantly activated in human cancers and contributes to enhanced cell proliferation and metastasis…	24658096	Wu, X. S., et al. (2014). MALAT1 promotes the proliferation and metastasis of gallbladder cancer cells by activating the ERK/MAPK pathway. Cancer Biol Ther 15(6): 806-814.
Homo sapiens	MALAT1	MALAT1	378938	GRCh38.p12	chr11:65497738-65506516	+	ENSG00000251562	MALAT1	gencode.v28	chr11:65497688-65506516	Gallbladder	SGC-996 and NOZ	Gallbladder carcinoma (GBC)	Knockdown	ERK1	MAPK3	5595	To determine the possible mechanism by which MALAT1 regulated proliferation and metastasis of GBC cells, we performed western blot analysis to investigate the effects of MALAT1 knockdown on the extracellular signal-regulated kinase/mitogen activated protein kinase (ERK/MAPK) pathway, which is often aberrantly activated in human cancers and contributes to enhanced cell proliferation and metastasis…	24658096	Wu, X. S., et al. (2014). MALAT1 promotes the proliferation and metastasis of gallbladder cancer cells by activating the ERK/MAPK pathway. Cancer Biol Ther 15(6): 806-814.
Homo sapiens	MALAT1	MALAT1	378938	GRCh38.p12	chr11:65497738-65506516	+	ENSG00000251562	MALAT1	gencode.v28	chr11:65497688-65506516	Gallbladder	SGC-996 and NOZ	Gallbladder carcinoma (GBC)	Knockdown	JNK1	MAPK8	5599	To determine the possible mechanism by which MALAT1 regulated proliferation and metastasis of GBC cells, we performed western blot analysis to investigate the effects of MALAT1 knockdown on the extracellular signal-regulated kinase/mitogen activated protein kinase (ERK/MAPK) pathway, which is often aberrantly activated in human cancers and contributes to enhanced cell proliferation and metastasis…	24658096	Wu, X. S., et al. (2014). MALAT1 promotes the proliferation and metastasis of gallbladder cancer cells by activating the ERK/MAPK pathway. Cancer Biol Ther 15(6): 806-814.
Homo sapiens	MALAT1	MALAT1	378938	GRCh38.p12	chr11:65497738-65506516	+	ENSG00000251562	MALAT1	gencode.v28	chr11:65497688-65506516	Gallbladder	SGC-996 and NOZ	Gallbladder carcinoma (GBC)	Knockdown	JNK2	MAPK9	5601	To determine the possible mechanism by which MALAT1 regulated proliferation and metastasis of GBC cells, we performed western blot analysis to investigate the effects of MALAT1 knockdown on the extracellular signal-regulated kinase/mitogen activated protein kinase (ERK/MAPK) pathway, which is often aberrantly activated in human cancers and contributes to enhanced cell proliferation and metastasis…	24658096	Wu, X. S., et al. (2014). MALAT1 promotes the proliferation and metastasis of gallbladder cancer cells by activating the ERK/MAPK pathway. Cancer Biol Ther 15(6): 806-814.
Homo sapiens	MALAT1	MALAT1	378938	GRCh38.p12	chr11:65497738-65506516	+	ENSG00000251562	MALAT1	gencode.v28	chr11:65497688-65506516	Colon	LoVo and HCT116	Colorectal cancer	RNA immunoprecipitation	SFPQ	SFRP1	6422	In CRC, MALAT1 could bind to SFPQ, thus releasing PTBP2 from the SFPQ/PTBP2 complex	25025966	Ji Q, et al. (2014) Long non-coding RNA MALAT1 promotes tumour growth and metastasis in colorectal cancer through binding to SFPQ and releasing oncogene PTBP2 from SFPQ/PTBP2 complex. Br. J. Cancer 111(4): 736-48.
Homo sapiens	MALAT1	MALAT1	378938	GRCh38.p12	chr11:65497738-65506516	+	ENSG00000251562	MALAT1	gencode.v28	chr11:65497688-65506516	Peripheral Blood	NA	Multiple myeloma	Knockdown, Luciferase reporter assays, Chromatin immunoprecipitation, RNA immunoprecipitation	LTBP3	LTBP3	4054	By using assays such as RNA interference, luciferase, chromatin immunoprecipitation, and RNA immunoprecipitation, we showed that in mesenchymal stem cells MALAT1 promoted the activation effect of the key transcription factor Sp1 on LTBP3 promoter by modulating recruitment of Sp1 to the LTBP3 gene that regulated the bioavailability of TGF-β in particular.	25187517	Li, B., et al. (2014). Activation of LTBP3 gene by a long noncoding RNA (lncRNA) MALAT1 transcript in mesenchymal stem cells from multiple myeloma. J Biol Chem 289(42): 29365-29375.
Homo sapiens	MALAT1	MALAT1	378938	GRCh38.p12	chr11:65497738-65506516	+	ENSG00000251562	MALAT1	gencode.v28	chr11:65497688-65506516	Peripheral Blood	NA	Multiple myeloma	Knockdown, Luciferase reporter assays, Chromatin immunoprecipitation, RNA immunoprecipitation	SP1	SP1	6667	By using assays such as RNA interference, luciferase, chromatin immunoprecipitation, and RNA immunoprecipitation, we showed that in mesenchymal stem cells MALAT1 promoted the activation effect of the key transcription factor Sp1 on LTBP3 promoter by modulating recruitment of Sp1 to the LTBP3 gene that regulated the bioavailability of TGF-β in particular.	25187517	Li, B., et al. (2014). Activation of LTBP3 gene by a long noncoding RNA (lncRNA) MALAT1 transcript in mesenchymal stem cells from multiple myeloma. J Biol Chem 289(42): 29365-29375.
Homo sapiens	MALAT1	MALAT1	378938	GRCh38.p12	chr11:65497738-65506516	+	ENSG00000251562	MALAT1	gencode.v28	chr11:65497688-65506516	Bone	U-2 OS and SaO2	Osteosarcoma	Knockdown	Akt	AKT1	207	At the same time, the proliferating cell nuclear antigen (PCNA), matrix metallopeptidase 9 (MMP-9), phosphorylated PI3Kp85α, and Akt expressions were significantly inhibited in MALAT1-deleted cells.	25431257	Dong, Y., et al. (2015). MALAT1 promotes the proliferation and metastasis of osteosarcoma cells by activating the PI3K/Akt pathway. Tumour Biol 36(3): 1477-1486.
Homo sapiens	MALAT1	MALAT1	378938	GRCh38.p12	chr11:65497738-65506516	+	ENSG00000251562	MALAT1	gencode.v28	chr11:65497688-65506516	Bone	U-2 OS and SaO2	Osteosarcoma	Knockdown	MMP-9	MMP9	4318	At the same time, the proliferating cell nuclear antigen (PCNA), matrix metallopeptidase 9 (MMP-9), phosphorylated PI3Kp85α, and Akt expressions were significantly inhibited in MALAT1-deleted cells.	25431257	Dong, Y., et al. (2015). MALAT1 promotes the proliferation and metastasis of osteosarcoma cells by activating the PI3K/Akt pathway. Tumour Biol 36(3): 1477-1486.
Homo sapiens	MALAT1	MALAT1	378938	GRCh38.p12	chr11:65497738-65506516	+	ENSG00000251562	MALAT1	gencode.v28	chr11:65497688-65506516	Bone	U-2 OS and SaO2	Osteosarcoma	Knockdown	PCNA	PCNA	5111	At the same time, the proliferating cell nuclear antigen (PCNA), matrix metallopeptidase 9 (MMP-9), phosphorylated PI3Kp85α, and Akt expressions were significantly inhibited in MALAT1-deleted cells.	25431257	Dong, Y., et al. (2015). MALAT1 promotes the proliferation and metastasis of osteosarcoma cells by activating the PI3K/Akt pathway. Tumour Biol 36(3): 1477-1486.
Homo sapiens	MALAT1	MALAT1	378938	GRCh38.p12	chr11:65497738-65506516	+	ENSG00000251562	MALAT1	gencode.v28	chr11:65497688-65506516	Esophagus	KYSE30, KYSE150 and KYSE450	Esophageal squamous cell carcinoma	Overexpression	P21	CDKN1A	1026	This posttranscriptional silencing of MALAT1 could significantly suppress the proliferation of ESCC cells through the arrest of G2/M cell cycle, which may be due to MALAT1-mediated up-regulation of p21 (CDKN1A) and p27 expression and the inhibition of B-MYB expression.	25538231	Wang, X., et al. (2015). Silencing of long noncoding RNA MALAT1 by miR-101 and miR-217 inhibits proliferation, migration, and invasion of esophageal squamous cell carcinoma cells. J Biol Chem 290(7): 3925-3935.
Homo sapiens	MALAT1	MALAT1	378938	GRCh38.p12	chr11:65497738-65506516	+	ENSG00000251562	MALAT1	gencode.v28	chr11:65497688-65506516	Esophagus	KYSE30, KYSE150 and KYSE450	Esophageal squamous cell carcinoma	Overexpression	p27	CDKN1B	1027	This posttranscriptional silencing of MALAT1 could significantly suppress the proliferation of ESCC cells through the arrest of G2/M cell cycle, which may be due to MALAT1-mediated up-regulation of p21 and p27 expression and the inhibition of B-MYB expression.	25538231	Wang, X., et al. (2015). Silencing of long noncoding RNA MALAT1 by miR-101 and miR-217 inhibits proliferation, migration, and invasion of esophageal squamous cell carcinoma cells. J Biol Chem 290(7): 3925-3935.
Homo sapiens	MALAT1	MALAT1	378938	GRCh38.p12	chr11:65497738-65506516	+	ENSG00000251562	MALAT1	gencode.v28	chr11:65497688-65506516	Esophagus	KYSE30, KYSE150 and KYSE450	Esophageal squamous cell carcinoma	Overexpression	MYBL2	MYBL2	4605	This posttranscriptional silencing of MALAT1 could significantly suppress the proliferation of ESCC cells through the arrest of G2/M cell cycle, which may be due to MALAT1-mediated up-regulation of p21 and p27 expression and the inhibition of B-MYB (MYBL2) expression.	25538231	Wang, X., et al. (2015). Silencing of long noncoding RNA MALAT1 by miR-101 and miR-217 inhibits proliferation, migration, and invasion of esophageal squamous cell carcinoma cells. J Biol Chem 290(7): 3925-3935.
Homo sapiens	MALAT1	MALAT1	378938	GRCh38.p12	chr11:65497738-65506516	+	ENSG00000251562	MALAT1	gencode.v28	chr11:65497688-65506516	Kidney	A-498 and 786-O	Renal cancer	RNA immunoprecipitation	EZH2	EZH2	2146	In this study, we investigated the contributions of the lncRNA MALAT1 in RCC with a specific focus on its transcriptional regulation and its interactions with Ezh2 and miR-205.	25600645	Hirata, H., et al. (2015). Long Noncoding RNA MALAT1 Promotes Aggressive Renal Cell Carcinoma through Ezh2 and Interacts with miR-205. Cancer Res 75(7): 1322-1331.
Homo sapiens	MALAT1	MALAT1	378938	GRCh38.p12	chr11:65497738-65506516	+	ENSG00000251562	MALAT1	gencode.v28	chr11:65497688-65506516	Kidney	A-498 and 786-O	Renal cancer	RNA immunoprecipitation	miR-205	MIR205	406988	In this study, we investigated the contributions of the lncRNA MALAT1 in RCC with a specific focus on its transcriptional regulation and its interactions with Ezh2 and miR-205.	25600645	Hirata, H., et al. (2015). Long Noncoding RNA MALAT1 Promotes Aggressive Renal Cell Carcinoma through Ezh2 and Interacts with miR-205. Cancer Res 75(7): 1322-1331.
Homo sapiens	MALAT1	MALAT1	378938	GRCh38.p12	chr11:65497738-65506516	+	ENSG00000251562	MALAT1	gencode.v28	chr11:65497688-65506516	Cervix	Hela and siHa	High-risk human papillomavirus (HR-HPV)-positive tumor	Knockdown	miR-124	miR-124	0	Besides, knockdown of MALAT1 increased the expression of miRNA-124, while ectopic expression of miR-124 decreased MALAT1 expression. In addition, we also verified a direct interaction between miR-124 and 3UTR of GRB2.	26242259	Liu, S., et al. (2016). MALAT1-miR-124-RBG2 axis is involved in growth and invasion of HR-HPV-positive cervical cancer cells. Tumour Biol 37(1): 633-640.
Homo sapiens	MALAT1	MALAT1	378938	GRCh38.p12	chr11:65497738-65506516	+	ENSG00000251562	MALAT1	gencode.v28	chr11:65497688-65506516	Cervix	CaSki and Hela	Cervical cancer	RNA pulldown assay, RNA immunoprecipitation	miR-145	MIR145	406937	RNA-binding protein immunoprecipitation (RIP) assay and RNA pull-down assay, we confirmed that miR-145 and MALAT1 were in the same Ago2 complex and there was a reciprocal repression between them.	26311052	Lu, H., et al. (2016). Long non-coding RNA MALAT1 modulates radiosensitivity of HR-HPV+ cervical cancer via sponging miR-145. Tumour Biol 37(2): 1683-1691.
Homo sapiens	MALAT1	MALAT1	378938	GRCh38.p12	chr11:65497738-65506516	+	ENSG00000251562	MALAT1	gencode.v28	chr11:65497688-65506516	Peripheral Blood	EML	Cancer	Knockdown	P53	TP53	7157	Along with the down regulation of Malat1, the tumor suppressor gene p53 was up regulated during the differentiation. Interestingly, we found two p53 binding motifs with help of bioinformatic tools, and the following chromatin immunoprecipitation (ChIP) test conformed that p53 acts as a transcription repressor that binds to Malat1s promoter.	26335021	Ma, X. Y., et al. (2015). Malat1 as an evolutionarily conserved lncRNA, plays a positive role in regulating proliferation and maintaining undifferentiated status of early-stage hematopoietic cells. BMC Genomics 16: 676.
Homo sapiens	MALAT1	MALAT1	378938	GRCh38.p12	chr11:65497738-65506516	+	ENSG00000251562	MALAT1	gencode.v28	chr11:65497688-65506516	Lung	T-HBE	Lung cancer	Knockdown	EZH2	EZH2	2146	Knockdown of MALAT1 reversed CSE-induced increases of EZH2 (enhancer of zeste homolog 2) and H3K27me3 levels. In addition to the alteration from epithelial to spindle-like mesenchymal morphology, chronic exposure of HBE cells to CSE increased the levels of EZH2, H3K27me3, vimentin, and N-cadherin and decreased E-cadherin levels, effects that were reversed by MALAT1 siRNA or EZH2 siRNA. T	26415832	Lu, L., et al. (2015). Posttranscriptional silencing of the lncRNA MALAT1 by miR-217 inhibits the epithelial-mesenchymal transition via enhancer of zeste homolog 2 in the malignant transformation of HBE cells induced by cigarette smoke extract. Toxicol Appl Pharmacol 289(2): 276-285.
Homo sapiens	MALAT1	MALAT1	378938	GRCh38.p12	chr11:65497738-65506516	+	ENSG00000251562	MALAT1	gencode.v28	chr11:65497688-65506516	Kidney	ACHN and 786-O	Kidney carcinoma	RNA immunoprecipitation	miR-200c	MIR200C	406985	We further demonstrated MALAT1 promote KIRC proliferation and metastasis through sponging miR-200s in vitro and in vivo.	26461224	Xiao, H., et al. (2015). LncRNA MALAT1 functions as a competing endogenous RNA to regulate ZEB2 expression by sponging miR-200s in clear cell kidney carcinoma. Oncotarget 6(35): 38005-38015.
Homo sapiens	MALAT1	MALAT1	378938	GRCh38.p12	chr11:65497738-65506516	+	ENSG00000251562	MALAT1	gencode.v28	chr11:65497688-65506516	Nasopharynx	5-8F	Nasopharyngeal carcinoma	Knockdown, Luciferase reporter assays	miR-1	FSD1	79187	Furthermore, we found that there was reciprocal repression between MALAT1 and miR-1, and slug was identified as a downstream target of miR-1.	26482776	Jin, C., et al. (2016). The role of MALAT1/miR-1/slug axis on radioresistance in nasopharyngeal carcinoma. Tumour Biol 37(3): 4025-4033.
Homo sapiens	MALAT1	MALAT1	378938	GRCh38.p12	chr11:65497738-65506516	+	ENSG00000251562	MALAT1	gencode.v28	chr11:65497688-65506516	Prostate	LNCaP-Rf and C4-2	Human prostate cancer	RNA immunoprecipitation	EZH2	EZH2	2146	GST pull-down and RIP assays demonstrated that the 3 end of MALAT1 interacts with the N-terminal of EZH2. Knockdown of MALAT1 impaired EZH2 recruitment to its target loci and upregulated expression of EZH2 repressed genes.	26516927	Wang, D., et al. (2015). LncRNA MALAT1 enhances oncogenic activities of EZH2 in castration-resistant prostate cancer. Oncotarget 6(38): 41045-41055.
Homo sapiens	MALAT1	MALAT1	378938	GRCh38.p12	chr11:65497738-65506516	+	ENSG00000251562	MALAT1	gencode.v28	chr11:65497688-65506516	Embryonic Kidney	HEK 293T	Gliomas	Luciferase reporter assays	claudin-5	CLDN5	7122	Functionally, knockdown of MALAT1 resulted in an impairment and increased the permeability of BTB as well as decreased the expression of ZO-1, occludin and claudin-5 in GECs. Further, there was reciprocal repression between MALAT1 and miR-140, and miR-140 mediated the effects that MALAT1 knockdown exerted. Mechanistic investigations defined that nuclear factor YA (NFYA), a CCAAT box-binding trans…	26619802	Ma, J., et al. (2016). Knockdown of long non-coding RNA MALAT1 increases the blood-tumor barrier permeability by up-regulating miR-140. Biochim Biophys Acta 1859(2): 324-338.
Homo sapiens	MALAT1	MALAT1	378938	GRCh38.p12	chr11:65497738-65506516	+	ENSG00000251562	MALAT1	gencode.v28	chr11:65497688-65506516	Embryonic Kidney	HEK 293T	Gliomas	Luciferase reporter assays	miR-140	MIR140	406932	Functionally, knockdown of MALAT1 resulted in an impairment and increased the permeability of BTB as well as decreased the expression of ZO-1, occludin and claudin-5 in GECs. Further, there was reciprocal repression between MALAT1 and miR-140, and miR-140 mediated the effects that MALAT1 knockdown exerted. Mechanistic investigations defined that nuclear factor YA (NFYA), a CCAAT box-binding trans…	26619802	Ma, J., et al. (2016). Knockdown of long non-coding RNA MALAT1 increases the blood-tumor barrier permeability by up-regulating miR-140. Biochim Biophys Acta 1859(2): 324-338.
Homo sapiens	MALAT1	MALAT1	378938	GRCh38.p12	chr11:65497738-65506516	+	ENSG00000251562	MALAT1	gencode.v28	chr11:65497688-65506516	Embryonic Kidney	HEK 293T	Gliomas	Luciferase reporter assays	occludin	OCLN	100506658	Functionally, knockdown of MALAT1 resulted in an impairment and increased the permeability of BTB as well as decreased the expression of ZO-1, occludin and claudin-5 in GECs. Further, there was reciprocal repression between MALAT1 and miR-140, and miR-140 mediated the effects that MALAT1 knockdown exerted. Mechanistic investigations defined that nuclear factor YA (NFYA), a CCAAT box-binding trans…	26619802	Ma, J., et al. (2016). Knockdown of long non-coding RNA MALAT1 increases the blood-tumor barrier permeability by up-regulating miR-140. Biochim Biophys Acta 1859(2): 324-338.
Homo sapiens	MALAT1	MALAT1	378938	GRCh38.p12	chr11:65497738-65506516	+	ENSG00000251562	MALAT1	gencode.v28	chr11:65497688-65506516	Embryonic Kidney	HEK 293T	Gliomas	Luciferase reporter assays	ZO-1	TJP1	7082	Functionally, knockdown of MALAT1 resulted in an impairment and increased the permeability of BTB as well as decreased the expression of ZO-1, occludin and claudin-5 in GECs. Further, there was reciprocal repression between MALAT1 and miR-140, and miR-140 mediated the effects that MALAT1 knockdown exerted. Mechanistic investigations defined that nuclear factor YA (NFYA), a CCAAT box-binding trans…	26619802	Ma, J., et al. (2016). Knockdown of long non-coding RNA MALAT1 increases the blood-tumor barrier permeability by up-regulating miR-140. Biochim Biophys Acta 1859(2): 324-338.
Homo sapiens	MALAT1	MALAT1	378938	GRCh38.p12	chr11:65497738-65506516	+	ENSG00000251562	MALAT1	gencode.v28	chr11:65497688-65506516	Esophagus	ESCC	Esophageal squamous cell carcinoma	Knockdown	beta-catenin	CTNNB1	1499	Down-regulation of MALAT1 decreased the expression of β-catenin, Lin28 and Ezh2 genes, while over-expressed Ezh2 combined with MALAT1 down-regulation completely reversed the si-MALAT1-mediated repression of β-catenin and Lin28 in esophageal cancer cells.	27015363	Wang, W., et al. (2016). Long noncoding RNA MALAT1 promotes malignant development of esophageal squamous cell carcinoma by targeting beta-catenin via Ezh2. Oncotarget 7(18): 25668-25682.
Homo sapiens	MALAT1	MALAT1	378938	GRCh38.p12	chr11:65497738-65506516	+	ENSG00000251562	MALAT1	gencode.v28	chr11:65497688-65506516	Esophagus	ESCC	Esophageal squamous cell carcinoma	Knockdown	EZH2	EZH2	2146	Down-regulation of MALAT1 decreased the expression of β-catenin, Lin28 and Ezh2 genes, while over-expressed Ezh2 combined with MALAT1 down-regulation completely reversed the si-MALAT1-mediated repression of β-catenin and Lin28 in esophageal cancer cells.	27015363	Wang, W., et al. (2016). Long noncoding RNA MALAT1 promotes malignant development of esophageal squamous cell carcinoma by targeting beta-catenin via Ezh2. Oncotarget 7(18): 25668-25682.
Homo sapiens	MALAT1	MALAT1	378938	GRCh38.p12	chr11:65497738-65506516	+	ENSG00000251562	MALAT1	gencode.v28	chr11:65497688-65506516	Esophagus	ESCC	Esophageal squamous cell carcinoma	Knockdown	Lin28	ZNF174	7727	Down-regulation of MALAT1 decreased the expression of β-catenin, Lin28 and Ezh2 genes, while over-expressed Ezh2 combined with MALAT1 down-regulation completely reversed the si-MALAT1-mediated repression of β-catenin and Lin28 in esophageal cancer cells.	27015363	Wang, W., et al. (2016). Long noncoding RNA MALAT1 promotes malignant development of esophageal squamous cell carcinoma by targeting beta-catenin via Ezh2. Oncotarget 7(18): 25668-25682.
Homo sapiens	MALAT1	MALAT1	378938	GRCh38.p12	chr11:65497738-65506516	+	ENSG00000251562	MALAT1	gencode.v28	chr11:65497688-65506516	Brain	U87 and U251	Paracancerous tissues	Knockdown	CCND1	CCND1	595	In order to explore the function of MALAT1, the expression of MALAT1 was greatly reduced in U87 and U251 cells transfected with siRNA specifically targeting MALAT1. Consequently, cell viability of U87 and U251 cells were drastically decreased after the knockdown of MALAT1. Concomitantly, the apoptosis rate of the two cell lines was dramatically increased. Furthermore, the expression levels of som…	27134488	Xiang, J., et al. (2016). Silencing of Long Non-Coding RNA MALAT1 Promotes Apoptosis of Glioma Cells. J Korean Med Sci 31(5): 688-694.
Homo sapiens	MALAT1	MALAT1	378938	GRCh38.p12	chr11:65497738-65506516	+	ENSG00000251562	MALAT1	gencode.v28	chr11:65497688-65506516	Brain	U87 and U251	Paracancerous tissues	Knockdown	MYC	MYC	4609	In order to explore the function of MALAT1, the expression of MALAT1 was greatly reduced in U87 and U251 cells transfected with siRNA specifically targeting MALAT1. Consequently, cell viability of U87 and U251 cells were drastically decreased after the knockdown of MALAT1. Concomitantly, the apoptosis rate of the two cell lines was dramatically increased. Furthermore, the expression levels of som…	27134488	Xiang, J., et al. (2016). Silencing of Long Non-Coding RNA MALAT1 Promotes Apoptosis of Glioma Cells. J Korean Med Sci 31(5): 688-694.
Homo sapiens	MALAT1	MALAT1	378938	GRCh38.p12	chr11:65497738-65506516	+	ENSG00000251562	MALAT1	gencode.v28	chr11:65497688-65506516	Gallbladder	NOZ,HEK293T	Gallbladder cancer	RNA immunoprecipitation	miR-206	MIR206	406989	We also show that Malat1 functions as a competing endogenous RNA (ceRNA) for miR-206. Because miR-206 directly suppresses expression of ANXA2 and KRAS, which are thought to promote GBC progression, Malat1 binding of miR-206 in GBC tissue and cells has an oncogenic effect.	27191262	Wang, S. H., et al. (2016). Long non-coding RNA Malat1 promotes gallbladder cancer development by acting as a molecular sponge to regulate miR-206. Oncotarget 7(25): 37857-37867.
Homo sapiens	MALAT1	MALAT1	378938	GRCh38.p12	chr11:65497738-65506516	+	ENSG00000251562	MALAT1	gencode.v28	chr11:65497688-65506516	Gallbladder carcinoma	SGC-996 and NOZ	Gallbladder carcinoma	Knockdown, Luciferase reporter assays, RNA pull down assay	miR-363	MIR363	574031	Luciferase reporter assays and RNA pull down assays showed that MALAT1 is a target of miR-363-3p. Real-time quantitative PCR and Western blot analysis indicated that MALAT1 regulated Myeloid cell leukaemia-1 (MCL-1) expression as a competing endogenous RNA (ceRNA) for miR-363-3p in GBC cells.	27420766	Wang, S. H., et al. (2016). The lncRNA MALAT1 functions as a competing endogenous RNA to regulate MCL-1 expression by sponging miR-363-3p in gallbladder cancer. J Cell Mol Med 20(12): 2299-2308.
Homo sapiens	MALAT1	MALAT1	378938	GRCh38.p12	chr11:65497738-65506516	+	ENSG00000251562	MALAT1	gencode.v28	chr11:65497688-65506516	Bone	Saos2 and MG63	Osteosarcoma	Knockdown	MIR376A	MIR376A1	494325	There was a direct interaction between MIR376A and MALAT1 via a putative MIR376A binding site within the MALAT1 3-untranslated region (3-UTR).	27458156	Luo, W., et al. (2016). MALAT1 promotes osteosarcoma development by targeting TGFA via MIR376A. Oncotarget 7(34): 54733-54743.
Homo sapiens	MALAT1	MALAT1	378938	GRCh38.p12	chr11:65497738-65506516	+	ENSG00000251562	MALAT1	gencode.v28	chr11:65497688-65506516	Bone	SH-SY5Y	Parkinsons disease	RNA pulldown assay, RNA immunoprecipitation	alpha-synuclein	SNCA	6622	RNA pull-down and immunoprecipitation assays confirmed that MALAT1 associated with α-synuclein, leading to the increased stability of α-synuclein and its expression in SH-SY5Y cells.	27470562	Zhang, Q. S., et al. (2016). Beta-asarone protects against MPTP-induced Parkinsons disease via regulating long non-coding RNA MALAT1 and inhibiting alpha-synuclein protein expression. Biomed Pharmacother 83: 153-159.
Homo sapiens	MALAT1	MALAT1	378938	GRCh38.p12	chr11:65497738-65506516	+	ENSG00000251562	MALAT1	gencode.v28	chr11:65497688-65506516	Liver	BEL-7402/5-FU	Hepatocellular carcinoma	Dual luciferase reporter assay	miR-26b	MIR26B	407017	Dual luciferase assay demonstrated that there were at least two binding sites of miR-26b in MALAT1.	27524242	Yuan, P., et al. (2016). The HIF-2alpha-MALAT1-miR-216b axis regulates multi-drug resistance of hepatocellular carcinoma cells via modulating autophagy. Biochem Biophys Res Commun 478(3): 1067-1073.
Homo sapiens	MALAT1	MALAT1	378938	GRCh38.p12	chr11:65497738-65506516	+	ENSG00000251562	MALAT1	gencode.v28	chr11:65497688-65506516	Ovary: Ascites	SK-OV-3	Ovarian cancer	Knockdown	ERK1	ERK1	4850864	Knockdown of MALAT1 suppressed SK-OV-3 cell viability, proliferation, migration and invasion (P < 0.05), and inhibited phosphorylation of MEK1, ERK1, p38 and JNK1	27565324	Zou, A., et al. (2016). Long non-coding RNA MALAT1 is up-regulated in ovarian cancer tissue and promotes SK-OV-3 cell proliferation and invasion. Neoplasma 63(6): 865-872.
Homo sapiens	MALAT1	MALAT1	378938	GRCh38.p12	chr11:65497738-65506516	+	ENSG00000251562	MALAT1	gencode.v28	chr11:65497688-65506516	Ovary: Ascites	SK-OV-3	Ovarian cancer	Knockdown	p38	MAPK14	1432	Knockdown of MALAT1 suppressed SK-OV-3 cell viability, proliferation, migration and invasion (P < 0.05), and inhibited phosphorylation of MEK1, ERK1, p38 and JNK1	27565324	Zou, A., et al. (2016). Long non-coding RNA MALAT1 is up-regulated in ovarian cancer tissue and promotes SK-OV-3 cell proliferation and invasion. Neoplasma 63(6): 865-872.
Homo sapiens	MALAT1	MALAT1	378938	GRCh38.p12	chr11:65497738-65506516	+	ENSG00000251562	MALAT1	gencode.v28	chr11:65497688-65506516	Ovary: Ascites	SK-OV-3	Ovarian cancer	Knockdown	JNK1	MAPK8	5599	Knockdown of MALAT1 suppressed SK-OV-3 cell viability, proliferation, migration and invasion (P < 0.05), and inhibited phosphorylation of MEK1, ERK1, p38 and JNK1	27565324	Zou, A., et al. (2016). Long non-coding RNA MALAT1 is up-regulated in ovarian cancer tissue and promotes SK-OV-3 cell proliferation and invasion. Neoplasma 63(6): 865-872.
Homo sapiens	MALAT1	MALAT1	378938	GRCh38.p12	chr11:65497738-65506516	+	ENSG00000251562	MALAT1	gencode.v28	chr11:65497688-65506516	Ovary: Ascites	SK-OV-3	Ovarian cancer	Knockdown	MEK1	MEK1	854533	Knockdown of MALAT1 suppressed SK-OV-3 cell viability, proliferation, migration and invasion (P < 0.05), and inhibited phosphorylation of MEK1, ERK1, p38 and JNK1	27565324	Zou, A., et al. (2016). Long non-coding RNA MALAT1 is up-regulated in ovarian cancer tissue and promotes SK-OV-3 cell proliferation and invasion. Neoplasma 63(6): 865-872.
Homo sapiens	MALAT1	MALAT1	378938	GRCh38.p12	chr11:65497738-65506516	+	ENSG00000251562	MALAT1	gencode.v28	chr11:65497688-65506516	Cervix	SiHa and CaSki	Cervical cancer	Luciferase reporter assays	miR-375	MIR375	494324	Our bioinformatics analysis showed that MALAT1 has three putative binding sites with miR-375 and the following dual luciferase assay confirmed two of them. QRT-PCR analysis showed that miR-375 overexpression significantly reduced MALAT1 expression, while MALAT1 overexpression reversely suppressed miR-375 levels.	27658300	Liu, S., et al. (2016). MiR-375 Is Epigenetically Downregulated by HPV-16 E6 Mediated DNMT1 Upregulation and Modulates EMT of Cervical Cancer Cells by Suppressing lncRNA MALAT1. PLoS One 11(9): e0163460.
Homo sapiens	MALAT1	MALAT1	378938	GRCh38.p12	chr11:65497738-65506516	+	ENSG00000251562	MALAT1	gencode.v28	chr11:65497688-65506516	Skin	MUM-2C	Uveal melanoma	Knockdown	miR-140	MIR140	406932	Moreover, we showed that knockdown of MALAT1 promoted miR-140 expression and suppressed Slug and ADAM10 expression in the MUM-2C cell.	27725873	Sun, L., et al. (2016). Long noncoding RNA MALAT1 promotes uveal melanoma cell growth and invasion by silencing of miR-140. Am J Transl Res 8(9): 3939-3946.
Homo sapiens	MALAT1	MALAT1	378938	GRCh38.p12	chr11:65497738-65506516	+	ENSG00000251562	MALAT1	gencode.v28	chr11:65497688-65506516	Synovium	RAFLS	Rheumatoid arthritis	Knockdown	Caspase-3	CASP3	836	The results revealed that the knockdown of MALAT1 inhibited RAFLS apoptosis. At the same time, the expression of caspase-3 and caspase-9 was significantly decreased in the cells in which MALAT1 was knocked down.	28026003	Pan, F., et al. (2016). Quercetin promotes the apoptosis of fibroblast-like synoviocytes in rheumatoid arthritis by upregulating lncRNA MALAT1. Int J Mol Med 38(5): 1507-1514.
Homo sapiens	MALAT1	MALAT1	378938	GRCh38.p12	chr11:65497738-65506516	+	ENSG00000251562	MALAT1	gencode.v28	chr11:65497688-65506516	Synovium	RAFLS	Rheumatoid arthritis	Knockdown	Caspase 9	CASP9	842	The results revealed that the knockdown of MALAT1 inhibited RAFLS apoptosis. At the same time, the expression of caspase-3 and caspase-9 was significantly decreased in the cells in which MALAT1 was knocked down.	28026003	Pan, F., et al. (2016). Quercetin promotes the apoptosis of fibroblast-like synoviocytes in rheumatoid arthritis by upregulating lncRNA MALAT1. Int J Mol Med 38(5): 1507-1514.
Homo sapiens	MALAT1	MALAT1	378938	GRCh38.p12	chr11:65497738-65506516	+	ENSG00000251562	MALAT1	gencode.v28	chr11:65497688-65506516	Ovary: Ascites	SKOV3	Ovarian cancer	Luciferase reporter assays	miR-506	MIR506	574511	Knockdown of MALAT1 inhibited the proliferation and DNA synthesis of human ovarian cancer cell in vitro. In addition, miR-506-dependent iASPP regulation was required in MALAT1-induced ovarian cancer-cell growth.	28031721	Lei, R., et al. (2017). Long noncoding RNA MALAT1-regulated microRNA 506 modulates ovarian cancer growth by targeting iASPP. Onco Targets Ther 10: 35-46.
Homo sapiens	MALAT1	MALAT1	378938	GRCh38.p12	chr11:65497738-65506516	+	ENSG00000251562	MALAT1	gencode.v28	chr11:65497688-65506516	Colon	HT29	Colorectal cancer	RNA immunoprecipitation	E-cadherin	CDH1	999	EZH2 is highly expressed and associated with the 3 end region of lncRNA MALAT1 in colorectal cancer, and this association suppressed the expression of E-cadherin.	28069878	Li, P., et al. (2017). MALAT1 Is Associated with Poor Response to Oxaliplatin-Based Chemotherapy in Colorectal Cancer Patients and Promotes Chemoresistance through EZH2. Mol Cancer Ther 16(4): 739-751.
Homo sapiens	MALAT1	MALAT1	378938	GRCh38.p12	chr11:65497738-65506516	+	ENSG00000251562	MALAT1	gencode.v28	chr11:65497688-65506516	Brain	U87R and U251R	Glioblastoma multiforme	Knockdown, Overexpression	miR-203	MIR203A	406986	LncRNA MALAT1 inhibition re-sensitized TMZ resistant cells through up-regulating miR-203 and down-regulating TS expression.	28187000	Chen, W., et al. (2017). MALAT1 is a prognostic factor in glioblastoma multiforme and induces chemoresistance to temozolomide through suppressing miR-203 and promoting thymidylate synthase expression. Oncotarget 8(14): 22783-22799.
Homo sapiens	MALAT1	MALAT1	378938	GRCh38.p12	chr11:65497738-65506516	+	ENSG00000251562	MALAT1	gencode.v28	chr11:65497688-65506516	Tongue	CAL-27, SCC-9	Tongue cancer	Knockdown, Overexpression	miR-124	MIR124-1	406907	In the present study, lncRNA-MALAT1 was specifically upregulated in tongue cancer cell lines and overexpression promoted tongue cancer cell growth by targeting miR-124.	28260102	Zhang, T. H., et al. (2017). Long non-coding RNA MALAT1 interacts with miR-124 and modulates tongue cancer growth by targeting JAG1. Oncol Rep 37(4): 2087-2094.
Homo sapiens	MALAT1	MALAT1	378938	GRCh38.p12	chr11:65497738-65506516	+	ENSG00000251562	MALAT1	gencode.v28	chr11:65497688-65506516	Stomach	BGC823 and SGC7901	Gastric cancer	Knockdown	VE-cadherin	CDH5	1003	Moreover, MALAT1 was found to regulate expression of VE-cadherin, β-catenin, MMPs 2 and 9, MT1-MMP, p-ERK, p-FAK, and p-paxillin, which have been established as classical markers of VM and angiogenesis and components of associated signaling pathways.	28268166	Li, Y., et al. (2017). Long non-coding RNA MALAT1 promotes gastric cancer tumorigenicity and metastasis by regulating vasculogenic mimicry and angiogenesis. Cancer Lett 395: 31-44.
Homo sapiens	MALAT1	MALAT1	378938	GRCh38.p12	chr11:65497738-65506516	+	ENSG00000251562	MALAT1	gencode.v28	chr11:65497688-65506516	Stomach	BGC823 and SGC7901	Gastric cancer	Knockdown	beta-catenin	CTNNB1	1499	Moreover, MALAT1 was found to regulate expression of VE-cadherin, β-catenin, MMPs 2 and 9, MT1-MMP, p-ERK, p-FAK, and p-paxillin, which have been established as classical markers of VM and angiogenesis and components of associated signaling pathways.	28268166	Li, Y., et al. (2017). Long non-coding RNA MALAT1 promotes gastric cancer tumorigenicity and metastasis by regulating vasculogenic mimicry and angiogenesis. Cancer Lett 395: 31-44.
Homo sapiens	MALAT1	MALAT1	378938	GRCh38.p12	chr11:65497738-65506516	+	ENSG00000251562	MALAT1	gencode.v28	chr11:65497688-65506516	Stomach	BGC823 and SGC7901	Gastric cancer	Knockdown	ERK2	MAPK1	5594	Moreover, MALAT1 was found to regulate expression of VE-cadherin, β-catenin, MMPs 2 and 9, MT1-MMP, p-ERK, p-FAK, and p-paxillin, which have been established as classical markers of VM and angiogenesis and components of associated signaling pathways.	28268166	Li, Y., et al. (2017). Long non-coding RNA MALAT1 promotes gastric cancer tumorigenicity and metastasis by regulating vasculogenic mimicry and angiogenesis. Cancer Lett 395: 31-44.
Homo sapiens	MALAT1	MALAT1	378938	GRCh38.p12	chr11:65497738-65506516	+	ENSG00000251562	MALAT1	gencode.v28	chr11:65497688-65506516	Stomach	BGC823 and SGC7901	Gastric cancer	Knockdown	MT1-MMP	MMP14	4323	Moreover, MALAT1 was found to regulate expression of VE-cadherin, β-catenin, MMPs 2 and 9, MT1-MMP, p-ERK, p-FAK, and p-paxillin, which have been established as classical markers of VM and angiogenesis and components of associated signaling pathways.	28268166	Li, Y., et al. (2017). Long non-coding RNA MALAT1 promotes gastric cancer tumorigenicity and metastasis by regulating vasculogenic mimicry and angiogenesis. Cancer Lett 395: 31-44.
Homo sapiens	MALAT1	MALAT1	378938	GRCh38.p12	chr11:65497738-65506516	+	ENSG00000251562	MALAT1	gencode.v28	chr11:65497688-65506516	Stomach	BGC823 and SGC7901	Gastric cancer	Knockdown	MMP2	MMP2	4313	Moreover, MALAT1 was found to regulate expression of VE-cadherin, β-catenin, MMPs 2 and 9, MT1-MMP, p-ERK, p-FAK, and p-paxillin, which have been established as classical markers of VM and angiogenesis and components of associated signaling pathways.	28268166	Li, Y., et al. (2017). Long non-coding RNA MALAT1 promotes gastric cancer tumorigenicity and metastasis by regulating vasculogenic mimicry and angiogenesis. Cancer Lett 395: 31-44.
Homo sapiens	MALAT1	MALAT1	378938	GRCh38.p12	chr11:65497738-65506516	+	ENSG00000251562	MALAT1	gencode.v28	chr11:65497688-65506516	Stomach	BGC823 and SGC7901	Gastric cancer	Knockdown	MMP9	MMP9	4318	Moreover, MALAT1 was found to regulate expression of VE-cadherin, β-catenin, MMPs 2 and 9, MT1-MMP, p-ERK, p-FAK, and p-paxillin, which have been established as classical markers of VM and angiogenesis and components of associated signaling pathways.	28268166	Li, Y., et al. (2017). Long non-coding RNA MALAT1 promotes gastric cancer tumorigenicity and metastasis by regulating vasculogenic mimicry and angiogenesis. Cancer Lett 395: 31-44.
Homo sapiens	MALAT1	MALAT1	378938	GRCh38.p12	chr11:65497738-65506516	+	ENSG00000251562	MALAT1	gencode.v28	chr11:65497688-65506516	Stomach	BGC823 and SGC7901	Gastric cancer	Knockdown	p-FAK	PTK2	5747	Moreover, MALAT1 was found to regulate expression of VE-cadherin, β-catenin, MMPs 2 and 9, MT1-MMP, p-ERK, p-FAK, and p-paxillin, which have been established as classical markers of VM and angiogenesis and components of associated signaling pathways.	28268166	Li, Y., et al. (2017). Long non-coding RNA MALAT1 promotes gastric cancer tumorigenicity and metastasis by regulating vasculogenic mimicry and angiogenesis. Cancer Lett 395: 31-44.
Homo sapiens	MALAT1	MALAT1	378938	GRCh38.p12	chr11:65497738-65506516	+	ENSG00000251562	MALAT1	gencode.v28	chr11:65497688-65506516	Stomach	BGC823 and SGC7901	Gastric cancer	Knockdown	p-paxillin	PXN	5829	Moreover, MALAT1 was found to regulate expression of VE-cadherin, β-catenin, MMPs 2 and 9, MT1-MMP, p-ERK, p-FAK, and p-paxillin, which have been established as classical markers of VM and angiogenesis and components of associated signaling pathways.	28268166	Li, Y., et al. (2017). Long non-coding RNA MALAT1 promotes gastric cancer tumorigenicity and metastasis by regulating vasculogenic mimicry and angiogenesis. Cancer Lett 395: 31-44.
Homo sapiens	MALAT1	MALAT1	378938	GRCh38.p12	chr11:65497738-65506516	+	ENSG00000251562	MALAT1	gencode.v28	chr11:65497688-65506516	Bone	KM3 and U266	Multiple myeloma	Knockdown	HMGB1	HMGB1	3146	Furthermore, MALAT-1 knockdown facilitated the degradation of HMGB1 at the post-translational level via increase of the ubiquitination of HMGB1 in MM cells.	28295550	Gao, D., et al. (2017). LncRNA MALAT-1 Elevates HMGB1 to Promote Autophagy Resulting in Inhibition of Tumor Cell Apoptosis in Multiple Myeloma. J Cell Biochem 118(10): 3341-3348.
Homo sapiens	MALAT1	MALAT1	378938	GRCh38.p12	chr11:65497738-65506516	+	ENSG00000251562	MALAT1	gencode.v28	chr11:65497688-65506516	Bone	Saos2	Osteosarcoma	Luciferase reporter assays	miR-129-5p	MIR129-1	406917	By using online tools, we screen out 2 candidate miRNAs, miR-142-3p and miR-129-5p which may be associated with both MALAT1 and HMGB1. Luciferase reporter assay revealed a direct interaction between the 2 miRNAs and MALAT1, respectively, via a putative binding site within MALAT1.	28346809	Liu, K., et al. (2017). MALAT1 promotes osteosarcoma development by regulation of HMGB1 via miR-142-3p and miR-129-5p. Cell Cycle 16(6): 578-587.
Homo sapiens	MALAT1	MALAT1	378938	GRCh38.p12	chr11:65497738-65506516	+	ENSG00000251562	MALAT1	gencode.v28	chr11:65497688-65506516	Bone	Saos2	Osteosarcoma	Luciferase reporter assays	miR-142	MIR142	406934	By using online tools, we screen out 2 candidate miRNAs, miR-142-3p and miR-129-5p which may be associated with both MALAT1 and HMGB1. Luciferase reporter assay revealed a direct interaction between the 2 miRNAs and MALAT1, respectively, via a putative binding site within MALAT1.	28346809	Liu, K., et al. (2017). MALAT1 promotes osteosarcoma development by regulation of HMGB1 via miR-142-3p and miR-129-5p. Cell Cycle 16(6): 578-587.
Homo sapiens	MALAT1	MALAT1	378938	GRCh38.p12	chr11:65497738-65506516	+	ENSG00000251562	MALAT1	gencode.v28	chr11:65497688-65506516	Bone	MG-63, SAOS-2	Osteosarcoma	Knockdown, Overexpression	EZH2	EZH2	2146	Mechanistic investigations showed that MALAT1 was transcriptionally activated by TGF-β. Additionally, EZH2 is highly expressed and associated with the 3 end region of lncRNA MALAT1 in osteosarcoma, and this association finally suppressed the expression of E-cadherin.	28388584	Huo, Y., et al. (2017). MALAT1 predicts poor survival in osteosarcoma patients and promotes cell metastasis through associating with EZH2. Oncotarget 8(29): 46993-47006.
Homo sapiens	MALAT1	MALAT1	378938	GRCh38.p12	chr11:65497738-65506516	+	ENSG00000251562	MALAT1	gencode.v28	chr11:65497688-65506516	brain	NA	Brain vascular dysfunction	Knockdown, Overexpression	PI3K	PIK3CB	5291	Following OGD-R, lentiviral overexpression of MALAT1 increased phosphatidylinositol 3-kinase (PI3K) activities and the activation of Akt phosphorylation, and decreased cell apoptosis and caspase 3 activities, which were successfully abolished by treatment with a PI3K inhibitor, Wortmannin.	28413461	Xin, J. W. and Y. G. Jiang (2017). Long noncoding RNA MALAT1 inhibits apoptosis induced by oxygen-glucose deprivation and reoxygenation in human brain microvascular endothelial cells. Exp Ther Med 13(4): 1225-1234.
Homo sapiens	MALAT1	MALAT1	378938	GRCh38.p12	chr11:65497738-65506516	+	ENSG00000251562	MALAT1	gencode.v28	chr11:65497688-65506516	Liver	LO2,HepG2	Hepatocellular carcinoma	Knockdown, Luciferase reporter assays	LTBP3	LTBP3	4054	Results showed that MALAT1 could promote tumor growth and metastasis by activating LTBP3, which could also be up-regulated by HBx.	28469957	Hou, Z., et al. (2017). HBx-related long non-coding RNA MALAT1 promotes cell metastasis via up-regulating LTBP3 in hepatocellular carcinoma. Am J Cancer Res 7(4): 845-856.
Homo sapiens	MALAT1	MALAT1	378938	GRCh38.p12	chr11:65497738-65506516	+	ENSG00000251562	MALAT1	gencode.v28	chr11:65497688-65506516	Embryonic Kidney	HEK293	Normal	Luciferase reporter assays	miR-145	MIR145	406937	We found that EndMT of EPCs induced by TGF-β1 is accompanied by increased MALAT1 expression and decreased miR-145 expression, and MALAT1 and miR-145 directly bind and reciprocally repress each other in these cells. Dual-Luciferase Reporter assay indicated that miR-145 inhibits TGF-β1-induced EndMT by directly targeting TGFBR2 and SMAD3.	28535533	Xiang, Y., et al. (2017). MALAT1 Modulates TGF-beta1-Induced Endothelial-to-Mesenchymal Transition through Downregulation of miR-145. Cell Physiol Biochem 42(1): 357-372.
Homo sapiens	MALAT1	MALAT1	378938	GRCh38.p12	chr11:65497738-65506516	+	ENSG00000251562	MALAT1	gencode.v28	chr11:65497688-65506516	Liver	HepG2 and BEL-7402	Hepatocellular carcinoma	Luciferase reporter assays	miR-143	MIR143	406935	Luciferase reporter assays were used to explore miR-143-3ps target, ZEB1. QRT-PCR and Western blot were employed to determine the effects of MALAT1 or/and miR-143-3p on ZEB1 expression. MALAT1 was upregulated in HCC tissues. ZEB1 was a target of miR-143-3p. miR-143-3p binds with MALAT1, and was regulated by MALAT1. The regulation of MALAT1 on ZEB1 was mediated by miR-143-3p.	28543721	Chen, L., et al. (2017). Long Non-Coding RNA MALAT1 Regulates ZEB1 Expression by Sponging miR-143-3p and Promotes Hepatocellular Carcinoma Progression. J Cell Biochem 118(12): 4836-4843.
Homo sapiens	MALAT1	MALAT1	378938	GRCh38.p12	chr11:65497738-65506516	+	ENSG00000251562	MALAT1	gencode.v28	chr11:65497688-65506516	Eye, Retina	Y79	Retinoblastoma	Knockdown	miR-124	miR-124	0	Besides, Slug was a target of miR-124 and regulated cell viability, migration, invasion, and apoptosis in Y79 cells (P<0.05, P<0.01 or P<0.001). Further, Slug silence abolished miR-124 suppression induced inactivation of ERK/MAPK and Wnt/ß-Catenin pathways.	28550678	Liu, S., et al. (2017). Knockdown of Long Noncoding RNA (lncRNA) Metastasis-Associated Lung Adenocarcinoma Transcript 1 (MALAT1) Inhibits Proliferation, Migration, and Invasion and Promoted Apoptosis By Targeting miR-124 in Retinoblastoma. Oncol Res.
Homo sapiens	MALAT1	MALAT1	378938	GRCh38.p12	chr11:65497738-65506516	+	ENSG00000251562	MALAT1	gencode.v28	chr11:65497688-65506516	Brain	U251 and U87	Gliomas	Knockdown, Overexpression	miR-101	miR-101	102464801	The results demonstrated that MALAT1 and Rap1B were upregulated, while miR-101 expression was downregulated in glioma cell lines U251 and U87. MALAT1 and Rap1B knockdown could inhibit proliferation and induce apoptosis of glioma cells. Moreover, MALAT1 promoted the Rap1B expression by sponging miR-101 in U251 and U87 cells.	28551849	Li, Z., et al. (2017). Long non-coding RNA MALAT1 promotes proliferation and suppresses apoptosis of glioma cells through derepressing Rap1B by sponging miR-101. J Neurooncol 134(1): 19-28.
Homo sapiens	MALAT1	MALAT1	378938	GRCh38.p12	chr11:65497738-65506516	+	ENSG00000251562	MALAT1	gencode.v28	chr11:65497688-65506516	Brain	U251 and U87	Gliomas	Knockdown, Overexpression	Rap1B	RAP1B	5908	The results demonstrated that MALAT1 and Rap1B were upregulated, while miR-101 expression was downregulated in glioma cell lines U251 and U87. MALAT1 and Rap1B knockdown could inhibit proliferation and induce apoptosis of glioma cells. Moreover, MALAT1 promoted the Rap1B expression by sponging miR-101 in U251 and U87 cells.	28551849	Li, Z., et al. (2017). Long non-coding RNA MALAT1 promotes proliferation and suppresses apoptosis of glioma cells through derepressing Rap1B by sponging miR-101. J Neurooncol 134(1): 19-28.
Homo sapiens	MALAT1	MALAT1	378938	GRCh38.p12	chr11:65497738-65506516	+	ENSG00000251562	MALAT1	gencode.v28	chr11:65497688-65506516	Prostate	EC-109	Esophageal cancer	Luciferase reporter assays, RNA pull down assay	miR-200a	MIR200A	406983	Dual luciferase reporter assay showed that compared to negative control, the activities of luciferase reporter in EC-109 cells co-transfected with pmirGLO-MALAT1-wt and miR-200a were significantly down-regulated. While co-transfected pmirGLO-MALAT1-mut with miR-200a mimics had no effect on the luciferase reporter activities of MALAT1.	28635228	Zhang, Q. Q., et al. (2017). [Mechanism of long non-coding RNA-metastasis associated lung adenocarcinoma transcript 1 induced invasion and metastasis of esophageal cancer cell EC-109]. Zhonghua Zhong Liu Za Zhi 39(6): 405-411.
Homo sapiens	MALAT1	MALAT1	378938	GRCh38.p12	chr11:65497738-65506516	+	ENSG00000251562	MALAT1	gencode.v28	chr11:65497688-65506516	Brain	U251/TMZ and U87/TMZ	Glioblastoma	Overexpression	ZEB1	ZEB1	6935	The expression of MALAT1 was upregulated in the U251/TMZ and U87/TMZ cell lines compared to that in U251 and U87 cell lines, respectively. The treatment of si-MALAT1 decreased MDR1, MRP5, and LRP1 expression, enhanced cell sensitivity to TMZ, and downregulated ZEB1 protein expression, whereas pcDNA-MALAT1 had the opposite effects. However, the effects of si-MALAT1 on MDR -associated protein expre…	28668966	Li, H., et al. (2017). Long Non-Coding RNA MALAT1 Decreases the Sensitivity of Resistant Glioblastoma Cell Lines to Temozolomide. Cell Physiol Biochem 42(3): 1192-1201.
Homo sapiens	MALAT1	MALAT1	378938	GRCh38.p12	chr11:65497738-65506516	+	ENSG00000251562	MALAT1	gencode.v28	chr11:65497688-65506516	Pancreas	Panc-1	Pancreatic ductal adenocarcinoma	Dual luciferase reporter assays	miR-217	MIR217	406999	Moreover, MALAT1 knockdown inhibits cell cycle progression and impairs tumour cell migration and invasion. We found that miR-217 can bind MALAT1 and regulate its expression in PDAC cell lines. We also found MALAT1 knockdown attenuates the protein expression of KRAS, a known target of miR-217. After MALAT1 knockdown, KRAS protein expression levels can be rescued through inhibition of miR-217 expre…	28701723	Liu, P., et al. (2017). The lncRNA MALAT1 acts as a competing endogenous RNA to regulate KRAS expression by sponging miR-217 in pancreatic ductal adenocarcinoma. Sci Rep 7(1): 5186.
Homo sapiens	MALAT1	MALAT1	378938	GRCh38.p12	chr11:65497738-65506516	+	ENSG00000251562	MALAT1	gencode.v28	chr11:65497688-65506516	Liver	HepG2 and MHCC97	Hepatocellular carcinoma	Knockdown	miR-195	MIR195	406971	Malat1 silence suppressed HCC cells viability, migration and invasion, induced apoptosis, and arrested more cells in G0/G1 phase. Malat1 acted as a circular endogenous RNA (ceRNA) for miR-195. Malat1 silence could not suppress HCC cell growth and motility when miR-195 was knocked down. EGFR was a direct target of miR-195. miR-195 overexpression could not suppress HCC cell growth and motility when…	28722813	Liu, D., et al. (2018). Knockdown of long non-coding RNA MALAT1 inhibits growth and motility of human hepatoma cells via modulation of miR-195. J Cell Biochem 119(2): 1368-1380.
Homo sapiens	MALAT1	MALAT1	378938	GRCh38.p12	chr11:65497738-65506516	+	ENSG00000251562	MALAT1	gencode.v28	chr11:65497688-65506516	brain	NA	Ischemic stroke	Luciferase reporter assays	miR-30a	miR-30b	4070299	Furthermore, MALAT1 may serve as a molecular sponge for miR-30a and negatively regulate its expression. In addition, MALAT1 overturned the inhibitory effect of miR-30a on ischemic injury and autophagy in vitro and in vivo, which might be involved in the derepression of Beclin1, a direct target of miR-30a. Mechanistic analyses further revealed that autophagy inhibitor 3-methyadenine (3-MA) markedl…	28854438	Guo, D., et al. (2017). Down-Regulation of Lncrna MALAT1 Attenuates Neuronal Cell Death Through Suppressing Beclin1-Dependent Autophagy by Regulating Mir-30a in Cerebral Ischemic Stroke. Cell Physiol Biochem 43(1): 182-194.
Homo sapiens	MALAT1	MALAT1	378938	GRCh38.p12	chr11:65497738-65506516	+	ENSG00000251562	MALAT1	gencode.v28	chr11:65497688-65506516	Ovary	NA	Ovarian cancer	Luciferase reporter assays	miR-200c	MIR200C	406985	Rescue experiments confirmed that miR-200c could reverse the tumor-suppressive effect of knock-down of lncRNA MALAT1 on ovarian cancer cells. Nevertheless, luciferase assays verified the existence of direct binding between miR-200c and lncRNA MALAT1. In general, results of this study indicated that lncRNA MALAT1 is a oncogene in ovarian cancer, involved in the regulation of cell viability, migrat…	28899458	Pa, M., et al. (2017). Long Noncoding RNA MALAT1 Functions as a Sponge of MiR-200c in Ovarian Cancer. Oncol Res.
Homo sapiens	MALAT1	MALAT1	378938	GRCh38.p12	chr11:65497738-65506516	+	ENSG00000251562	MALAT1	gencode.v28	chr11:65497688-65506516	Bone	MNNG/HOS	Osteosarcoma	Luciferase reporter assays	miR-144	MIR144	406936	Furthermore, we confirmed that MALAT1 and ROCK1/ROCK2 which were targeted by microRNA-144-3p (miR-144-3p) shared the same miR-144-3p combining site. Furthermore, the constructed luciferase assay verified that MALAT1 was a target of miR-144-3p. Additionally, the results of a qRT-PCR demonstrated that MALAT1 and miR-144-3p repressed each others expression in a reciprocal manner.	28938647	Wang, Y., et al. (2017). Long non-coding RNA MALAT1 for promoting metastasis and proliferation by acting as a ceRNA of miR-144-3p in osteosarcoma cells. Oncotarget 8(35): 59417-59434.
Homo sapiens	MALAT1	MALAT1	378938	GRCh38.p12	chr11:65497738-65506516	+	ENSG00000251562	MALAT1	gencode.v28	chr11:65497688-65506516	Liver	HepG2	Normal	RNA pulldown assay, RNA immunoprecipitation	DBC1	CCAR2	57805	The interaction between MALAT1 and depleted in breast cancer 1 (DBC1) was validated using RNA pull-down and RNA immunoprecipitation. Further mechanistic studies reveal that MALAT1 binding competes with the interaction between sirtuin1 (SIRT1) and DBC1, which then releases SIRT1 and enhances its deacetylation activity.	28973437	Chen, R., et al. (2017). Quantitative proteomics reveals that long non-coding RNA MALAT1 interacts with DBC1 to regulate p53 acetylation. Nucleic Acids Res 45(17): 9947-9959.
Homo sapiens	MALAT1	MALAT1	378938	GRCh38.p12	chr11:65497738-65506516	+	ENSG00000251562	MALAT1	gencode.v28	chr11:65497688-65506516	Umbilical	HUVECs	Normal	Knockdown, Overexpression	miR-320a	MIR320A	407037	MALAT1 was shown to reciprocally interact with miR-320a, i.e., expression of one negatively regulated levels of the other, whereas knockdown of MALAT1 expression promoted miR-320a levels. Furthermore, miR-320a could directly target and inhibit FOXM1 expression in HUVECs. Knockdown of MALAT1 expression enhanced miR-320a expression but reduced FOXM1 expression resulting in downregulation of HUVEC p…	28977880	Sun, J. Y., et al. (2017). Knockdown of MALAT1 expression inhibits HUVEC proliferation by upregulation of miR-320a and downregulation of FOXM1 expression. Oncotarget 8(37): 61499-61509.
Homo sapiens	MALAT1	MALAT1	378938	GRCh38.p12	chr11:65497738-65506516	+	ENSG00000251562	MALAT1	gencode.v28	chr11:65497688-65506516	Liver	HepG2	Nonalcoholic steatohepatitis	Knockdown	CXCL5	CCL2	6347	Two potential target mRNAs, syndecan 4 (SDC4), and C-X-C motif chemokine ligand 5 (CXCL5) were identified for hepatocellular carcinoma upregulated lncRNA and MALAT1, respectively, but only CXCL5 showed differential expression among the different histologic classes. Knockdown of MALAT1 expression reduced CXCL5 transcript and protein levels by 50% and 30%, respectively, in HepG2 cells. The expressi…	28993096	Leti, F., et al. (2017). Altered expression of MALAT1 lncRNA in nonalcoholic steatohepatitis fibrosis regulates CXCL5 in hepatic stellate cells. Transl Res 190: 25-39 e21.
Homo sapiens	MALAT1	MALAT1	378938	GRCh38.p12	chr11:65497738-65506516	+	ENSG00000251562	MALAT1	gencode.v28	chr11:65497688-65506516	Choriocarcinoma cell lines	JEG-3	Human choriocarcinoma	Knockdown	miR-218	MIR218-1	407000	Being specifically upregulated in choriocarcinoma cell lines, the under-researched lncRNA-MALAT1 promoted choriocarcinoma cell growth by targeting miR-218. After MALAT1 knockdown, proliferation of human choriocarcinoma cell in vitro was dramatically hindered, and the tumor size in vivo was reduced. What is more, miR-218-mediated Fbxw8 regulation was required for MALAT1-induced choriocarcinoma cel…	29096355	Shi, D., et al. (2018). The long non-coding RNA MALAT1 interacted with miR-218 modulates choriocarcinoma growth by targeting Fbxw8. Biomed Pharmacother 97: 543-550.
Homo sapiens	MALAT1	MALAT1	378938	GRCh38.p12	chr11:65497738-65506516	+	ENSG00000251562	MALAT1	gencode.v28	chr11:65497688-65506516	Stomach	SGC7901/VCR	Gastric cancer	Overexpression	miR-23b	MIR23B	407011	We showed that chemoresistant GC cells had higher levels of MALAT1 and increased autophagy compared with parental cells. Silencing of MALAT1 inhibited chemo-induced autophagy, whereas MALAT1 promoted autophagy in gastric cancer cells. Knockdown of MALAT1 sensitized GC cells to chemotherapeutics. MALAT1 acts as a competing endogenous RNA for miR-23b-3p and attenuates the inhibitory effect of miR-2…	29162158	YiRen, H., et al. (2017). Long noncoding RNA MALAT1 regulates autophagy associated chemoresistance via miR-23b-3p sequestration in gastric cancer. Mol Cancer 16(1): 174.
Homo sapiens	MALAT1	MALAT1	378938	GRCh38.p12	chr11:65497738-65506516	+	ENSG00000251562	MALAT1	gencode.v28	chr11:65497688-65506516	Lung	A549 and H1299	Lung cancer	RNA immunoprecipitation	miR-101	miR-101	102464801	MALAT1 acted as a competing endogenous RNA to upregulate SOX9 expression by sponging miR-101 in DDP-resistant cancer cells, through Wnt signaling pathway.	29212230	Chen, W., et al. (2017). MALAT1-miR-101-SOX9 feedback loop modulates the chemo-resistance of lung cancer cell to DDP via Wnt signaling pathway. Oncotarget 8(55): 94317-94329.
Homo sapiens	MALAT1	MALAT1	378938	GRCh38.p12	chr11:65497738-65506516	+	ENSG00000251562	MALAT1	gencode.v28	chr11:65497688-65506516	Peripheral Blood	THP-1	Normal	Knockdown	CD36	CD36	948	MALAT1 knockdown decreased CD36 expression. Additionally, we also incubated macrophages with actinomycin D, combined with a dual luciferase reporter analysis, and we found that MALAT1 influenced CD36 expression at the transcription level.	29258822	Huangfu, N., et al. (2018). LncRNA MALAT1 regulates oxLDL-induced CD36 expression via activating beta-catenin. Biochem Biophys Res Commun 495(3): 2111-2117.
Homo sapiens	MALAT1	MALAT1	378938	GRCh38.p12	chr11:65497738-65506516	+	ENSG00000251562	MALAT1	gencode.v28	chr11:65497688-65506516	muscle	NA	Normal	Knockdown	miR-142-3p	MIR142	406934	MALAT1 could act as a competing endogenous RNA (ceRNA) to regulate autophagy-related 7 (ATG7) gene expression by sponging miR142-3p.	29435112	Song, T. F., et al. (2018). LncRNA MALAT1 regulates smooth muscle cell phenotype switch via activation of autophagy. Oncotarget 9(4): 4411-4426.
Homo sapiens	MALAT1	MALAT1	378938	GRCh38.p12	chr11:65497738-65506516	+	ENSG00000251562	MALAT1	gencode.v28	chr11:65497688-65506516	Lung	A549 and H1299	Lung cancer	Knockdown	miR-101-3p	miR-101	102464801	MALAT1 knockdown in lung cancer cells resulted in miR-101-3p upregulation and increased cisplatin sensitivity.	29484127	Wang, H., et al. (2018). MALAT1/miR-101-3p/MCL1 axis mediates cisplatin resistance in lung cancer. Oncotarget 9(7): 7501-7512.
Homo sapiens	MALAT1	MALAT1	378938	GRCh38.p12	chr11:65497738-65506516	+	ENSG00000251562	MALAT1	gencode.v28	chr11:65497688-65506516	Stomach	MN9D	Parkinsons disease	Luciferase reporter assays	miR-205-5p	MIR205	406988	the MALAT1/miR-205-5p axis regulates MPP+-induced apoptosis in MN9D cells by targeting LRRK2, thereby improving our understanding of the molecular pathogenesis of PD.	29511451	Chen, Q., et al. (2018). lncRNA MALAT1/miR-205-5p axis regulates MPP(+)-induced cell apoptosis in MN9D cells by directly targeting LRRK2. Am J Transl Res 10(2): 563-572.
Homo sapiens	MALAT1	MALAT1	378938	GRCh38.p12	chr11:65497738-65506516	+	ENSG00000251562	MALAT1	gencode.v28	chr11:65497688-65506516	Cervix	SiHa and HeLa	Human cervical cancer	Dual luciferase reporter assays	miR-142	MIR142	406934	The binding site that allow the direct interaction between miR-142-3p and MALAT1 were located in the 3 untranslated region (3 UTR) of lncRNA MATAL1 and HMGA2 at base pairs (bp) 4452-5255, while that between miR-142-3p and HMGA2 was located at bp 1562-2521 of HMGA2.	29704494	Xia, C., et al. (2018). Metformin, a first-line drug for type 2 diabetes mellitus, disrupts the MALAT1/miR-142-3p sponge to decrease invasion and migration in cervical cancer cells. Eur J Pharmacol 830: 59-67.
Homo sapiens	MALAT1	MALAT1	378938	GRCh38.p12	chr11:65497738-65506516	+	ENSG00000251562	MALAT1	gencode.v28	chr11:65497688-65506516	Bladder	T24, BIU-87	Bladder transitional cell carcinoma	Luciferase reporter assays	miR-124	miR-124	0	MALAT1 may function as a ceRNA to sponge miR-124, thus modulating the derepression of foxq1, miR-124 target gene, in post-transcriptional levels.	29736319	Jiao, D., et al. (2018). LncRNA MALAT1 promotes tumor growth and metastasis by targeting miR-124/foxq1 in bladder transitional cell carcinoma (BTCC). Am J Cancer Res 8(4): 748-760.
Homo sapiens	NEAT1	NEAT1	283131	GRCh38.p12	chr11:65422798-65445540	+	ENSG00000245532	NEAT1	gencode.v28	chr11:65422774-65445540	Cervix	Hela	cervical carcinoma	Knockdown	HIV-1	HIV-1	0	We have profiled 83 disease-related lncRNAs in HIV-1-infected T cells. We found NEAT1 to be one of several lncRNAs whose expression is changed by HIV-1 infection, and we have characterized its role in HIV-1 replication. We report here that the knockdown of NEAT1 enhances virus production through increased nucleus-to-cytoplasm export of Rev-dependent instability element (INS)-containing HIV-1 mRNA…	23362321	Zhang, Q., et al. (2013). NEAT1 long noncoding RNA and paraspeckle bodies modulate HIV-1 posttranscriptional expression. MBio 4(1): e00596-00512.
Homo sapiens	NEAT1	NEAT1	283131	GRCh38.p12	chr11:65422798-65445540	+	ENSG00000245532	NEAT1	gencode.v28	chr11:65422774-65445540	Cervix	HeLa	Adenocarcinoma	Knockdown	ADARB2	ADARB2	105	We also performed microarrays from NEAT1 knockdown cells and found that NEAT1 represses transcription of several genes including the RNA-specific adenosine deaminase B2 (ADARB2) gene. In contrast, we found that the NEAT1-binding paraspeckle protein SFPQ is required for ADARB2 transcription. This led us to hypothesize that ADARB2 expression is controlled by NEAT1-dependent sequestration of SFPQ.	24173718	Hirose, T., et al. (2013). NEAT1 long noncoding RNA regulates transcription via protein sequestration within subnuclear bodies. Mol Biol Cell.
Homo sapiens	NEAT1	NEAT1	283131	GRCh38.p12	chr11:65422798-65445540	+	ENSG00000245532	NEAT1	gencode.v28	chr11:65422774-65445540	Embryo	3T3-L1	Normal	RNA immunoprecipitation	SRp40	SRp40	857967	SiRNA used to deplete NEAT1 resulted in the inability of cells to phosphorylate the serine/arginine-rich splicing protein, SRp40. SiRNA treatment for SRp40 resulted in dysregulation of PPARÎ³1 and, primarily, PPARÎ³2 mRNA levels.	25437750	Cooper, D. R., et al. (2014). Long Non-Coding RNA NEAT1 Associates with SRp40 to Temporally Regulate PPARgamma2 Splicing during Adipogenesis in 3T3-L1 Cells. Genes (Basel) 5(4): 1050-1063.
Homo sapiens	NEAT1	NEAT1	283131	GRCh38.p12	chr11:65422798-65445540	+	ENSG00000245532	NEAT1	gencode.v28	chr11:65422774-65445540	Brain	U87	Glioma	Luciferase reporter assays	miR-449b-5p	MIR449B	693123	RNA immunoprecipitation assay combined with luciferase reporter assay confirmed miR-449b-5p-specific binding to NEAT1. Furthermore, we verified that c-Met was a directly target of miR-449b-5p. Rescue assays demonstrated NEAT1 functions a molecular sponge for miR-449b-5p and leads to the upregulation of c-Met.	26242266	Zhen Li, et al. (2016). Long noncoding RNA NEAT1 promotes glioma pathogenesis by regulating miR-449b-5p/c-Met axis.[J] .Tumour Biol. 37(1): 673-83.
Homo sapiens	NEAT1	NEAT1	283131	GRCh38.p12	chr11:65422798-65445540	+	ENSG00000245532	NEAT1	gencode.v28	chr11:65422774-65445540	Nasopharynx	5-8F	Nasopharyngeal carcinoma	RNA immunoprecipitation, Luciferase reporter assays	miR-204	MIR204	406987	Furthermore, we found that there was reciprocal repression between NEAT1 and miR-204. ZEB1 was identified as a downstream target of miR-204 and NEAT1 upregulated ZEB1 expression by negatively regulating miR-204 expression.	27020592	Lu, Y., et al. (2016). The long non-coding RNA NEAT1 regulates epithelial to mesenchymal transition and radioresistance in through miR-204/ZEB1 axis in nasopharyngeal carcinoma. Tumour Biol 37(9): 11733-11741.
Homo sapiens	NEAT1	NEAT1	283131	GRCh38.p12	chr11:65422798-65445540	+	ENSG00000245532	NEAT1	gencode.v28	chr11:65422774-65445540	Mammary Gland; Breast	MCF-7	Breast cancer	RNA immunoprecipitation	FUS	FUS	2521	In addition, the RNA-binding protein fused in sarcoma/translocated in liposarcoma (FUS/TLS) physically interacted with NEAT1, and reducing the expression of FUS/TLS also induced cell apoptosis.	27147820	Ke, H., et al. (2016). NEAT1 is Required for Survival of Breast Cancer Cells Through FUS and miR-548. Gene Regul Syst Bio 10(Suppl 1): 11-17.
Homo sapiens	NEAT1	NEAT1	283131	GRCh38.p12	chr11:65422798-65445540	+	ENSG00000245532	NEAT1	gencode.v28	chr11:65422774-65445540	Pancreas	PANC-1	Pancreatic cancer	Luciferase reporter assays	miR-506	MIR506	574511	Moreover, bioinformatics analysis and luciferase reporter assay revealed that NEAT1 directly bound to the miR-506-3p, which has been reported to act as a tumor suppressor in diverse cancers.	27888106	Huang, B., et al. (2017). Long non-coding RNA NEAT1 facilitates pancreatic cancer progression through negative modulation of miR-506-3p. Biochem Biophys Res Commun 482(4): 828-834.
Homo sapiens	NEAT1	NEAT1	283131	GRCh38.p12	chr11:65422798-65445540	+	ENSG00000245532	NEAT1	gencode.v28	chr11:65422774-65445540	Mammary Gland; Breast	MCF-7	Breast cancer	Luciferase reporter assays	miR-101	miR-101	102464801	In our research, lncRNA-NEAT1 was specifically upregulated in BC cell lines and promoted BC cell growth through targeting miR-101.	28034643	Qian, K., et al. (2017). The long non-coding RNA NEAT1 interacted with miR-101 modulates breast cancer growth by targeting EZH2. Arch Biochem Biophys 615: 1-9.
Homo sapiens	NEAT1	NEAT1	283131	GRCh38.p12	chr11:65422798-65445540	+	ENSG00000245532	NEAT1	gencode.v28	chr11:65422774-65445540	Brain	U87 MG , U251MG	Glioma	Luciferase reporter assays	miR-181d-5p	miR-181d-5p	514457	Both bioinformatics data and results of luciferase reporter assays demonstrated that NEAT1 influenced BTB permeability by binding to miR-181d-5p. Knockdown of NEAT1 also down-regulated the expression of sex determining region Y-box protein 5 (SOX5), which was defined as a direct and functional downstream target of miR-181d-5p.	28185956	Guo, J., et al. (2017). Long non-coding RNA NEAT1 regulates permeability of the blood-tumor barrier via miR-181d-5p-mediated expression changes in ZO-1, occludin, and claudin-5. Biochim Biophys Acta 1863(9): 2240-2254.
Homo sapiens	NEAT1	NEAT1	283131	GRCh38.p12	chr11:65422798-65445540	+	ENSG00000245532	NEAT1	gencode.v28	chr11:65422774-65445540	Liver	HepG2	Hepatocellular carcinoma	RNA immunoprecipitation	A2	GPHA2	170589	RNA immunoprecipitation and RNA pull-down assays confirmed that U2AF65 binds to NEAT1. Furthermore, the study indicated that NEAT1 regulated hnRNP A2 expression and that this regulation may be associated with the NEAT1-U2AF65 protein complex.	28260918	Mang, Y., et al. (2017). Long noncoding RNA NEAT1 promotes cell proliferation and invasion by regulating hnRNP A2 expression in hepatocellular carcinoma cells. Onco Targets Ther 10: 1003-1016.
Homo sapiens	NEAT1	NEAT1	283131	GRCh38.p12	chr11:65422798-65445540	+	ENSG00000245532	NEAT1	gencode.v28	chr11:65422774-65445540	Gallbladder	QBC939, RBE	Cholangiocarcinoma	RNA immunoprecipitation, Chromatin immunoprecipitation	EZH2	EZH2	2146	Silencing of NEAT1 increased E-cadherin expression in vitro, and E-cadherin expression was inversely correlated with NEAT1 expression in CCA tissue samples. RIP and ChIP assays suggest that NEAT1 is recruited to the E-cadherin promoter by EZH2 (Enhancer of zeste homolog 2), where it represses E-cadherin expression.	28810932	Zhang, C., et al. (2017). LncRNA NEAT1 Promotes Growth and Metastasis of Cholangiocarcinoma Cells. Oncol Res.
Homo sapiens	NEAT1	NEAT1	283131	GRCh38.p12	chr11:65422798-65445540	+	ENSG00000245532	NEAT1	gencode.v28	chr11:65422774-65445540	Breast	CCK8	Breast cancer	Dual luciferase reporter assay	miR-218	MIR218-1	407000	NEAT1 expression was significantly up-regulated in breast cancer tissues compared to adjacent normal tissues, and higher NEAT1 was positively associated with lymph node metastasis and TNM stage. Patients with higher NEAT1 had a poor prognosis. Furthermore, miR-218 was shown to be a direct target of NEAT1 in breast cancer cells. In addition, NEAT1 promoted cell invasion and proliferation by negati…	28946559	Zhao, D., et al. (2017). NEAT1 negatively regulates miR-218 expression and promotes breast cancer progression. Cancer Biomark 20(3): 247-254.
Homo sapiens	NEAT1	NEAT1	283131	GRCh38.p12	chr11:65422798-65445540	+	ENSG00000245532	NEAT1	gencode.v28	chr11:65422774-65445540	Kidney	786-O and ACHN	Renal cell carcinoma	Knockdown	miR-34a	MIR34A	407040	NEAT1 knockdown suppressed RCC cell proliferation by inhibiting cell cycle progression, and inhibited RCC cell migration and invasion by reversing the epithelial-to-mesenchymal transition phenotype. Down-regulation of NEAT1 increased the sensitivity of RCC cells to sorafenib in vitro. Mechanistic analysis revealed that NEAT1 acts as a competitive sponge for miR-34a, which prevents inhibition of c…	28968960	Liu, F., et al. (2017). The long non-coding RNA NEAT1 enhances epithelial-to-mesenchymal transition and chemoresistance via the miR-34a/c-Met axis in renal cell carcinoma. Oncotarget 8(38): 62927-62938.
Homo sapiens	NEAT1	NEAT1	283131	GRCh38.p12	chr11:65422798-65445540	+	ENSG00000245532	NEAT1	gencode.v28	chr11:65422774-65445540	Bone	MG63 and U2OS	Osteosarcoma	Luciferase reporter assays	miR-194	miR-194	0	NEAT1 was upregulated and miR-194 was downregulated in osteosarcoma tissues and cells. Knockdown of NEAT1 or overexpression of miR-194 suppressed proliferation and invasion and induced apoptosis of osteosarcoma cells in vitro. Luciferase reporter assay validated that NEAT1 could interact with miR-194 and negatively modulated its expression. Furthermore, inhibition of miR-194 reversed the suppress…	29047232	Wang, H., et al. (2017). Knockdown of Long Non-Coding RNA NEAT1 Inhibits Proliferation and Invasion and Induces Apoptosis of Osteosarcoma by Inhibiting miR-194 Expression. Yonsei Med J 58(6): 1092-1100.
Homo sapiens	NEAT1	NEAT1	283131	GRCh38.p12	chr11:65422798-65445540	+	ENSG00000245532	NEAT1	gencode.v28	chr11:65422774-65445540	Lung	BES-2B	Non-small cell lung cancer	Knockdown, Overexpression	MAPK6	MAPK6	5597	Inhibition of NEAT1 can suppress the progression of NSCLC cells and hsa-mir-98-5p can reverse this phenomenon. Bioinformatics search was used to elucidate the correlation between NEAT1 and hsa-mir-98-5p. Additionally, a novel mRNA target of hsa-mir-98-5p, MAPK6, was predicted. Overexpression and knockdown studies were conducted to verify whether NEAT1 exhibits its biological functions through reg…	29095526	Wu, F., et al. (2017). NEAT1/has-mir-98-5p/MAPK6 axis is involved in non-small-cell lung cancer (NSCLC) development. J Cell Biochem.
Homo sapiens	NEAT1	NEAT1	283131	GRCh38.p12	chr11:65422798-65445540	+	ENSG00000245532	NEAT1	gencode.v28	chr11:65422774-65445540	Esophagus	EC109 and EC9706	Esophageal squamous cell carcinoma	Luciferase reporter assays, RNA immunoprecipitation	miR-129	MIR129-1	406917	NEAT1 and CTBP2 were upregulated and miR-129 was downregulated in ESCC cells. Either NEAT1 knockdown or miR-129 overexpression suppressed ESCC cell viability and invasion. Moreover, NEAT1 functioned as an endogenous sponge to downregulate miR-129 by competitively binding to miR-129, thereby leading to the derepression of CTBP2, a target of miR-129. CTBP2 restoration overturned cell viability and …	29147064	Li, Y., et al. (2017). LncRNA NEAT1 Regulates Cell Viability and Invasion in Esophageal Squamous Cell Carcinoma through the miR-129/CTBP2 Axis. Dis Markers 2017: 5314649.
Homo sapiens	NEAT1	NEAT1	283131	GRCh38.p12	chr11:65422798-65445540	+	ENSG00000245532	NEAT1	gencode.v28	chr11:65422774-65445540	Lung	A549	Lung cancer	Knockdown, Overexpression	CTR1	CALCR	799	NEAT1 was up-regulated while copper transporter 1 (CTR1) was down-regulated in the enriched NSCLC cancer stem cells. Knockdown of NEAT1 was able to decrease the CSC-like properties in NSCLC cells, while over-expression of NEAT1 could contribute to the stemness respectively.	29152741	Jiang, P., et al. (2018). NEAT1 acts as an inducer of cancer stem cell-like phenotypes in NSCLC by inhibiting EGCG-upregulated CTR1. J Cell Physiol 233(6): 4852-4863.
Homo sapiens	NEAT1	NEAT1	283131	GRCh38.p12	chr11:65422798-65445540	+	ENSG00000245532	NEAT1	gencode.v28	chr11:65422774-65445540	Ovary: Ascites	SKOV3 and HeyA-8	Ovarian cancer	Luciferase reporter assays	miR-194	MIR194-1	406969	NEAT1 was identified as a molecular sponge of miR-194 to upregulate ZEB1 expression. Mechanistically, NEAT1-knockdown-induced PTX sensitivity was mediated by miR-194/ZEB1 axis.	29180871	An Jihong, et al. (2017). LncRNA NEAT1 contributes to paclitaxel resistance of ovarian cancer cells by regulating ZEB1 expression via miR-194.[J] .Onco Targets Ther 10: 5377-5390.
Homo sapiens	NEAT1	NEAT1	283131	GRCh38.p12	chr11:65422798-65445540	+	ENSG00000245532	NEAT1	gencode.v28	chr11:65422774-65445540	Nasopharynx	SUNE2	Nasopharyngeal carcinoma	Luciferase reporter assays	miR-124	miR-124	0	NEAT1 was demonstrated to suppress miR-124 expression by direct interaction in NPC cells.	29270022	Cheng, N. and Y. Guo (2017). Long noncoding RNA NEAT1 promotes nasopharyngeal carcinoma progression through regulation of miR-124/NF-kappaB pathway. Onco Targets Ther 10: 5843-5853.
Homo sapiens	NEAT1	NEAT1	283131	GRCh38.p12	chr11:65422798-65445540	+	ENSG00000245532	NEAT1	gencode.v28	chr11:65422774-65445540	Thyroid	KAT-5	Dilemma	Luciferase reporter assays, RNA pull down assay	miR-129-5p	MIR129-1	406917	miR-129-5p/lncRNA NEAT1 were found to negatively correlate with each other by direct target relationship and their combination suppressed the progression of PTC. KLK7, a highly expressed downstream protein in PTC tissues, could be directly regulated by miR-129-5p in a negative way.	29319165	Zhang, H., et al. (2018). Long noncoding RNA NEAT1 regulate papillary thyroid cancer progression by modulating miR-129-5p/KLK7 expression. J Cell Physiol 233(10): 6638-6648.
Homo sapiens	NEAT1	NEAT1	283131	GRCh38.p12	chr11:65422798-65445540	+	ENSG00000245532	NEAT1	gencode.v28	chr11:65422774-65445540	Breast	SKBR3	Breast cancer	Luciferase reporter assays	miR-448	MIR448	554212	Bioinformatics analysis and dual luciferase reporter assays confirmed the negative correlation between NEAT1 and miR-448 in vitro. In addition, ZEB1 was predicted as a novel mRNA target of miR-448. Overexpression of NEAT1 can induce breast cancer cell growth, migration, and invasion by inhibiting miR-448 and upregulating ZEB1.	29323713	Jiang, X., et al. (2018). NEAT1 contributes to breast cancer progression through modulating miR-448 and ZEB1. J Cell Physiol.
Homo sapiens	NEAT1	NEAT1	283131	GRCh38.p12	chr11:65422798-65445540	+	ENSG00000245532	NEAT1	gencode.v28	chr11:65422774-65445540	Breast	SKBR3	Breast cancer	Overexpression	ZEB1	ZEB1	6935	Bioinformatics analysis and dual luciferase reporter assays confirmed the negative correlation between NEAT1 and miR-448 in vitro. In addition, ZEB1 was predicted as a novel mRNA target of miR-448. Overexpression of NEAT1 can induce breast cancer cell growth, migration, and invasion by inhibiting miR-448 and upregulating ZEB1.	29323713	Jiang, X., et al. (2018). NEAT1 contributes to breast cancer progression through modulating miR-448 and ZEB1. J Cell Physiol.
Homo sapiens	NEAT1	NEAT1	283131	GRCh38.p12	chr11:65422798-65445540	+	ENSG00000245532	NEAT1	gencode.v28	chr11:65422774-65445540	Embryonic Kidney	HEK293T	Stomach cancer	Dual luciferase reporter assay, RNA pull down assay	miR-506	MIR506	574511	Reversely, overexpression of NEAT1 exhibited an increase ability of gastric cancer progression in BGC823 and SGC-7901 cells. Bioinformatics analysis, dual luciferase reporter assays, RIP assays and RNA pull-down tests validated the negative binding correlation between NEAT1 and miR-506.	29363783	Tan, H. Y., et al. (2018). Long noncoding RNA NEAT1-modualted miR-506 regulates gastric cancer development through targeting STAT3. J Cell Biochem.
Homo sapiens	NEAT1	NEAT1	283131	GRCh38.p12	chr11:65422798-65445540	+	ENSG00000245532	NEAT1	gencode.v28	chr11:65422774-65445540	Cervix	HeLa and SiHa	Cervical cancer	Knockdown, Overexpression	miR-193b-3p	MIR193B	574455	Next, mechanistic assays affirmed that NEAT1 could function as a ceRNA to regulate cyclin D1 through sponging miR-193b-3p in cervical cancer. Rescue assays were employed to validate that miR-193b-3p and cyclin D1 could inhibit NEAT1-mediated suppressive effect on proliferation, and its stimulative effect on cell cycle arrest and apoptosis.	29416780	Han, D., et al. (2018). LncRNA NEAT1 enhances the radio-resistance of cervical cancer via miR-193b-3p/CCND1 axis. Oncotarget 9(2): 2395-2409.
Homo sapiens	NEAT1	NEAT1	283131	GRCh38.p12	chr11:65422798-65445540	+	ENSG00000245532	NEAT1	gencode.v28	chr11:65422774-65445540	Tongue	NA	Oral squamous cell carcinoma	Knockdown	miR-365	MIR365A	100126355	Functionally, knockdown of NEAT1 significantly inhibited cell proliferation and invasion and induced cell cycle arrest at the G0/G1 phase and apoptosis, whereas inhibition of miR-365 abolished the suppressive effect of NEAT1 knockdown on cellular processes.	29484420	Huang, G., et al. (2018). lncRNA NEAT1 promotes cell proliferation and invasion by regulating miR365/RGS20 in oral squamous cell carcinoma. Oncol Rep 39(4): 1948-1956.
Homo sapiens	NEAT1	NEAT1	283131	GRCh38.p12	chr11:65422798-65445540	+	ENSG00000245532	NEAT1	gencode.v28	chr11:65422774-65445540	Embryonic Kidney	HEK 293T	Papillary thyroid cancer	Knockdown	miR-106b-5p	MIR106B	406900	NEAT1_2 could function as a competing endogenous RNA to regulate ATAD2 expression by sponging miR-106b-5p in PTC.	29515109	Sun, W., et al. (2018). NEAT1_2 functions as a competing endogenous RNA to regulate ATAD2 expression by sponging microRNA-106b-5p in papillary thyroid cancer. Cell Death Dis 9(3): 380.
Homo sapiens	PVT1	PVT1	5820	GRCh38.p12	chr8:127794533-128101253	+	ENSG00000249859	PVT1	gencode.v28	chr8:127794533-128101253	Kidney	Mesangial cell	Normal	Knockdown	COL4A1	COL4A1	1282	PVT1 expression was significantly upregulated by glucose treatment in human mesangial cells, as were levels of FN1, COL4A1, TGFB1, and PAI-1. Importantly, PVT1 knockdown significantly reduced mRNA and protein levels of the major ECM proteins, FN1 and COL4A1, and two key regulators of ECM proteins, TGFB1 and PAI-1. However, we observed a higher and more rapid reduction in levels of secreted FN1, C…	21526116	Alvarez, M. L., et al. (2011). Functional characterization of the plasmacytoma variant translocation 1 gene (PVT1) in diabetic nephropathy. PLoS One 6(4): e18671.
Homo sapiens	PVT1	PVT1	5820	GRCh38.p12	chr8:127794533-128101253	+	ENSG00000249859	PVT1	gencode.v28	chr8:127794533-128101253	Kidney	Mesangial cell	Normal	Knockdown	FN1	FN1	2335	PVT1 expression was significantly upregulated by glucose treatment in human mesangial cells, as were levels of FN1, COL4A1, TGFB1, and PAI-1. Importantly, PVT1 knockdown significantly reduced mRNA and protein levels of the major ECM proteins, FN1 and COL4A1, and two key regulators of ECM proteins, TGFB1 and PAI-1. However, we observed a higher and more rapid reduction in levels of secreted FN1, C…	21526116	Alvarez, M. L., et al. (2011). Functional characterization of the plasmacytoma variant translocation 1 gene (PVT1) in diabetic nephropathy. PLoS One 6(4): e18671.
Homo sapiens	PVT1	PVT1	5820	GRCh38.p12	chr8:127794533-128101253	+	ENSG00000249859	PVT1	gencode.v28	chr8:127794533-128101253	Kidney	Mesangial cell	Normal	Knockdown	PAI-1	SERPINE1	5054	PVT1 expression was significantly upregulated by glucose treatment in human mesangial cells, as were levels of FN1, COL4A1, TGFB1, and PAI-1. Importantly, PVT1 knockdown significantly reduced mRNA and protein levels of the major ECM proteins, FN1 and COL4A1, and two key regulators of ECM proteins, TGFB1 and PAI-1. However, we observed a higher and more rapid reduction in levels of secreted FN1, C…	21526116	Alvarez, M. L., et al. (2011). Functional characterization of the plasmacytoma variant translocation 1 gene (PVT1) in diabetic nephropathy. PLoS One 6(4): e18671.
Homo sapiens	PVT1	PVT1	5820	GRCh38.p12	chr8:127794533-128101253	+	ENSG00000249859	PVT1	gencode.v28	chr8:127794533-128101253	Kidney	Mesangial cell	Normal	Knockdown	TGFB1	TGFB1	7040	PVT1 expression was significantly upregulated by glucose treatment in human mesangial cells, as were levels of FN1, COL4A1, TGFB1, and PAI-1. Importantly, PVT1 knockdown significantly reduced mRNA and protein levels of the major ECM proteins, FN1 and COL4A1, and two key regulators of ECM proteins, TGFB1 and PAI-1. However, we observed a higher and more rapid reduction in levels of secreted FN1, C…	21526116	Alvarez, M. L., et al. (2011). Functional characterization of the plasmacytoma variant translocation 1 gene (PVT1) in diabetic nephropathy. PLoS One 6(4): e18671.
Homo sapiens	PVT1	PVT1	5820	GRCh38.p12	chr8:127794533-128101253	+	ENSG00000249859	PVT1	gencode.v28	chr8:127794533-128101253	Stomach	SGC-7901 and BGC-823	Gastric carcinogenesis	Knockdown	EZH2	EZH2	2146	Moreover, we further confirmed that PVT1 was associated with enhancer of zeste homolog 2 (EZH2) and that this association was required for the repression of p15 and p16.	25890171	Kong, R., et al. (2015). Long noncoding RNA PVT1 indicates a poor prognosis of gastric cancer and promotes cell proliferation through epigenetically regulating p15 and p16. Mol Cancer 14: 82.
Homo sapiens	PVT1	PVT1	5820	GRCh38.p12	chr8:127794533-128101253	+	ENSG00000249859	PVT1	gencode.v28	chr8:127794533-128101253	Stomach	BGC823 and SGC7901	Multidrug resistance	Overexpression	MDR1	ABCB1	5243	Moreover, qRT-PCR and western blotting revealed that PVT1 up-regulation increased the expression of MDR1, MRP, mTOR and HIF-1α.	25956062	Zhang Xian-wen, et al. (2015). Overexpression of long non-coding RNA PVT1 in gastric cancer cells promotes the development of multidrug resistance.[J] .Biochem. Biophys. Res. Commun. 462(3): 227-32.
Homo sapiens	PVT1	PVT1	5820	GRCh38.p12	chr8:127794533-128101253	+	ENSG00000249859	PVT1	gencode.v28	chr8:127794533-128101253	Stomach	BGC823 and SGC7901	Multidrug resistance	Overexpression	MRP	ABCC1	4363	Moreover, qRT-PCR and western blotting revealed that PVT1 up-regulation increased the expression of MDR1, MRP, mTOR and HIF-1α.	25956062	Zhang Xian-wen, et al. (2015). Overexpression of long non-coding RNA PVT1 in gastric cancer cells promotes the development of multidrug resistance.[J] .Biochem. Biophys. Res. Commun. 462(3): 227-32.
Homo sapiens	PVT1	PVT1	5820	GRCh38.p12	chr8:127794533-128101253	+	ENSG00000249859	PVT1	gencode.v28	chr8:127794533-128101253	Stomach	BGC823 and SGC7901	Multidrug resistance	Overexpression	HIF-1α	HIF1A	3091	Moreover, qRT-PCR and western blotting revealed that PVT1 up-regulation increased the expression of MDR1, MRP, mTOR and HIF-1α.	25956062	Zhang Xian-wen, et al. (2015). Overexpression of long non-coding RNA PVT1 in gastric cancer cells promotes the development of multidrug resistance.[J] .Biochem. Biophys. Res. Commun. 462(3): 227-32.
Homo sapiens	PVT1	PVT1	5820	GRCh38.p12	chr8:127794533-128101253	+	ENSG00000249859	PVT1	gencode.v28	chr8:127794533-128101253	Stomach	BGC823 and SGC7901	Multidrug resistance	Overexpression	mTOR	MTOR	2475	Moreover, qRT-PCR and western blotting revealed that PVT1 up-regulation increased the expression of MDR1, MRP, mTOR and HIF-1α.	25956062	Zhang Xian-wen, et al. (2015). Overexpression of long non-coding RNA PVT1 in gastric cancer cells promotes the development of multidrug resistance.[J] .Biochem. Biophys. Res. Commun. 462(3): 227-32.
Homo sapiens	PVT1	PVT1	5820	GRCh38.p12	chr8:127794533-128101253	+	ENSG00000249859	PVT1	gencode.v28	chr8:127794533-128101253	Thyroid	IHH-4	Thyroid cancer	RNA immunoprecipitation, Chromatin immunoprecipitation	EZH2	EZH2	2146	Moreover, lncRNA PVT1 could be enriched by EZH2, and silencing PVT1 resulted in the decreased recruitment of EZH2.	26427660	Zhou Qinyi, et al. (2016). Long noncoding RNA PVT1 modulates thyroid cancer cell proliferation by recruiting EZH2 and regulating thyroid-stimulating hormone receptor (TSHR).[J] .Tumour Biol. 37(3): 3105-13.
Homo sapiens	PVT1	PVT1	5820	GRCh38.p12	chr8:127794533-128101253	+	ENSG00000249859	PVT1	gencode.v28	chr8:127794533-128101253	Thyroid	IHH-4	Thyroid cancer	RNA immunoprecipitation, Chromatin immunoprecipitation	TSHR	TSHR	7253	Moreover, lncRNA PVT1 could be enriched by EZH2, and silencing PVT1 resulted in the decreased recruitment of EZH2. This study suggested that lncRNA PVT1 may contribute to tumorigenesis of thyroid cancer through recruiting EZH2 and regulating TSHR expression.	26427660	Zhou Qinyi, et al. (2016). Long noncoding RNA PVT1 modulates thyroid cancer cell proliferation by recruiting EZH2 and regulating thyroid-stimulating hormone receptor (TSHR).[J] .Tumour Biol. 37(3): 3105-13.
Homo sapiens	PVT1	PVT1	5820	GRCh38.p12	chr8:127794533-128101253	+	ENSG00000249859	PVT1	gencode.v28	chr8:127794533-128101253	Peripheral Blood	NB4	Peripheral blood cell	Knockdown	MYC	MYC	4609	Moreover, PVT1 knockdown by RNA interference led to suppression of the MYC protein level, and cell proliferation was inhibited.	26545364	Zeng, C., et al. (2015). Overexpression of the long non-coding RNA PVT1 is correlated with leukemic cell proliferation in acute promyelocytic leukemia. J Hematol Oncol 8: 126.
Homo sapiens	PVT1	PVT1	5820	GRCh38.p12	chr8:127794533-128101253	+	ENSG00000249859	PVT1	gencode.v28	chr8:127794533-128101253	Ovary: Ascites	SKOV-3	Ovarian cancer	Knockdown	p-Smad4	SMAD4	4089	The mRNA levels and protein expression of TGF-β1, Smad4, p-Smad4 and Caspase-3 in apoptotic pathways were determined. The mRNA level of PVT1 was significantly higher in ovarian cancer tissues of cisplatin-resistant patients and cisplatin-resistant cells.	26884974	Liu, E., et al. (2015). Overexpression of long non-coding RNA PVT1 in ovarian cancer cells promotes cisplatin resistance by regulating apoptotic pathways. Int J Clin Exp Med 8(11): 20565-20572.
Homo sapiens	PVT1	PVT1	5820	GRCh38.p12	chr8:127794533-128101253	+	ENSG00000249859	PVT1	gencode.v28	chr8:127794533-128101253	Ovary: Ascites	SKOV-3	Ovarian cancer	Knockdown	TGF-beta1	TGFB1	7040	The mRNA levels and protein expression of TGF-β1, Smad4, p-Smad4 and Caspase-3 in apoptotic pathways were determined. The mRNA level of PVT1 was significantly higher in ovarian cancer tissues of cisplatin-resistant patients and cisplatin-resistant cells.	26884974	Liu, E., et al. (2015). Overexpression of long non-coding RNA PVT1 in ovarian cancer cells promotes cisplatin resistance by regulating apoptotic pathways. Int J Clin Exp Med 8(11): 20565-20572.
Homo sapiens	PVT1	PVT1	5820	GRCh38.p12	chr8:127794533-128101253	+	ENSG00000249859	PVT1	gencode.v28	chr8:127794533-128101253	Lung	A549 and PC-9	Non-small cell lung cancer	RNA immunoprecipitation	EZH2	EZH2	2146	Functional analysis revealed that knockdown of PVT1 inhibited NSCLC cell proliferation and induced apoptosis both in vitro and in vivo RNA immunoprecipitation and chromatin immunoprecipitation assays demonstrated that PVT1 recruits EZH2 to the large tumor suppressor kinase 2 (LATS2) promoter and represses LATS2 transcription.	26908628	Wan, L., et al. (2016). Long Noncoding RNA PVT1 Promotes Non-Small Cell Lung Cancer Cell Proliferation through Epigenetically Regulating LATS2 Expression. Mol Cancer Ther 15(5): 1082-1094.
Homo sapiens	PVT1	PVT1	5820	GRCh38.p12	chr8:127794533-128101253	+	ENSG00000249859	PVT1	gencode.v28	chr8:127794533-128101253	Lung	A549 and PC-9	Non-small cell lung cancer	RNA immunoprecipitation	LATS2	LATS2	26524	Functional analysis revealed that knockdown of PVT1 inhibited NSCLC cell proliferation and induced apoptosis both in vitro and in vivo RNA immunoprecipitation and chromatin immunoprecipitation assays demonstrated that PVT1 recruits EZH2 to the large tumor suppressor kinase 2 (LATS2) promoter and represses LATS2 transcription.	26908628	Wan, L., et al. (2016). Long Noncoding RNA PVT1 Promotes Non-Small Cell Lung Cancer Cell Proliferation through Epigenetically Regulating LATS2 Expression. Mol Cancer Ther 15(5): 1082-1094.
Homo sapiens	PVT1	PVT1	5820	GRCh38.p12	chr8:127794533-128101253	+	ENSG00000249859	PVT1	gencode.v28	chr8:127794533-128101253	Cervix	SiHa	Cervical carcinoma	Knockdown	Nucleolin	NCL	4691	Finally, we show that PVT1 expression is augmented in response to hypoxia and immune response stimulation and that this lncRNA associates with the multifunctional and stress-responsive protein, Nucleolin.	27232880	Iden, M., et al. (2016). The lncRNA PVT1 Contributes to the Cervical Cancer Phenotype and Associates with Poor Patient Prognosis. PLoS One 11(5): e0156274.
Homo sapiens	PVT1	PVT1	5820	GRCh38.p12	chr8:127794533-128101253	+	ENSG00000249859	PVT1	gencode.v28	chr8:127794533-128101253	Prostate	DU145 and PC-3	Prostate cancer	Knockdown	MMP9	MMP9	4318	Knockdown of THBS4 or lncRNA-THBS4-003 significantly reduced the migratory and invasive abilities of the PCa cells in vitro, and decreased the expression levels of p38 and matrix metalloproteinase (MMP)-9.	27357608	Liu, J., et al. (2016). Reciprocal regulation of long noncoding RNAs THBS4003 and THBS4 control migration and invasion in prostate cancer cell lines. Mol Med Rep 14(2): 1451-1458.
Homo sapiens	PVT1	PVT1	5820	GRCh38.p12	chr8:127794533-128101253	+	ENSG00000249859	PVT1	gencode.v28	chr8:127794533-128101253	Liver	Primary HSCs	Epithelial-mesenchymal transition	Knockdown	PTCH1	PTCH1	5727	Patched1 (PTCH1), a negative regulator factor of Hh pathway, was enhanced by PVT1 knockdown. PTCH1 demethylation caused by miR-152 was responsible for the effects of PVT1 knockdown on PTCH1 expression.	27588491	Zheng, J., et al. (2016). Long non-coding RNA PVT1 activates hepatic stellate cells through competitively binding microRNA-152. Oncotarget 7(39): 62886-62897.
Homo sapiens	PVT1	PVT1	5820	GRCh38.p12	chr8:127794533-128101253	+	ENSG00000249859	PVT1	gencode.v28	chr8:127794533-128101253	Stomach	H293T and HGC27	Gastric cancer	RNA immunoprecipitation	FOXM1	FOXM1	2305	PVT1 enhanced gastric cancer cell proliferation and invasion in vitro and in vivoPVT1directly bound FOXM1 protein and increased FOXM1 posttranslationally.	27756785	Xu, M. D., et al. (2017). A Positive Feedback Loop of lncRNA-PVT1 and FOXM1 Facilitates Gastric Cancer Growth and Invasion. Clin Cancer Res 23(8): 2071-2080.
Homo sapiens	PVT1	PVT1	5820	GRCh38.p12	chr8:127794533-128101253	+	ENSG00000249859	PVT1	gencode.v28	chr8:127794533-128101253	Prostate	LNCaP, PC-3 and DU145	Prostate cancer	Knockdown, Overexpression	miR-146a	MIR146A	406938	Our study suggested a regulatory relationship between lncRNA PVT1 and miR-146a during the process of the prostate cancer tumorigenesis.	27794184	Liu, H. T., et al. (2016). LncRNA PVT1 regulates prostate cancer cell growth by inducing the methylation of miR-146a. Cancer Med 5(12): 3512-3519.
Homo sapiens	PVT1	PVT1	5820	GRCh38.p12	chr8:127794533-128101253	+	ENSG00000249859	PVT1	gencode.v28	chr8:127794533-128101253	Bone	U2OS cells	Osteosarcoma	Luciferase reporter assays	miR-195	MIR195	406971	Simultaneously, we found that silencing PVT1 by siRNA suppressed proliferation, migration and invasion and promoted cell cycle arrest and apoptosis via miR-195 in osteosarcoma cells.	27813492	Zhou Quan, et al. (2016). Long non-coding RNA PVT1 promotes osteosarcoma development by acting as a molecular sponge to regulate miR-195.[J] .Oncotarget 7(50): 82620-82633.
Homo sapiens	PVT1	PVT1	5820	GRCh38.p12	chr8:127794533-128101253	+	ENSG00000249859	PVT1	gencode.v28	chr8:127794533-128101253	Cervix	CaSki and SiHa	Cervical cancer	Knockdown, Overexpression	EZH2	EZH2	2146	In this study, HPV16 positive CaSki and SiHa cells were used as in vitro cell model. Knockdown of HPV16 E7 significantly inhibited PVT1 and restored miR-195 expression. PVT1 directly interacts with EZH2 and the complex anchors in the promoter region of miR-195. PVT1 overexpression resulted in increased H3K27me3 levels in the miR-195 promoter region, while PVT1 knockdown decreased H3K27me3 levels …	28296507	Shen, C. J., et al. (2017). LncRNA PVT1 epigenetically silences miR-195 and modulates EMT and chemoresistance in cervical cancer cells. J Drug Target 25(7): 637-644.
Homo sapiens	PVT1	PVT1	5820	GRCh38.p12	chr8:127794533-128101253	+	ENSG00000249859	PVT1	gencode.v28	chr8:127794533-128101253	Cervix	CaSki and SiHa	Cervical cancer	Knockdown, Overexpression	miR-195	MIR195	406971	In this study, HPV16 positive CaSki and SiHa cells were used as in vitro cell model. Knockdown of HPV16 E7 significantly inhibited PVT1 and restored miR-195 expression. PVT1 directly interacts with EZH2 and the complex anchors in the promoter region of miR-195. PVT1 overexpression resulted in increased H3K27me3 levels in the miR-195 promoter region, while PVT1 knockdown decreased H3K27me3 levels …	28296507	Shen, C. J., et al. (2017). LncRNA PVT1 epigenetically silences miR-195 and modulates EMT and chemoresistance in cervical cancer cells. J Drug Target 25(7): 637-644.
Homo sapiens	PVT1	PVT1	5820	GRCh38.p12	chr8:127794533-128101253	+	ENSG00000249859	PVT1	gencode.v28	chr8:127794533-128101253	Skin	M21 and A375	Melanoma	Luciferase reporter assays	miR-26b	MIR26B	407017	Bioinformatics analysis and dual-luciferase reporter assay revealed that PVT1 directly bound to miR-26b, which had been verified to be a tumor suppressor in melanoma. Moreover, further functional rescue experiments revealed that PVT1 knockdown could observably reverse the tumor-promoting role of the miR-26b inhibitor.	28409552	Wang, B. J., et al. (2018). Long Noncoding RNA PVT1 Promotes Melanoma Progression via Endogenous Sponging miR-26b. Oncol Res 26(5): 675-681.
Homo sapiens	PVT1	PVT1	5820	GRCh38.p12	chr8:127794533-128101253	+	ENSG00000249859	PVT1	gencode.v28	chr8:127794533-128101253	Bone	NA	Osteoarthritis	RNA immunoprecipitation	miR-488-3p	MIR488	574441	Different methods, including MS2 RNA immunoprecipitation (RIP), luciferase activity, and anti-AGO2 RIP, were performed to detect the interaction between PVT1 and miR-488-3p, which suggested that PVT1 negatively regulated miR-488-3p in OA chondrocytes.	28520497	Li, Y., et al. (2017). LncRNA PVT1 Regulates Chondrocyte Apoptosis in Osteoarthritis by Acting as a Sponge for miR-488-3p. DNA Cell Biol 36(7): 571-580.
Homo sapiens	PVT1	PVT1	5820	GRCh38.p12	chr8:127794533-128101253	+	ENSG00000249859	PVT1	gencode.v28	chr8:127794533-128101253	Embryonic Kidney	HEK293	Normal	Knockdown, Overexpression	miR-497	MIR497	574456	Glucose uptake, lactate production, and the expression of HK2 in OS cells were increased by overexpression of PVT1, while decreased by PVT1 knockdown. We further fund that PVT1 acted as molecular sponge to repress miR-497. Inhibition of miR-497 promoted glucose consumption and lactate production, phenomenon could be reversed by PVT1 silencing. Moreover, HK2 was a direct target of miR-497 and over…	28602700	Song, J., et al. (2017). Long non-coding RNA PVT1 promotes glycolysis and tumor progression by regulating miR-497/HK2 axis in osteosarcoma. Biochem Biophys Res Commun 490(2): 217-224.
Homo sapiens	PVT1	PVT1	5820	GRCh38.p12	chr8:127794533-128101253	+	ENSG00000249859	PVT1	gencode.v28	chr8:127794533-128101253	Liver	SMCC-7721	Hepatocellular carcinoma	RNA immunoprecipitation, Chromatin immunoprecipitation	miR-214	MIR214	406996	The results showed that PVT1 was increased in HCC tissues and higher PVT1 expression was associated with tumor size, histological differentiation grade and advanced TNM stage. Furthermore, we revealed that PVT1 promoted cell proliferation and invasion in HCC. RIP and ChIP assays demonstrated that PVT1 significantly inhibited miR-214 expression by interacting with enhancer of zeste homolog 2 (EZH2…	28800314	Gou, X., et al. (2017). Long noncoding RNA PVT1 promotes hepatocellular carcinoma progression through regulating miR-214. Cancer Biomark 20(4): 511-519.
Homo sapiens	PVT1	PVT1	5820	GRCh38.p12	chr8:127794533-128101253	+	ENSG00000249859	PVT1	gencode.v28	chr8:127794533-128101253	Lung	A549, H157	Lung cancer	Luciferase reporter assays	miR-195	MIR195	406971	PVT1 was negatively correlated with miR-195 expression in NSCLC tissues and associated with poor prognosis of NSCLC patients. Expression of PVT1 and miR-195 varied inversely after irradiation in NSCLC cells. PVT1 knockdown or miR-195 overexpression enhanced radiosensitivity of NSCLC in vitro by inhibiting proliferation and inducing apoptosis. PVT1 directly interacted with miR-195 and regulated it…	28848163	Wu, D., et al. (2017). Knockdown of Lncrna PVT1 Enhances Radiosensitivity in Non-Small Cell Lung Cancer by Sponging Mir-195. Cell Physiol Biochem 42(6): 2453-2466.
Homo sapiens	PVT1	PVT1	5820	GRCh38.p12	chr8:127794533-128101253	+	ENSG00000249859	PVT1	gencode.v28	chr8:127794533-128101253	Bladder	T24	Bladder cancer	Knockdown	MDR1	ABCB1	5243	PVT1 knockdown also sensitized T24/DR cells to DOX and DDP, and suppressed expression of multidrug resistance 1 (MDR1) and multidrug resistance associated protein 1 (MRP1). Wnt/β-catenin pathway activation in T24/DR cells reversed the effects of PVT1 knockdown on metastasis-associated behavior and chemoresistance. In sum, lncRNA PVT1 is overexpressed in multidrug resistant BUC tissues and cell li…	28969069	Liu, Z. and H. Zhang (2017). LncRNA plasmacytoma variant translocation 1 is an oncogene in bladder urothelial carcinoma. Oncotarget 8(38): 64273-64282.
Homo sapiens	PVT1	PVT1	5820	GRCh38.p12	chr8:127794533-128101253	+	ENSG00000249859	PVT1	gencode.v28	chr8:127794533-128101253	Bladder	T24	Bladder cancer	Knockdown	MRP1	ABCC1	4363	PVT1 knockdown also sensitized T24/DR cells to DOX and DDP, and suppressed expression of multidrug resistance 1 (MDR1) and multidrug resistance associated protein 1 (MRP1). Wnt/β-catenin pathway activation in T24/DR cells reversed the effects of PVT1 knockdown on metastasis-associated behavior and chemoresistance. In sum, lncRNA PVT1 is overexpressed in multidrug resistant BUC tissues and cell li…	28969069	Liu, Z. and H. Zhang (2017). LncRNA plasmacytoma variant translocation 1 is an oncogene in bladder urothelial carcinoma. Oncotarget 8(38): 64273-64282.
Homo sapiens	PVT1	PVT1	5820	GRCh38.p12	chr8:127794533-128101253	+	ENSG00000249859	PVT1	gencode.v28	chr8:127794533-128101253	Prostate	LNCap, PC-3 and DU145	Prostate cancer	Knockdown	Caspase 3	CASP3	836	Besides, PVT1 knockdown significantly inhibited prostate cancer growth in vivo and in vitro and promoted cell apoptosis. PVT1 knockdown also significantly upregulated the expression of cleaved caspase-3 and cleaved caspase-9, but downregulated the expression of c-Myc in prostate cancer cell lines.	29050519	Yang, J., et al. (2017). LncRNA PVT1 predicts prognosis and regulates tumor growth in prostate cancer. Biosci Biotechnol Biochem 81(12): 2301-2306.
Homo sapiens	PVT1	PVT1	5820	GRCh38.p12	chr8:127794533-128101253	+	ENSG00000249859	PVT1	gencode.v28	chr8:127794533-128101253	Prostate	LNCap, PC-3 and DU145	Prostate cancer	Knockdown	Caspase 9	CASP9	842	Besides, PVT1 knockdown significantly inhibited prostate cancer growth in vivo and in vitro and promoted cell apoptosis. PVT1 knockdown also significantly upregulated the expression of cleaved caspase-3 and cleaved caspase-9, but downregulated the expression of c-Myc in prostate cancer cell lines.	29050519	Yang, J., et al. (2017). LncRNA PVT1 predicts prognosis and regulates tumor growth in prostate cancer. Biosci Biotechnol Biochem 81(12): 2301-2306.
Homo sapiens	PVT1	PVT1	5820	GRCh38.p12	chr8:127794533-128101253	+	ENSG00000249859	PVT1	gencode.v28	chr8:127794533-128101253	Prostate	LNCap, PC-3 and DU145	Prostate cancer	Knockdown	c-Myc	MYC	4609	Besides, PVT1 knockdown significantly inhibited prostate cancer growth in vivo and in vitro and promoted cell apoptosis. PVT1 knockdown also significantly upregulated the expression of cleaved caspase-3 and cleaved caspase-9, but downregulated the expression of c-Myc in prostate cancer cell lines.	29050519	Yang, J., et al. (2017). LncRNA PVT1 predicts prognosis and regulates tumor growth in prostate cancer. Biosci Biotechnol Biochem 81(12): 2301-2306.
Homo sapiens	PVT1	PVT1	5820	GRCh38.p12	chr8:127794533-128101253	+	ENSG00000249859	PVT1	gencode.v28	chr8:127794533-128101253	Kidney	786-O and ACHN	Renal cell carcinoma	RNA immunoprecipitation	miR-200s	miR-200s	0	Further bioinformatic analysis and RNA immunoprecipitation revealed that PVT1 could function as an oncogenic transcript partly through sponging miR-200s to regulate BMI1, ZEB1 and ZEB2 expression.	29156724	Yang, T., et al. (2017). lncRNA PVT1 and its splicing variant function as competing endogenous RNA to regulate clear cell renal cell carcinoma progression. Oncotarget 8(49): 85353-85367.
Homo sapiens	PVT1	PVT1	5820	GRCh38.p12	chr8:127794533-128101253	+	ENSG00000249859	PVT1	gencode.v28	chr8:127794533-128101253	Placenta	HTR-8/SVneo and JEG3	Preeclampsia	Knockdown, Overexpression	ANGPTL4	ANGPTL4	51129	The effects of PVT1 on development were studied after suppression and overexpression of PVT1 in HTR-8/SVneo and JEG3 cells. PVT1 knockdown notably inhibited cell proliferation and stimulated cell cycle accumulation and apoptosis. Exogenous PVT1 significantly increased cell proliferation. Based on analysis of RNAseq data, we found that PVT1 could affect the expression of numerous genes, and then i…	29193797	Xu, Y., et al. (2018). The long non-coding RNA PVT1 represses ANGPTL4 transcription through binding with EZH2 in trophoblast cell. J Cell Mol Med 22(2): 1272-1282.
Homo sapiens	PVT1	PVT1	5820	GRCh38.p12	chr8:127794533-128101253	+	ENSG00000249859	PVT1	gencode.v28	chr8:127794533-128101253	Kidney	ACHN	Clear cell renal cell carcinoma	Knockdown, Overexpression	Mcl-1	MCL1	4170	PVT1 knockdown promoted apoptosis, inhibited renal cancer cell proliferation, decreased Mcl-1, and increased cleaved caspase-3 and cleaved PARP. PVT1 increased Mcl-1 mRNA levels in renal cancer cells by promoting mRNA stability without influencing its transcription.in vitro, the enhanced apoptosis arising from PVT1 suppression was attenuated by overexpressing Mcl-1. In addition, in vivo experimen…	29254209	Wu, Q., et al. (2017). Long noncoding RNA PVT1 inhibits renal cancer cell apoptosis by up-regulating Mcl-1. Oncotarget 8(60): 101865-101875.
Homo sapiens	PVT1	PVT1	5820	GRCh38.p12	chr8:127794533-128101253	+	ENSG00000249859	PVT1	gencode.v28	chr8:127794533-128101253	Lung	A549	Lung cancer	Knockdown	miR-126	MIR126	406913	knockdown of lncRNA-PVT1-5 in cells could down-regulate the expression of SLC7A5, the target of oncogenic miR-126, resulting in the cell proliferation.	29277611	Li, H., et al. (2018). Long non-coding RNA PVT1-5 promotes cell proliferation by regulating miR-126/SLC7A5 axis in lung cancer. Biochem Biophys Res Commun 495(3): 2350-2355.
Homo sapiens	PVT1	PVT1	5820	GRCh38.p12	chr8:127794533-128101253	+	ENSG00000249859	PVT1	gencode.v28	chr8:127794533-128101253	Skin	NA	Melanoma	RNA immunoprecipitation	EZH2	EZH2	2146	The present study demonstrated that the lncRNA PVT1 may contribute to the tumorigenesis and metastasis of melanoma through binding to EZH2 and regulating the expression of miR-200c.	29286144	Chen, L., et al. (2018). Effect of long non-coding RNA PVT1 on cell proliferation and migration in melanoma. Int J Mol Med 41(3): 1275-1282.
Homo sapiens	PVT1	PVT1	5820	GRCh38.p12	chr8:127794533-128101253	+	ENSG00000249859	PVT1	gencode.v28	chr8:127794533-128101253	Skin	NA	Melanoma	Chromatin Immunoprecipitation	miR-200c	MIR200C	406985	The present study demonstrated that the lncRNA PVT1 may contribute to the tumorigenesis and metastasis of melanoma through binding to EZH2 and regulating the expression of miR-200c.	29286144	Chen, L., et al. (2018). Effect of long non-coding RNA PVT1 on cell proliferation and migration in melanoma. Int J Mol Med 41(3): 1275-1282.
Homo sapiens	PVT1	PVT1	5820	GRCh38.p12	chr8:127794533-128101253	+	ENSG00000249859	PVT1	gencode.v28	chr8:127794533-128101253	Brain	U87 and U251	Glioma	Knockdown	miR-190a-5p	MIR190A	406965	PVT1 was identified to affect the glioma cells via binding to miR-190a-5p and miR-488-3p, which were down-regulated and played tumor suppressor roles in glioma cells.	29501773	Xue, W., et al. (2018). PVT1 regulates the malignant behaviors of human glioma cells by targeting miR-190a-5p and miR-488-3p. Biochim Biophys Acta 1864(5 Pt A): 1783-1794.
Homo sapiens	PVT1	PVT1	5820	GRCh38.p12	chr8:127794533-128101253	+	ENSG00000249859	PVT1	gencode.v28	chr8:127794533-128101253	Brain	U87 and U251	Glioma	Knockdown	miR-488-3p	MIR488	574441	PVT1 was identified to affect the glioma cells via binding to miR-190a-5p and miR-488-3p, which were down-regulated and played tumor suppressor roles in glioma cells.	29501773	Xue, W., et al. (2018). PVT1 regulates the malignant behaviors of human glioma cells by targeting miR-190a-5p and miR-488-3p. Biochim Biophys Acta 1864(5 Pt A): 1783-1794.
Homo sapiens	PVT1	PVT1	5820	GRCh38.p12	chr8:127794533-128101253	+	ENSG00000249859	PVT1	gencode.v28	chr8:127794533-128101253	Brain	NA	Glioma	Dual luciferase reporter assays	miR-26b	MIR26B	407017	It was determined that PVT1 was able to bind and degrade miR-26b to promote connective tissue growth factor (CTGF) and angiopoietin 2 (ANGPT2) expression.	29620147	Zheng Jifu, et al. (2018). lncRNA PVT1 promotes the angiogenesis of vascular endothelial cell by targeting miR-26b to activate CTGF/ANGPT2.[J] .Int. J. Mol. Med. 42(1): 489-496.
Homo sapiens	TODRA	RAD51-AS1	100505648	GRCh38.p12	chr15:40693734-40695105	-	ENSG00000245849	CTD-2339L15.1	gencode.v28	chr15:40686724-40695107	Mammary Gland; Breast	MCF7, U2OS	Normal	Overexpression	TPIP	TPTE2	93492	TODRA overexpression in HeLa cells induced expression of TPIP, a member of the TPTE family which includes PTEN. Similar to PTEN, we found that TPIP co-activates E2F1 induction of RAD51.	26230935	Gazy, I., et al. (2015). TODRA, a lncRNA at the RAD51 Locus, Is Oppositely Regulated to RAD51, and Enhances RAD51-Dependent DSB (Double Strand Break) Repair. PLoS One 10(7): e0134120.
Mus musculus	NEAT1	Neat1	66961	GRCm38.p4	chr19:5824708-5845480	-	ENSMUSG00000092274	Neat1	gencode.vM18	chr19:5824708-5845478	Breast	NA	Breast tumorigenesis	RNA immunoprecipitation	miR-129-5p	Mir129	387148	NEAT1 epigenetically silences miR-129-5p expression by promoting the DNA methylation of the CpG island in the miR-129 gene.	27556296	Lo, P. K., et al. (2016). Dysregulation of the BRCA1/long non-coding RNA NEAT1 signaling axis contributes to breast tumorigenesis. Oncotarget 7(40): 65067-65089.
Mus musculus	NEAT1	Neat1	66961	GRCm38.p4	chr19:5824708-5845480	-	ENSMUSG00000092274	Neat1	gencode.vM18	chr19:5824708-5845478	Brain	HT22	Traumatic brain injury	Knockdown	Pidd1	Pidd1	55363	Neat1 knockdown inhibited and Neat1 over-expression prompted axon elongation. Multiple proteins, including Pidd1, were captured by Neat1. Neat1 inhibited cell apoptosis and restricted inflammation by capturing Pidd1.	28483659	Zhong Jianjun, et al. (2017). The long non-coding RNA Neat1 is an important mediator of the therapeutic effect of bexarotene on traumatic brain injury in mice.[J] .Brain Behav. Immun. 65: 183-194.
Mus musculus	NEAT1	Neat1	66961	GRCm38.p4	chr19:5824708-5845480	-	ENSMUSG00000092274	Neat1	gencode.vM18	chr19:5824708-5845478	Liver	NA	Liver fibrosis	Overexpression	miR-122	Mir122	387231	Further studies indicated that the microRNA-122 (miR-122)-Kruppel-like factor 6 (KLF6) axis was involved in the effects of NEAT1 on HSC activation. The effects of NEAT1 on HSC activation were almost blocked down by miR-122 mimics or KLF6 knockdown. Interestingly, both NEAT1 and KLF6 are targets of miR-122. In addition, miR-122 led to a significant reduction in NEAT1 level while NEAT1 overexpressi…	28864835	Yu, F., et al. (2017). NEAT1 accelerates the progression of liver fibrosis via regulation of microRNA-122 and Kruppel-like factor 6. J Mol Med (Berl) 95(11): 1191-1202.
Mus musculus	NEAT1	Neat1	66961	GRCm38.p4	chr19:5824708-5845480	-	ENSMUSG00000092274	Neat1	gencode.vM18	chr19:5824708-5845478	Bone	SH-SY5Y	Parkinsons disease	Knockdown	PINK1	Pink1	68943	LncRNA NEAT1 promoted the MPTP-induced autophagy in PD through stabilization of PINK1 protein.	29287722	Yan, W., et al. (2018). LncRNA NEAT1 promotes autophagy in MPTP-induced Parkinsons disease through stabilizing PINK1 protein. Biochem Biophys Res Commun 496(4): 1019-1024.
Mus musculus	NEAT1	Neat1	66961	GRCm38.p4	chr19:5824708-5845480	-	ENSMUSG00000092274	Neat1	gencode.vM18	chr19:5824708-5845478	Bone	NP	Intervertebral disc degeneration	Overexpression	ADAMTS5	Adamts5	23794	Furthermore, catabolic MMP13 and ADAMTS5 were dysregulated and collagen II and aggrecan were downregulated after NEAT1 overexpression. This effect was reversed by transfection with si-NEAT1 in degenerative nucleus pulposus cells.	29534600	Ruan, Z., et al. (2018). The long non-coding RNA NEAT1 contributes to extracellular matrix degradation in degenerative human nucleus pulposus cells. Exp Biol Med (Maywood): 1535370218760774.
Mus musculus	NEAT1	Neat1	66961	GRCm38.p4	chr19:5824708-5845480	-	ENSMUSG00000092274	Neat1	gencode.vM18	chr19:5824708-5845478	Bone	NP	Intervertebral disc degeneration	Overexpression	MMP13	Mmp13	17386	Furthermore, catabolic MMP13 and ADAMTS5 were dysregulated and collagen II and aggrecan were downregulated after NEAT1 overexpression. This effect was reversed by transfection with si-NEAT1 in degenerative nucleus pulposus cells.	29534600	Ruan, Z., et al. (2018). The long non-coding RNA NEAT1 contributes to extracellular matrix degradation in degenerative human nucleus pulposus cells. Exp Biol Med (Maywood): 1535370218760774.
Mus musculus	PVT1	Pvt1	19296	GRCm38.p4	chr15:62037986-62260215	+	ENSMUSG00000097039	Pvt1	gencode.vM18	chr15:62037986-62378096	Lung	A549 and H1975	Non-small-cell lung cancer	RNA immunoprecipitation, Luciferase reporter assays	miR-497	Mir497	751537	PVT1 knockdown remarkably inhibited cell viability, invasion and promoted apoptosis in NSCLC cells. RIP and luciferase reporter assay demonstrated that PVT1 could directly interact with miR-497. Moreover, PVT1 overexpression reversed the inhibitory effect of miR-497 on cell viability, invasion and promotion effect on apoptosis of NSCLC cells.	29133127	Guo, D., et al. (2018). Knockdown of LncRNA PVT1 inhibits tumorigenesis in non-small-cell lung cancer by regulating miR-497 expression. Exp Cell Res 362(1): 172-179.
